# Supplementary material for: Crystal structures of (R S)-N-[(1R,2S)-2-benz­yloxy-1-(2,6-di­methyl­phen­yl)prop­yl]-2-methyl­propane-2-sulfinamide and (R S)-N-[(1S,2R)-2-benz­yloxy-1-(2,4,6-tri­methyl­phen­yl)prop­yl]-2-methyl­propane-2-sulfinamide: two related protected 1,2-amino alcohols
Source: Acta Crystallogr Sect E Struct Rep Online. 2014 Oct 24;70(Pt 11):365–9. doi: 10.1107/S1600536814022570 (PMC4257314; doi:10.1107/S1600536814022570)
Supplement: Supplementary file 1 [file e-70-00365-sup1.cif]

##############################################################################
#                                                                            #
# This CIF contains the data in a paper accepted for publication in          #
# Acta Crystallographica Section E. It conforms to the requirements of       #
# Notes for Authors for Acta Crystallographica Section E, and has been       #
# peer reviewed under the auspices of the IUCr Commission on Journals.       #
#                                                                            #
# Full details of the Crystallographic Information File format               #
# are given in the paper "The Crystallographic Information File (CIF):       #
# a New Standard Archive File for Crystallography" by S. R. Hall, F. H.      #
# Allen and I. D. Brown [Acta Cryst. (1991), A47, 655-685].                  #
#                                                                            #
# The current version of the core CIF dictionary is obtainable from          #
# ftp://ftp.iucr.org/pub/cif_core.dic.                                       #
#                                                                            #
# Software is freely available for graphical display of the structure(s)     #
# in this CIF. For information consult the CIF software page                 #
# http://www.iucr.org/resources/cif/software.                                #
#                                                                            #
# This file may be used for bona fide research purposes within the           #
# scientific community so long as proper attribution is given to the journal # 
# article from which it was obtained.                                        #
#                                                                            #
##############################################################################
data_1
_database_code_depnum_ccdc_archive 'CCDC 1029177'
_audit_creation_method     SHELXL-2014
_chemical_name_systematic
;\
(<i>R</i>~S~)-<i>N</i>-[(1<i>R</i>,2<i>S</i>)-2-Benzyloxy-1-(2,6-\
dimethylphenyl)propyl]-2-methylpropane-2-sulfinamide
;
_chemical_name_common     wwb04
_chemical_formula_moiety     'C22 H31 N O2 S'
_chemical_formula_sum     'C22 H31 N O2 S'
_chemical_formula_iupac     'C22 H31 N O2 S'
_chemical_formula_weight     373.54
_chemical_melting_point     ?
_shelx_space_group_comment
;
The symmetry employed for this shelxl refinement is uniquely defined
by the following loop, which should always be used as a source of
symmetry information in preference to the above space-group names.
They are only intended as comments.
;
_space_group_crystal_system     orthorhombic
_space_group_name_H-M_alt     'P 21 21 21'
_space_group_name_Hall     'P 2ac 2ab'
loop_
    _space_group_symop_operation_xyz
    'x, y, z'
    '-x+1/2, -y, z+1/2'
    '-x, y+1/2, -z+1/2'
    'x+1/2, -y+1/2, -z'
_cell_length_a     9.1567(13)
_cell_length_b     10.2951(15)
_cell_length_c     22.494(3)
_cell_angle_alpha     90
_cell_angle_beta     90
_cell_angle_gamma     90
_cell_volume     2120.5(5)
_cell_formula_units_Z     4
_cell_measurement_reflns_used     3707
_cell_measurement_theta_min     2.40
_cell_measurement_theta_max     38.10
_cell_measurement_temperature     100.0(5)
_exptl_crystal_description     block
_exptl_crystal_colour     colourless
_exptl_crystal_size_max     0.40
_exptl_crystal_size_mid     0.25
_exptl_crystal_size_min     0.20
_exptl_crystal_density_diffrn     1.170
_exptl_crystal_density_meas     ?
_exptl_crystal_density_method     ?
_exptl_crystal_F_000     808
_exptl_absorpt_coefficient_mu     0.168
_exptl_absorpt_correction_type     multi-scan
_exptl_absorpt_process_details
;
(SADABS; Bruker, 2014)
;
_shelx_estimated_absorpt_T_min     0.936
_shelx_estimated_absorpt_T_max     0.967
_exptl_absorpt_correction_T_min     0.6415
_exptl_absorpt_correction_T_max     0.7476
_exptl_special_details
;
Dry solvents were prepared from ACS grade,
 inhibitor free solvents by passage
through activated molecular sieves in an Innovative Technology solvent
purification system. CDCl~3~ was purchased from Cambridge Isotope
Laboratories, Inc., and dried over molecular sieves. ^1^H and ^13^C NMR spectra
 were recorded on an
Avance 500 MHz spectrometer with residual protiated solvent as a reference.
;
_diffrn_ambient_temperature     100.0(5)
_diffrn_radiation_type     MoK\a
_diffrn_radiation_wavelength     0.71073
_diffrn_measurement_device_type     'Bruker APEXII CCD'
_diffrn_measurement_method     '\f and \w scans'
_diffrn_detector_area_resol_mean     ?
_diffrn_reflns_number     74315
_diffrn_reflns_av_R_equivalents     0.0407
_diffrn_reflns_theta_min     1.811
_diffrn_reflns_theta_max     38.668
_diffrn_reflns_theta_full     37.785
_diffrn_measured_fraction_theta_max     0.980
_diffrn_measured_fraction_theta_full     0.997
_diffrn_reflns_limit_h_min     -16
_diffrn_reflns_limit_h_max     15
_diffrn_reflns_limit_k_min     -17
_diffrn_reflns_limit_k_max     17
_diffrn_reflns_limit_l_min     -39
_diffrn_reflns_limit_l_max     39
_refine_special_details
;
The amine H atom was found from the difference Fourier map and refined freely.
All other H atoms were placed geometrically and treated as riding atoms:
methine, C---H = 1.00 \%A with <i>U</i>~iso~(H) = 1.2<i>U</i>~eq~(C),
methylene, C---H = 0.99 \%A with <i>U</i>~iso(~H) = 1.2<i>U</i>~eq~(C),
methyl, C---H = 0.98 \%A with <i>U</i>~iso(~H) = 1.5<i>U</i>~eq~(C),
<i>sp</i>^2^, C---H = 0.95 \%A with <i>U</i>~iso(~H) = 1.2<i>U</i>~eq~(C).
The absolute configuration was deterimined using 4260 quotients, which gave a
Flack parameter of 0.005(12) (Parsons and Flack, 2004, Parsons <i>et al.</i>,
2013). The value obtained without <i>D</i>~obs~(<b>h</b>) as a restraint was
-0.02(3), calculated from 5203 Friedel pairs (Flack, 1983).
;
_reflns_number_total     11731
_reflns_number_gt     10413
_reflns_threshold_expression     I>2\s(I)
_refine_ls_structure_factor_coef     Fsqd
_refine_ls_matrix_type     full
_refine_ls_R_factor_all     0.0478
_refine_ls_R_factor_gt     0.0391
_refine_ls_wR_factor_gt     0.0920
_refine_ls_wR_factor_ref     0.0960
_refine_ls_goodness_of_fit_ref     1.090
_refine_ls_restrained_S_all     1.090
_refine_ls_number_reflns     11731
_refine_ls_number_parameters     245
_refine_ls_number_restraints     0
_refine_ls_hydrogen_treatment     mixed
_refine_ls_weighting_scheme     calc
_refine_ls_weighting_details
              'w=1/[\s^2^(Fo^2^)+(0.0463P)^2^+0.2202P] where P=(Fo^2^+2Fc^2^)/3'
_atom_sites_solution_hydrogens     difmap
_atom_sites_solution_primary     direct
_atom_sites_solution_secondary     difmap
_refine_ls_shift/su_max     0.000
_refine_ls_shift/su_mean     0.000
_refine_diff_density_max     0.399
_refine_diff_density_min     -0.298
_refine_ls_extinction_method     none
_refine_ls_extinction_coef     .
_refine_ls_abs_structure_details
;
Flack <i>x</i> determined using 4260 quotients [(I+)-(I-)]/[(I+)+(I-)]
(Parsons <i>et al.</i>,  2013)
;
_refine_ls_abs_structure_Flack     0.005(12)
loop_
    _atom_type_symbol
    _atom_type_description
    _atom_type_scat_dispersion_real
    _atom_type_scat_dispersion_imag
    _atom_type_scat_source
    'C' 'C' 0.0033 0.0016
                         'International Tables Vol C Tables 4.2.6.8 and 6.1.1.4'
    'H' 'H' 0.0000 0.0000
                         'International Tables Vol C Tables 4.2.6.8 and 6.1.1.4'
    'N' 'N' 0.0061 0.0033
                         'International Tables Vol C Tables 4.2.6.8 and 6.1.1.4'
    'O' 'O' 0.0106 0.0060
                         'International Tables Vol C Tables 4.2.6.8 and 6.1.1.4'
    'S' 'S' 0.1246 0.1234
                         'International Tables Vol C Tables 4.2.6.8 and 6.1.1.4'
_computing_data_collection
;
APEX2 (Bruker, 2014)
;
_computing_cell_refinement
;
SAINT (Bruker, 2014)
;
_computing_data_reduction
;
SAINT (Bruker, 2014)
;
_computing_structure_solution
;
SHELXS2013 (Sheldrick, 2008)
;
_computing_structure_refinement
;
SHELXL2014 (Sheldrick, 2008)
;
_computing_molecular_graphics
;
SHELXTL (Sheldrick, 2008)
;
_computing_publication_material
;
SHELXTL (Sheldrick, 2008)
;
loop_
    _atom_site_type_symbol
    _atom_site_label
    _atom_site_fract_x
    _atom_site_fract_y
    _atom_site_fract_z
    _atom_site_U_iso_or_equiv
    _atom_site_adp_type
    _atom_site_calc_flag
    _atom_site_occupancy
    _atom_site_disorder_assembly
    _atom_site_disorder_group
    S S1 0.79149(3) 0.10142(3) 0.03041(2) 0.01557(5) Uani d 1 . .
    O O1 0.91190(11) 0.06660(10) -0.18104(4) 0.02226(18) Uani d 1 . .
    O O2 0.68782(10) 0.21396(10) 0.02920(4) 0.02241(17) Uani d 1 . .
    N N1 0.92290(11) 0.11541(10) -0.01896(4) 0.01623(16) Uani d 1 . .
    H H1 0.977(2) 0.1819(19) -0.0167(8) 0.021(4) Uiso d 1 . .
    C C1 0.89269(12) 0.05350(11) -0.07694(5) 0.01571(17) Uani d 1 . .
    H H1A 0.7843 0.0558 -0.0823 0.019 Uiso calc 1 . .
    C C2 0.95786(13) 0.13364(12) -0.12820(5) 0.01660(18) Uani d 1 . .
    H H2A 1.0669 0.1337 -0.1255 0.020 Uiso calc 1 . .
    C C3 0.90089(15) 0.27252(13) -0.12894(6) 0.0217(2) Uani d 1 . .
    H H3A 0.9377 0.3191 -0.0940 0.033 Uiso calc 1 . .
    H H3B 0.7939 0.2716 -0.1281 0.033 Uiso calc 1 . .
    H H3C 0.9344 0.3162 -0.1652 0.033 Uiso calc 1 . .
    C C4 1.00691(18) 0.08699(16) -0.23019(6) 0.0281(3) Uani d 1 . .
    H H4A 1.0292 0.1809 -0.2332 0.034 Uiso calc 1 . .
    H H4B 0.9559 0.0609 -0.2671 0.034 Uiso calc 1 . .
    C C5 1.14836(16) 0.01255(14) -0.22566(5) 0.0225(2) Uani d 1 . .
    C C6 1.14793(17) -0.11740(14) -0.20832(6) 0.0253(2) Uani d 1 . .
    H H6A 1.0585 -0.1582 -0.1977 0.030 Uiso calc 1 . .
    C C7 1.2770(2) -0.18760(17) -0.20640(7) 0.0326(3) Uani d 1 . .
    H H7A 1.2755 -0.2765 -0.1951 0.039 Uiso calc 1 . .
    C C8 1.40849(19) -0.12847(19) -0.22088(7) 0.0349(4) Uani d 1 . .
    H H8A 1.4968 -0.1769 -0.2198 0.042 Uiso calc 1 . .
    C C9 1.4105(2) 0.0017(2) -0.23699(8) 0.0382(4) Uani d 1 . .
    H H9A 1.5004 0.0428 -0.2463 0.046 Uiso calc 1 . .
    C C10 1.2812(2) 0.07163(15) -0.23950(7) 0.0319(3) Uani d 1 . .
    H H10A 1.2831 0.1606 -0.2507 0.038 Uiso calc 1 . .
    C C11 0.93628(12) -0.08950(11) -0.07699(5) 0.01664(18) Uani d 1 . .
    C C12 0.82885(15) -0.18286(13) -0.09100(6) 0.0229(2) Uani d 1 . .
    C C13 0.86506(17) -0.31517(14) -0.09039(7) 0.0290(3) Uani d 1 . .
    H H13A 0.7934 -0.3778 -0.1009 0.035 Uiso calc 1 . .
    C C14 1.00387(18) -0.35576(14) -0.07467(8) 0.0300(3) Uani d 1 . .
    H H14A 1.0265 -0.4458 -0.0733 0.036 Uiso calc 1 . .
    C C15 1.10962(16) -0.26432(13) -0.06090(7) 0.0247(2) Uani d 1 . .
    H H15A 1.2046 -0.2925 -0.0499 0.030 Uiso calc 1 . .
    C C16 1.07903(13) -0.13087(11) -0.06295(5) 0.01810(19) Uani d 1 . .
    C C17 0.67364(17) -0.14536(17) -0.10624(9) 0.0355(4) Uani d 1 . .
    H H17A 0.6180 -0.2234 -0.1166 0.053 Uiso calc 1 . .
    H H17B 0.6740 -0.0855 -0.1401 0.053 Uiso calc 1 . .
    H H17C 0.6283 -0.1028 -0.0719 0.053 Uiso calc 1 . .
    C C18 1.20616(14) -0.04049(12) -0.05286(6) 0.0209(2) Uani d 1 . .
    H H18A 1.1704 0.0421 -0.0368 0.031 Uiso calc 1 . .
    H H18B 1.2564 -0.0248 -0.0907 0.031 Uiso calc 1 . .
    H H18C 1.2743 -0.0800 -0.0246 0.031 Uiso calc 1 . .
    C C19 0.90048(13) 0.12273(13) 0.09851(5) 0.0195(2) Uani d 1 . .
    C C20 1.01500(19) 0.01501(19) 0.09980(7) 0.0349(4) Uani d 1 . .
    H H20A 1.0883 0.0312 0.0689 0.052 Uiso calc 1 . .
    H H20B 0.9677 -0.0689 0.0925 0.052 Uiso calc 1 . .
    H H20C 1.0625 0.0135 0.1388 0.052 Uiso calc 1 . .
    C C22 0.78986(16) 0.10520(16) 0.14911(5) 0.0259(2) Uani d 1 . .
    H H22A 0.7145 0.1725 0.1463 0.039 Uiso calc 1 . .
    H H22B 0.8401 0.1126 0.1874 0.039 Uiso calc 1 . .
    H H22C 0.7443 0.0193 0.1460 0.039 Uiso calc 1 . .
    C C23 0.96837(16) 0.25766(16) 0.10044(6) 0.0267(3) Uani d 1 . .
    H H23A 0.8923 0.3232 0.0941 0.040 Uiso calc 1 . .
    H H23B 1.0423 0.2651 0.0691 0.040 Uiso calc 1 . .
    H H23C 1.0142 0.2715 0.1393 0.040 Uiso calc 1 . .
loop_
    _atom_site_aniso_label
    _atom_site_aniso_U_11
    _atom_site_aniso_U_22
    _atom_site_aniso_U_33
    _atom_site_aniso_U_12
    _atom_site_aniso_U_13
    _atom_site_aniso_U_23
    S1 0.01487(10) 0.01513(10) 0.01672(10) 0.00088(9) 0.00119(9) 0.00003(9)
    O1 0.0245(4) 0.0271(5) 0.0152(3) -0.0001(3) -0.0034(3) -0.0033(3)
    O2 0.0182(4) 0.0259(4) 0.0231(4) 0.0091(3) -0.0017(3) -0.0013(3)
    N1 0.0168(4) 0.0165(4) 0.0154(3) -0.0027(3) 0.0016(3) -0.0019(3)
    C1 0.0152(4) 0.0166(4) 0.0154(4) -0.0020(3) -0.0009(3) -0.0014(3)
    C2 0.0169(4) 0.0184(5) 0.0146(4) -0.0004(3) -0.0011(3) 0.0000(3)
    C3 0.0229(5) 0.0184(5) 0.0239(5) 0.0019(4) -0.0007(4) 0.0023(4)
    C4 0.0382(7) 0.0317(7) 0.0144(4) 0.0072(6) 0.0002(4) 0.0015(4)
    C5 0.0301(6) 0.0240(6) 0.0135(4) 0.0004(5) 0.0017(4) -0.0037(4)
    C6 0.0323(6) 0.0226(6) 0.0209(5) -0.0008(5) 0.0010(4) -0.0038(4)
    C7 0.0416(8) 0.0305(7) 0.0257(6) 0.0083(6) 0.0018(6) -0.0029(5)
    C8 0.0314(7) 0.0483(10) 0.0250(6) 0.0096(7) 0.0002(5) -0.0110(6)
    C9 0.0316(7) 0.0491(10) 0.0340(8) -0.0079(7) 0.0110(6) -0.0155(7)
    C10 0.0405(8) 0.0281(7) 0.0271(6) -0.0050(6) 0.0128(6) -0.0057(5)
    C11 0.0179(4) 0.0146(4) 0.0174(4) -0.0029(3) -0.0008(3) -0.0011(3)
    C12 0.0229(5) 0.0199(5) 0.0260(5) -0.0079(4) -0.0033(4) 0.0004(4)
    C13 0.0312(7) 0.0193(6) 0.0365(7) -0.0105(5) -0.0017(6) -0.0015(5)
    C14 0.0348(7) 0.0145(5) 0.0406(8) -0.0033(5) 0.0023(6) -0.0007(5)
    C15 0.0250(6) 0.0156(5) 0.0336(6) 0.0002(4) 0.0010(5) 0.0000(4)
    C16 0.0190(5) 0.0144(4) 0.0209(5) -0.0013(3) 0.0002(4) -0.0014(3)
    C17 0.0242(6) 0.0292(7) 0.0531(9) -0.0119(5) -0.0154(6) 0.0066(7)
    C18 0.0168(4) 0.0177(5) 0.0283(5) -0.0006(4) -0.0026(4) -0.0021(4)
    C19 0.0182(4) 0.0241(6) 0.0162(4) 0.0074(4) -0.0004(3) 0.0003(4)
    C20 0.0365(8) 0.0441(9) 0.0242(6) 0.0263(7) -0.0023(5) 0.0011(6)
    C22 0.0270(5) 0.0338(6) 0.0169(4) 0.0053(6) 0.0028(4) 0.0038(4)
    C23 0.0219(5) 0.0349(7) 0.0232(5) -0.0027(5) -0.0020(4) -0.0066(5)
_geom_special_details
;
All e.s.d.'s (except the e.s.d. in the dihedral angle between two l.s. planes)
are estimated using the full covariance matrix. The cell e.s.d.'s are taken
into account individually in the estimation of e.s.d.'s in distances, angles
and torsion angles; correlations between e.s.d.'s in cell parameters are only
used when they are defined by crystal symmetry. An approximate (isotropic)
treatment of cell e.s.d.'s is used for estimating e.s.d.'s involving l.s.
planes.
;
loop_
    _geom_bond_atom_site_label_1
    _geom_bond_atom_site_label_2
    _geom_bond_site_symmetry_2
    _geom_bond_distance
    _geom_bond_publ_flag
    S1 O2 . 1.4980(9) ?
    S1 N1 . 1.6436(10) ?
    S1 C19 . 1.8415(12) ?
    O1 C4 . 1.4225(17) ?
    O1 C2 . 1.4374(14) ?
    N1 C1 . 1.4778(14) ?
    N1 H1 . 0.84(2) ?
    C1 C11 . 1.5253(17) ?
    C1 C2 . 1.5383(16) ?
    C1 H1A . 1.0000 ?
    C2 C3 . 1.5221(18) ?
    C2 H2A . 1.0000 ?
    C3 H3A . 0.9800 ?
    C3 H3B . 0.9800 ?
    C3 H3C . 0.9800 ?
    C4 C5 . 1.508(2) ?
    C4 H4A . 0.9900 ?
    C4 H4B . 0.9900 ?
    C5 C6 . 1.394(2) ?
    C5 C10 . 1.395(2) ?
    C6 C7 . 1.386(2) ?
    C6 H6A . 0.9500 ?
    C7 C8 . 1.388(3) ?
    C7 H7A . 0.9500 ?
    C8 C9 . 1.388(3) ?
    C8 H8A . 0.9500 ?
    C9 C10 . 1.387(3) ?
    C9 H9A . 0.9500 ?
    C10 H10A . 0.9500 ?
    C11 C16 . 1.4106(17) ?
    C11 C12 . 1.4109(16) ?
    C12 C13 . 1.402(2) ?
    C12 C17 . 1.512(2) ?
    C13 C14 . 1.384(2) ?
    C13 H13A . 0.9500 ?
    C14 C15 . 1.386(2) ?
    C14 H14A . 0.9500 ?
    C15 C16 . 1.4029(18) ?
    C15 H15A . 0.9500 ?
    C16 C18 . 1.5075(17) ?
    C17 H17A . 0.9800 ?
    C17 H17B . 0.9800 ?
    C17 H17C . 0.9800 ?
    C18 H18A . 0.9800 ?
    C18 H18B . 0.9800 ?
    C18 H18C . 0.9800 ?
    C19 C23 . 1.522(2) ?
    C19 C20 . 1.5266(18) ?
    C19 C22 . 1.5342(17) ?
    C20 H20A . 0.9800 ?
    C20 H20B . 0.9800 ?
    C20 H20C . 0.9800 ?
    C22 H22A . 0.9800 ?
    C22 H22B . 0.9800 ?
    C22 H22C . 0.9800 ?
    C23 H23A . 0.9800 ?
    C23 H23B . 0.9800 ?
    C23 H23C . 0.9800 ?
loop_
    _geom_angle_atom_site_label_1
    _geom_angle_atom_site_label_2
    _geom_angle_atom_site_label_3
    _geom_angle_site_symmetry_1
    _geom_angle_site_symmetry_3
    _geom_angle
    _geom_angle_publ_flag
    O2 S1 N1 . . 112.57(5) ?
    O2 S1 C19 . . 105.45(5) ?
    N1 S1 C19 . . 98.91(5) ?
    C4 O1 C2 . . 113.13(10) ?
    C1 N1 S1 . . 114.92(8) ?
    C1 N1 H1 . . 120.8(13) ?
    S1 N1 H1 . . 117.1(13) ?
    N1 C1 C11 . . 111.58(9) ?
    N1 C1 C2 . . 110.96(9) ?
    C11 C1 C2 . . 114.56(9) ?
    N1 C1 H1A . . 106.4 ?
    C11 C1 H1A . . 106.4 ?
    C2 C1 H1A . . 106.4 ?
    O1 C2 C3 . . 109.98(10) ?
    O1 C2 C1 . . 104.41(9) ?
    C3 C2 C1 . . 112.28(10) ?
    O1 C2 H2A . . 110.0 ?
    C3 C2 H2A . . 110.0 ?
    C1 C2 H2A . . 110.0 ?
    C2 C3 H3A . . 109.5 ?
    C2 C3 H3B . . 109.5 ?
    H3A C3 H3B . . 109.5 ?
    C2 C3 H3C . . 109.5 ?
    H3A C3 H3C . . 109.5 ?
    H3B C3 H3C . . 109.5 ?
    O1 C4 C5 . . 113.43(11) ?
    O1 C4 H4A . . 108.9 ?
    C5 C4 H4A . . 108.9 ?
    O1 C4 H4B . . 108.9 ?
    C5 C4 H4B . . 108.9 ?
    H4A C4 H4B . . 107.7 ?
    C6 C5 C10 . . 118.92(14) ?
    C6 C5 C4 . . 120.28(13) ?
    C10 C5 C4 . . 120.80(13) ?
    C7 C6 C5 . . 120.45(15) ?
    C7 C6 H6A . . 119.8 ?
    C5 C6 H6A . . 119.8 ?
    C6 C7 C8 . . 120.25(15) ?
    C6 C7 H7A . . 119.9 ?
    C8 C7 H7A . . 119.9 ?
    C7 C8 C9 . . 119.74(16) ?
    C7 C8 H8A . . 120.1 ?
    C9 C8 H8A . . 120.1 ?
    C10 C9 C8 . . 120.05(16) ?
    C10 C9 H9A . . 120.0 ?
    C8 C9 H9A . . 120.0 ?
    C9 C10 C5 . . 120.57(15) ?
    C9 C10 H10A . . 119.7 ?
    C5 C10 H10A . . 119.7 ?
    C16 C11 C12 . . 119.36(11) ?
    C16 C11 C1 . . 122.26(10) ?
    C12 C11 C1 . . 118.37(11) ?
    C13 C12 C11 . . 119.66(13) ?
    C13 C12 C17 . . 118.20(12) ?
    C11 C12 C17 . . 122.14(13) ?
    C14 C13 C12 . . 120.87(13) ?
    C14 C13 H13A . . 119.6 ?
    C12 C13 H13A . . 119.6 ?
    C13 C14 C15 . . 119.59(13) ?
    C13 C14 H14A . . 120.2 ?
    C15 C14 H14A . . 120.2 ?
    C14 C15 C16 . . 121.23(13) ?
    C14 C15 H15A . . 119.4 ?
    C16 C15 H15A . . 119.4 ?
    C15 C16 C11 . . 119.22(11) ?
    C15 C16 C18 . . 116.44(11) ?
    C11 C16 C18 . . 124.26(11) ?
    C12 C17 H17A . . 109.5 ?
    C12 C17 H17B . . 109.5 ?
    H17A C17 H17B . . 109.5 ?
    C12 C17 H17C . . 109.5 ?
    H17A C17 H17C . . 109.5 ?
    H17B C17 H17C . . 109.5 ?
    C16 C18 H18A . . 109.5 ?
    C16 C18 H18B . . 109.5 ?
    H18A C18 H18B . . 109.5 ?
    C16 C18 H18C . . 109.5 ?
    H18A C18 H18C . . 109.5 ?
    H18B C18 H18C . . 109.5 ?
    C23 C19 C20 . . 112.44(13) ?
    C23 C19 C22 . . 110.84(11) ?
    C20 C19 C22 . . 110.73(11) ?
    C23 C19 S1 . . 110.71(9) ?
    C20 C19 S1 . . 107.55(9) ?
    C22 C19 S1 . . 104.21(9) ?
    C19 C20 H20A . . 109.5 ?
    C19 C20 H20B . . 109.5 ?
    H20A C20 H20B . . 109.5 ?
    C19 C20 H20C . . 109.5 ?
    H20A C20 H20C . . 109.5 ?
    H20B C20 H20C . . 109.5 ?
    C19 C22 H22A . . 109.5 ?
    C19 C22 H22B . . 109.5 ?
    H22A C22 H22B . . 109.5 ?
    C19 C22 H22C . . 109.5 ?
    H22A C22 H22C . . 109.5 ?
    H22B C22 H22C . . 109.5 ?
    C19 C23 H23A . . 109.5 ?
    C19 C23 H23B . . 109.5 ?
    H23A C23 H23B . . 109.5 ?
    C19 C23 H23C . . 109.5 ?
    H23A C23 H23C . . 109.5 ?
    H23B C23 H23C . . 109.5 ?
loop_
    _geom_torsion_atom_site_label_1
    _geom_torsion_atom_site_label_2
    _geom_torsion_atom_site_label_3
    _geom_torsion_atom_site_label_4
    _geom_torsion_site_symmetry_1
    _geom_torsion_site_symmetry_2
    _geom_torsion_site_symmetry_3
    _geom_torsion_site_symmetry_4
    _geom_torsion
    _geom_torsion_publ_flag
    O2 S1 N1 C1 . . . . -92.54(9) ?
    C19 S1 N1 C1 . . . . 156.53(9) ?
    S1 N1 C1 C11 . . . . -86.77(10) ?
    S1 N1 C1 C2 . . . . 144.18(8) ?
    C4 O1 C2 C3 . . . . 85.24(13) ?
    C4 O1 C2 C1 . . . . -154.11(10) ?
    N1 C1 C2 O1 . . . . -176.40(9) ?
    C11 C1 C2 O1 . . . . 56.15(12) ?
    N1 C1 C2 C3 . . . . -57.29(13) ?
    C11 C1 C2 C3 . . . . 175.25(10) ?
    C2 O1 C4 C5 . . . . 74.91(15) ?
    O1 C4 C5 C6 . . . . 44.88(17) ?
    O1 C4 C5 C10 . . . . -136.05(14) ?
    C10 C5 C6 C7 . . . . -1.68(19) ?
    C4 C5 C6 C7 . . . . 177.41(12) ?
    C5 C6 C7 C8 . . . . 1.0(2) ?
    C6 C7 C8 C9 . . . . 0.4(2) ?
    C7 C8 C9 C10 . . . . -1.0(2) ?
    C8 C9 C10 C5 . . . . 0.3(2) ?
    C6 C5 C10 C9 . . . . 1.0(2) ?
    C4 C5 C10 C9 . . . . -178.05(13) ?
    N1 C1 C11 C16 . . . . -56.23(14) ?
    C2 C1 C11 C16 . . . . 70.90(14) ?
    N1 C1 C11 C12 . . . . 123.09(11) ?
    C2 C1 C11 C12 . . . . -109.78(12) ?
    C16 C11 C12 C13 . . . . 0.43(19) ?
    C1 C11 C12 C13 . . . . -178.90(12) ?
    C16 C11 C12 C17 . . . . 179.78(14) ?
    C1 C11 C12 C17 . . . . 0.45(19) ?
    C11 C12 C13 C14 . . . . 1.7(2) ?
    C17 C12 C13 C14 . . . . -177.64(16) ?
    C12 C13 C14 C15 . . . . -1.7(2) ?
    C13 C14 C15 C16 . . . . -0.4(2) ?
    C14 C15 C16 C11 . . . . 2.6(2) ?
    C14 C15 C16 C18 . . . . -174.29(13) ?
    C12 C11 C16 C15 . . . . -2.54(18) ?
    C1 C11 C16 C15 . . . . 176.77(11) ?
    C12 C11 C16 C18 . . . . 174.06(12) ?
    C1 C11 C16 C18 . . . . -6.63(18) ?
    O2 S1 C19 C23 . . . . -53.16(10) ?
    N1 S1 C19 C23 . . . . 63.36(9) ?
    O2 S1 C19 C20 . . . . -176.36(10) ?
    N1 S1 C19 C20 . . . . -59.85(11) ?
    O2 S1 C19 C22 . . . . 66.06(10) ?
    N1 S1 C19 C22 . . . . -177.43(9) ?
loop_
    _geom_hbond_atom_site_label_D
    _geom_hbond_atom_site_label_H
    _geom_hbond_atom_site_label_A
    _geom_hbond_site_symmetry_A
    _geom_hbond_distance_DH
    _geom_hbond_distance_HA
    _geom_hbond_distance_DA
    _geom_hbond_angle_DHA
    N1 H1 O2 4 0.84(2) 2.23(2) 3.0039(15) 152.8(7)
    C18 H18A O2 4 0.98 2.52 3.4077(17) 150
    C23 H23B O2 4 0.98 2.59 3.5534(17) 167
_shelx_hkl_file
;
   1   0   0   -0.02    0.02
  -1   0   0    0.00    0.02
   1   0   0    0.03    0.02
  -1   0   0    0.00    0.02
  -2   0   0    5.08    0.17
  -2   0   0    5.26    0.17
   2   0   0    5.53    0.19
   2   0   0    5.09    0.18
   2   0   0    4.80    0.19
   3   0   0    0.10    0.08
  -3   0   0   -0.02    0.04
   3   0   0    0.15    0.08
   3   0   0   -0.05    0.07
  -3   0   0   -0.05    0.05
   4   0   0    2.64    0.17
   4   0   0    3.16    0.18
  -4   0   0    2.63    0.15
  -4   0   0    2.59    0.15
   4   0   0    2.81    0.18
  -5   0   0    0.31    0.09
   5   0   0    0.44    0.13
   5   0   0    0.40    0.12
   5   0   0    0.47    0.14
  -5   0   0    0.30    0.09
   6   0   0   14.40    0.53
  -6   0   0   14.84    0.48
  -6   0   0   14.18    0.48
   6   0   0   15.34    0.52
   6   0   0   14.52    0.50
   7   0   0    0.49    0.18
  -7   0   0    0.44    0.12
   7   0   0    0.61    0.21
   7   0   0    0.67    0.20
  -7   0   0    0.40    0.12
   8   0   0   21.93    0.75
   8   0   0   23.54    0.81
  -8   0   0   22.99    0.72
  -8   0   0   21.78    0.71
   8   0   0   23.46    0.78
   9   0   0    0.13    0.21
  -9   0   0    0.02    0.11
   9   0   0    0.08    0.22
  -9   0   0    0.22    0.13
   9   0   0    0.01    0.17
  10   0   0   63.66    1.78
 -10   0   0   59.70    1.64
 -10   0   0   63.58    1.68
  10   0   0   62.30    1.73
 -11   0   0    0.30    0.15
  11   0   0    0.19    0.25
 -11   0   0    0.08    0.14
  11   0   0   -0.16    0.21
  11   0   0   -0.20    0.21
 -12   0   0    1.28    0.24
  12   0   0    1.05    0.35
  12   0   0    1.33    0.34
 -13   0   0   -0.14    0.15
  13   0   0   -0.11    0.27
  13   0   0   -0.19    0.28
 -14   0   0    2.45    0.36
  14   0   0    3.57    0.48
  14   0   0    2.50    0.48
  15   0   0    0.25    0.36
 -15   0   0   -0.43    0.16
   0  -1   0   -0.02    0.02
   0  -1   0   -0.07    0.02
   0  -1   0   -0.02    0.02
   0  -1   0   -0.02    0.02
   0  -1   0    0.04    0.02
  -1   1   0   31.47    0.70
   1   1   0   32.29    0.72
   1   1   0   30.66    0.73
   1  -1   0   30.18    0.75
   1  -1   0   30.36    0.74
  -1  -1   0   30.82    0.74
  -1  -1   0   30.96    0.70
   1  -1   0   31.85    0.74
  -2  -1   0  262.74    5.86
   2  -1   0  271.24    6.09
   2   1   0  269.99    6.02
  -2  -1   0  273.01    6.01
   2   1   0  258.75    6.18
   2   1   0  280.23    6.11
   2  -1   0  264.11    6.09
  -2   1   0  277.04    6.00
  -2   1   0  267.48    5.94
   2  -1   0  266.42    6.16
   3  -1   0    4.17    0.18
  -3   1   0    3.81    0.17
  -3  -1   0    3.88    0.18
   3   1   0    3.66    0.18
   3  -1   0    3.84    0.19
  -3  -1   0    4.09    0.16
   3   1   0    4.35    0.19
   3  -1   0    3.90    0.20
  -3   1   0    4.25    0.15
   3   1   0    4.39    0.17
   4   1   0   57.72    1.36
   4   1   0   56.04    1.41
  -4   1   0   56.63    1.34
  -4   1   0   54.56    1.34
   4  -1   0   55.73    1.39
   4  -1   0   57.16    1.40
   4  -1   0   57.05    1.40
  -4  -1   0   55.58    1.32
  -4  -1   0   56.31    1.38
   4   1   0   56.79    1.38
  -5  -1   0   11.86    0.41
   5   1   0   11.60    0.42
   5   1   0   12.05    0.43
  -5   1   0   11.26    0.39
  -5  -1   0   11.37    0.37
   5  -1   0   11.63    0.40
   5  -1   0   11.73    0.42
   5  -1   0   12.05    0.43
   5   1   0   11.57    0.39
  -5   1   0   11.89    0.38
  -6   1   0    5.44    0.25
  -6  -1   0    5.16    0.27
   6   1   0    5.42    0.31
   6   1   0    5.36    0.30
   6   1   0    5.31    0.27
   6  -1   0    5.26    0.30
  -6  -1   0    5.43    0.25
   6  -1   0    5.32    0.32
   6  -1   0    5.94    0.29
  -6   1   0    5.30    0.26
   7  -1   0    3.52    0.31
  -7   1   0    2.65    0.21
   7   1   0    3.37    0.26
  -7  -1   0    2.66    0.23
   7  -1   0    3.47    0.28
   7   1   0    3.84    0.31
  -7   1   0    2.94    0.22
   7  -1   0    3.66    0.30
  -7  -1   0    3.52    0.23
   7   1   0    3.83    0.31
   8   1   0   24.13    0.81
  -8  -1   0   23.60    0.76
   8  -1   0   23.24    0.79
   8   1   0   23.39    0.81
  -8   1   0   23.03    0.74
   8  -1   0   22.26    0.81
   8   1   0   22.80    0.75
  -8  -1   0   23.82    0.73
   8  -1   0   24.37    0.79
  -8   1   0   23.69    0.72
  -9   1   0   20.20    0.69
   9   1   0   20.06    0.76
   9  -1   0   19.73    0.78
   9  -1   0   20.74    0.75
  -9  -1   0   19.95    0.70
   9  -1   0   21.61    0.76
  -9   1   0   20.88    0.67
   9   1   0   18.89    0.75
   9   1   0   19.59    0.70
  -9  -1   0   19.83    0.68
  10   1   0    3.28    0.38
 -10   1   0    4.13    0.29
 -10  -1   0    3.81    0.29
 -10   1   0    3.91    0.31
  10   1   0    3.84    0.38
  10   1   0    3.82    0.34
 -10  -1   0    3.73    0.31
  10  -1   0    3.36    0.38
  10  -1   0    3.60    0.37
  10  -1   0    3.71    0.35
 -11  -1   0    3.70    0.33
  11   1   0    3.78    0.39
 -11   1   0    3.32    0.31
  11  -1   0    3.66    0.43
 -11  -1   0    3.67    0.31
  11   1   0    3.68    0.41
  11  -1   0    4.20    0.39
  11   1   0    4.20    0.38
  11  -1   0    3.88    0.40
  12  -1   0    1.65    0.36
 -12  -1   0    2.55    0.31
  12  -1   0    1.51    0.38
 -12   1   0    1.48    0.28
  12   1   0    1.08    0.33
  12  -1   0    1.84    0.38
 -12  -1   0    1.89    0.28
  12   1   0    1.92    0.39
 -13  -1   0    0.74    0.23
  13   1   0    1.00    0.35
  13  -1   0    0.53    0.31
 -13   1   0    0.33    0.20
  13  -1   0    0.14    0.31
  13   1   0    0.93    0.36
  14  -1   0    0.04    0.30
 -14   1   0    0.13    0.19
 -14  -1   0    0.32    0.20
  14   1   0    0.23    0.32
  14   1   0    0.07    0.29
  15  -1   0   -0.12    0.33
 -15   1   0    0.09    0.20
  15   1   0    0.55    0.37
   0  -2   0   24.65    0.57
   0  -2   0   23.37    0.58
   0  -2   0   23.13    0.60
   0  -2   0   23.64    0.61
   0  -2   0   23.37    0.60
   1  -2   0  504.19   11.58
  -1  -2   0  511.48   11.70
  -1  -2   0  516.73   11.04
   1  -2   0  487.92   11.67
   1  -2   0  504.33   11.45
  -1  -2   0  493.96   11.37
  -2  -2   0    1.78    0.13
   2  -2   0    1.86    0.12
   2  -2   0    1.76    0.16
   2  -2   0    1.81    0.14
   2   2   0    1.90    0.13
   2   2   0    2.06    0.11
  -2  -2   0    1.83    0.10
  -2   2   0    1.89    0.09
   3  -2   0    2.88    0.18
   3   2   0    2.90    0.17
  -3  -2   0    2.90    0.13
   3   2   0    2.70    0.16
   3   2   0    3.10    0.14
   3  -2   0    2.69    0.15
  -3   2   0    2.85    0.15
  -3   2   0    2.78    0.11
  -3  -2   0    2.84    0.16
   3  -2   0    2.67    0.18
   4  -2   0    3.99    0.23
  -4   2   0    3.90    0.16
  -4  -2   0    4.26    0.18
   4   2   0    4.00    0.18
  -4  -2   0    4.02    0.21
   4  -2   0    4.56    0.21
  -4   2   0    3.41    0.19
   4   2   0    3.78    0.22
   4   2   0    4.15    0.22
   4  -2   0    4.10    0.24
  -5  -2   0   10.34    0.39
  -5   2   0    9.83    0.36
   5  -2   0   10.56    0.42
   5  -2   0   10.27    0.41
  -5  -2   0   10.71    0.35
  -5   2   0   10.24    0.33
   5  -2   0   10.42    0.38
   5   2   0   10.97    0.40
   5   2   0   10.65    0.41
   5   2   0   10.32    0.35
  -6   2   0    8.50    0.30
   6   2   0    8.40    0.33
  -6  -2   0    8.18    0.31
   6  -2   0    7.37    0.38
   6   2   0    7.89    0.37
   6  -2   0    8.28    0.40
   6  -2   0    8.17    0.35
  -6  -2   0    8.34    0.36
   6   2   0    7.53    0.36
  -6   2   0    7.78    0.34
   7  -2   0   18.92    0.65
  -7  -2   0   19.34    0.65
  -7   2   0   19.82    0.58
  -7  -2   0   19.58    0.60
   7   2   0   18.79    0.68
   7  -2   0   18.98    0.69
   7   2   0   19.98    0.68
   7   2   0   19.57    0.61
  -7   2   0   18.62    0.62
   7  -2   0   19.21    0.70
   8  -2   0    0.49    0.23
  -8   2   0    0.36    0.13
  -8  -2   0    0.49    0.13
  -8   2   0    0.57    0.13
   8   2   0    0.72    0.22
   8  -2   0    0.46    0.19
   8   2   0    0.34    0.17
  -8  -2   0    0.27    0.14
   8  -2   0    0.43    0.21
   8   2   0    0.57    0.21
  -9  -2   0   34.93    1.00
  -9   2   0   35.74    0.99
   9   2   0   34.99    1.03
  -9   2   0   34.73    1.04
   9   2   0   36.13    1.14
   9  -2   0   34.44    1.14
   9   2   0   35.59    1.11
  -9  -2   0   35.41    1.08
   9  -2   0   35.27    1.09
   9  -2   0   33.63    1.11
  10   2   0    2.02    0.34
 -10   2   0    2.40    0.26
 -10  -2   0    2.47    0.25
  10  -2   0    2.41    0.30
 -10  -2   0    1.79    0.25
  10   2   0    2.35    0.29
  10  -2   0    2.16    0.33
  10  -2   0    2.50    0.37
  10   2   0    1.97    0.33
 -11   2   0    0.96    0.21
  11  -2   0    0.29    0.28
 -11  -2   0    0.50    0.21
  11   2   0    0.93    0.30
 -11  -2   0    0.65    0.18
  11  -2   0    0.94    0.29
  11   2   0    0.36    0.27
  11  -2   0    0.65    0.29
  12  -2   0    0.17    0.26
  12   2   0    0.32    0.29
  12   2   0   -0.15    0.27
 -12  -2   0    0.31    0.19
 -12   2   0   -0.16    0.13
 -12  -2   0   -0.20    0.13
  12  -2   0   -0.68    0.22
  12  -2   0   -0.29    0.26
  13  -2   0    0.76    0.30
  13   2   0    0.35    0.31
  13  -2   0    0.63    0.33
  13  -2   0    0.70    0.36
 -13   2   0    0.77    0.23
 -13  -2   0    0.64    0.22
  13   2   0    1.36    0.37
  14   2   0    5.21    0.56
  14  -2   0    4.66    0.57
  14   2   0    4.88    0.53
 -14   2   0    5.75    0.46
 -15   2   0    0.16    0.23
  15   2   0    0.30    0.34
  15  -2   0    0.42    0.36
  15   2   0    0.98    0.36
   0  -3   0   -0.08    0.07
   0  -3   0   -0.06    0.08
   0  -3   0   -0.03    0.09
   0  -3   0   -0.09    0.05
   0  -3   0   -0.05    0.06
   1  -3   0  123.04    2.86
  -1  -3   0  122.78    2.73
   1  -3   0  121.86    2.89
  -1  -3   0  123.58    2.83
   1  -3   0  122.58    2.76
   1  -3   0  127.05    2.79
  -1  -3   0  124.62    2.91
   1  -3   0  124.47    2.89
   2   3   0  265.90    5.94
   2   3   0  274.03    5.97
   2  -3   0  265.43    6.07
   2  -3   0  260.76    5.99
  -2   3   0  264.90    5.89
  -2  -3   0  246.00    5.94
   2  -3   0  266.12    6.05
  -2  -3   0  270.79    5.76
   3  -3   0   16.66    0.49
  -3   3   0   16.07    0.41
  -3   3   0   15.15    0.46
  -3  -3   0   15.60    0.49
  -3  -3   0   16.00    0.43
   3  -3   0   15.34    0.50
   3   3   0   16.22    0.44
   3   3   0   16.20    0.47
   3  -3   0   15.29    0.51
  -4  -3   0  152.17    3.59
  -4   3   0  157.29    3.48
   4   3   0  153.33    3.67
  -4  -3   0  153.85    3.44
   4  -3   0  154.58    3.62
  -4   3   0  153.23    3.49
   4  -3   0  155.69    3.64
   4  -3   0  152.53    3.65
   4   3   0  160.51    3.56
   5   3   0    1.42    0.17
  -5   3   0    1.12    0.10
   5  -3   0    1.28    0.17
   5   3   0    1.50    0.18
  -5  -3   0    1.24    0.13
  -5  -3   0    0.90    0.15
   5  -3   0    1.24    0.19
   5   3   0    1.31    0.13
   5  -3   0    1.21    0.20
  -5   3   0    1.50    0.15
   6  -3   0   52.99    1.42
  -6   3   0   51.15    1.33
  -6  -3   0   51.16    1.28
   6   3   0   50.16    1.40
   6   3   0   51.14    1.37
  -6   3   0   53.94    1.27
   6  -3   0   52.71    1.39
  -6  -3   0   52.50    1.39
   6  -3   0   51.28    1.42
   6   3   0   53.86    1.31
  -7   3   0   34.91    0.98
   7   3   0   36.08    0.95
  -7  -3   0   33.64    0.92
  -7  -3   0   33.50    1.02
  -7   3   0   35.02    0.91
   7  -3   0   34.13    1.07
   7   3   0   34.84    1.05
   7   3   0   34.20    1.02
   7  -3   0   35.67    1.08
   7  -3   0   34.09    1.02
   8   3   0   41.71    1.12
  -8   3   0   40.04    1.14
  -8   3   0   43.21    1.07
  -8  -3   0   40.96    1.20
   8  -3   0   39.24    1.18
   8   3   0   40.74    1.20
   8   3   0   41.65    1.23
   8  -3   0   39.68    1.23
   8  -3   0   40.15    1.24
  -8  -3   0   39.86    1.09
   9   3   0    4.93    0.38
   9   3   0    4.63    0.31
   9  -3   0    4.93    0.41
   9  -3   0    4.64    0.35
   9  -3   0    4.69    0.40
   9   3   0    4.66    0.39
  -9  -3   0    5.02    0.35
  -9   3   0    4.83    0.33
  -9  -3   0    3.62    0.27
  10   3   0    0.78    0.27
  10   3   0    1.00    0.28
 -10  -3   0    0.89    0.22
  10  -3   0    0.98    0.25
  10  -3   0    0.55    0.26
 -10   3   0    0.74    0.19
 -10  -3   0    0.57    0.16
  10  -3   0    0.54    0.27
 -11  -3   0    1.88    0.32
 -11  -3   0    1.65    0.25
  11   3   0    0.90    0.31
  11  -3   0    1.87    0.35
  11  -3   0    1.83    0.34
  11  -3   0    1.65    0.38
 -11   3   0    1.65    0.27
  11   3   0    1.65    0.35
  12  -3   0    0.57    0.31
  12  -3   0    0.22    0.32
  12  -3   0    0.28    0.24
 -12  -3   0    0.26    0.17
 -12  -3   0    0.21    0.20
  12   3   0    0.84    0.33
  12   3   0   -0.46    0.26
 -12   3   0    0.13    0.16
  13  -3   0    0.02    0.27
  13  -3   0    0.31    0.30
 -13  -3   0   -0.25    0.17
 -13   3   0   -0.13    0.17
  13   3   0   -0.28    0.27
  13   3   0   -0.17    0.28
  14  -3   0    0.57    0.37
 -14   3   0    0.40    0.22
  14   3   0    0.45    0.36
  14   3   0    0.04    0.29
 -15   3   0   -0.04    0.19
  15   3   0   -0.14    0.31
  15   3   0    0.26    0.35
  15  -3   0    0.50    0.38
   0  -4   0  237.65    5.47
   0  -4   0  240.72    5.42
   0  -4   0  235.68    5.19
   0  -4   0  234.13    5.38
   0  -4   0  233.64    5.31
   1  -4   0   69.12    1.68
   1  -4   0   68.63    1.59
  -1  -4   0   65.72    1.63
  -1  -4   0   68.11    1.69
   1  -4   0   70.47    1.68
   1  -4   0   67.86    1.59
  -1  -4   0   67.30    1.56
   1  -4   0   68.05    1.66
   2   4   0    1.30    0.13
  -2  -4   0    0.90    0.13
   2  -4   0    1.01    0.16
   2  -4   0    1.02    0.15
   2   4   0    0.99    0.10
  -2  -4   0    1.15    0.10
   2  -4   0    1.40    0.13
   3  -4   0   18.13    0.55
  -3   4   0   17.67    0.46
   3   4   0   18.40    0.49
   3   4   0   18.19    0.53
  -3  -4   0   17.84    0.48
   3  -4   0   16.44    0.58
  -3  -4   0   17.06    0.55
   3  -4   0   17.14    0.57
   4  -4   0    4.04    0.27
   4   4   0    4.22    0.23
  -4  -4   0    4.49    0.25
  -4   4   0    4.12    0.16
   4   4   0    3.98    0.25
   4  -4   0    3.97    0.28
  -4  -4   0    4.34    0.19
  -4   4   0    3.81    0.22
   4  -4   0    3.87    0.23
   4   4   0    4.31    0.20
  -5  -4   0   -0.03    0.06
   5   4   0    0.13    0.12
   5  -4   0   -0.02    0.15
  -5  -4   0    0.05    0.10
   5   4   0    0.12    0.13
  -5   4   0    0.10    0.09
   5  -4   0    0.03    0.12
   5   4   0    0.14    0.10
   5  -4   0    0.10    0.15
  -5   4   0    0.04    0.05
   6   4   0    5.29    0.35
  -6  -4   0    5.59    0.26
   6  -4   0    5.03    0.36
  -6   4   0    5.56    0.22
   6   4   0    5.19    0.32
   6  -4   0    5.70    0.32
  -6  -4   0    5.63    0.34
   6   4   0    5.54    0.26
   6  -4   0    5.74    0.38
  -6   4   0    4.77    0.29
   7   4   0    7.34    0.40
   7   4   0    7.13    0.42
  -7   4   0    7.11    0.36
  -7  -4   0    7.35    0.32
  -7  -4   0    7.66    0.40
   7  -4   0    7.43    0.44
   7  -4   0    7.89    0.47
   7   4   0    7.63    0.33
   7  -4   0    7.22    0.38
  -7   4   0    7.97    0.29
  -8  -4   0   15.64    0.54
   8   4   0   17.04    0.56
   8   4   0   16.05    0.64
   8  -4   0   17.19    0.71
  -8   4   0   15.57    0.60
   8   4   0   16.76    0.68
   8  -4   0   16.15    0.70
   8  -4   0   16.88    0.64
  -8  -4   0   15.61    0.64
  -9  -4   0    1.45    0.20
  -9   4   0    1.37    0.22
   9  -4   0    1.63    0.35
   9  -4   0    1.50    0.25
  -9  -4   0    1.66    0.25
   9  -4   0    1.25    0.31
   9   4   0    1.69    0.30
   9   4   0    1.88    0.31
 -10   4   0    2.53    0.28
 -10  -4   0    2.72    0.31
  10  -4   0    2.10    0.37
  10   4   0    2.71    0.36
  10  -4   0    2.32    0.29
  10  -4   0    2.69    0.40
 -10  -4   0    2.28    0.24
  10   4   0    2.58    0.36
  11   4   0    6.67    0.53
  11  -4   0    7.07    0.55
 -11   4   0    7.09    0.45
  11  -4   0    6.49    0.56
 -11  -4   0    7.47    0.41
  11  -4   0    7.92    0.50
 -11  -4   0    7.77    0.50
  11   4   0    6.87    0.51
  12  -4   0    0.51    0.34
  12   4   0    0.51    0.33
 -12  -4   0    0.10    0.21
  12   4   0    0.51    0.34
  12  -4   0    0.36    0.30
 -12   4   0    0.47    0.20
  13  -4   0    0.53    0.38
 -13  -4   0    0.60    0.27
  13   4   0    0.85    0.35
  13   4   0   -0.04    0.30
 -13   4   0    0.26    0.20
  13  -4   0   -0.03    0.28
  14   4   0    6.77    0.61
  14  -4   0    6.42    0.63
 -14   4   0    7.34    0.53
  14  -4   0    5.76    0.64
  15  -4   0    0.20    0.36
  15   4   0    0.69    0.39
  15   4   0    0.99    0.39
 -15   4   0    0.58    0.24
   0  -5   0    0.11    0.09
   0  -5   0    0.10    0.10
   0  -5   0    0.02    0.10
   0  -5   0    0.03    0.07
   0  -5   0    0.04    0.07
  -1  -5   0  143.05    3.11
   1  -5   0  138.30    3.27
   1  -5   0  141.87    3.18
  -1  -5   0  138.19    3.32
   1  -5   0  139.95    3.30
  -1  -5   0  133.58    3.22
   1  -5   0  138.95    3.31
   1  -5   0  137.81    3.14
  -2  -5   0    7.70    0.32
   2   5   0    7.94    0.31
   2  -5   0    7.98    0.36
   2  -5   0    7.50    0.32
   2  -5   0    7.59    0.35
  -2  -5   0    8.02    0.27
   2   5   0    7.63    0.28
  -3  -5   0   15.72    0.55
   3  -5   0   17.14    0.55
   3  -5   0   16.54    0.59
   3   5   0   17.11    0.49
   3  -5   0   16.46    0.58
  -3   5   0   17.19    0.45
  -3  -5   0   16.95    0.48
   3   5   0   16.58    0.52
  -4  -5   0    0.20    0.12
   4  -5   0    0.35    0.17
  -4   5   0    0.28    0.08
   4  -5   0    0.40    0.17
  -4   5   0    0.17    0.10
   4   5   0    0.24    0.10
   4  -5   0    0.48    0.14
   4   5   0    0.35    0.14
  -4  -5   0    0.08    0.07
  -5   5   0   27.10    0.79
   5   5   0   25.75    0.84
  -5   5   0   27.33    0.68
  -5  -5   0   26.05    0.83
   5  -5   0   25.37    0.85
   5  -5   0   27.74    0.82
   5   5   0   27.10    0.73
   5   5   0   25.91    0.79
   5  -5   0   25.92    0.87
  -5  -5   0   26.84    0.72
   6  -5   0    6.42    0.42
   6   5   0    6.36    0.29
  -6  -5   0    6.54    0.29
   6   5   0    6.21    0.40
   6  -5   0    6.53    0.41
   6   5   0    5.81    0.35
  -6   5   0    6.49    0.24
  -6  -5   0    6.00    0.36
   6  -5   0    6.84    0.36
  -6   5   0    5.84    0.33
   7   5   0    3.57    0.30
   7  -5   0    3.51    0.36
   7  -5   0    3.77    0.36
   7   5   0    3.33    0.33
   7   5   0    3.58    0.24
  -7   5   0    2.81    0.27
   7  -5   0    3.79    0.29
  -7  -5   0    3.17    0.29
  -7  -5   0    3.12    0.22
   8  -5   0   13.04    0.57
   8  -5   0   13.24    0.64
   8   5   0   13.69    0.58
  -8  -5   0   14.26    0.61
   8  -5   0   13.32    0.64
   8   5   0   14.15    0.63
  -8   5   0   12.88    0.55
  -8  -5   0   13.26    0.48
   9   5   0    7.56    0.47
  -9  -5   0    7.01    0.35
  -9   5   0    7.55    0.42
   9  -5   0    7.34    0.43
   9  -5   0    7.43    0.52
  -9  -5   0    6.76    0.44
   9   5   0    7.36    0.47
   9  -5   0    6.48    0.49
 -10  -5   0    5.47    0.41
 -10  -5   0    5.14    0.32
  10  -5   0    5.97    0.50
 -10   5   0    5.38    0.38
  10   5   0    5.48    0.44
  10  -5   0    5.08    0.39
  10  -5   0    4.84    0.48
  10   5   0    5.35    0.45
  11  -5   0    7.52    0.59
 -11   5   0    7.48    0.48
  11   5   0    8.52    0.55
  11   5   0    7.57    0.56
 -11  -5   0    7.60    0.52
  11  -5   0    7.95    0.51
  11  -5   0    8.93    0.64
 -12  -5   0    1.90    0.36
  12   5   0    2.15    0.42
  12   5   0    2.17    0.44
  12  -5   0    1.27    0.40
 -12   5   0    2.19    0.32
  12  -5   0    1.73    0.41
  13  -5   0    6.89    0.63
  13   5   0    7.26    0.62
  13   5   0    8.26    0.61
 -13  -5   0    7.11    0.55
 -13   5   0    7.87    0.53
  13  -5   0    8.99    0.71
 -14   5   0    0.18    0.22
  14   5   0   -0.23    0.31
  14  -5   0   -0.34    0.33
  14   5   0    0.09    0.29
 -14  -5   0   -0.06    0.23
  14  -5   0   -0.14    0.30
  15  -5   0    4.62    0.63
  15   5   0    2.94    0.52
 -15   5   0    4.08    0.45
   0  -6   0   60.26    1.54
   0  -6   0   63.18    1.62
   0  -6   0   62.67    1.60
   0  -6   0   63.77    1.51
   0  -6   0   62.67    1.61
   1  -6   0   21.83    0.61
  -1  -6   0   21.53    0.60
   1  -6   0   21.70    0.63
  -1  -6   0   21.38    0.65
  -1  -6   0   21.99    0.69
   1  -6   0   21.58    0.68
   1  -6   0   21.87    0.70
   1  -6   0   20.73    0.68
   2  -6   0    2.81    0.25
   2  -6   0    3.52    0.23
  -2  -6   0    3.05    0.18
  -2  -6   0    3.56    0.23
  -2  -6   0    2.98    0.22
   2  -6   0    3.72    0.27
  -3  -6   0   14.18    0.44
   3  -6   0   13.90    0.51
   3   6   0   14.18    0.49
  -3  -6   0   12.79    0.51
   3   6   0   14.11    0.45
   3  -6   0   14.47    0.57
  -3   6   0   14.27    0.41
   3  -6   0   13.62    0.55
   4   6   0    4.17    0.22
   4   6   0    3.91    0.27
  -4  -6   0    3.58    0.21
  -4   6   0    4.09    0.19
  -4  -6   0    4.09    0.28
   4  -6   0    3.68    0.32
   4  -6   0    4.18    0.27
   4  -6   0    3.50    0.31
  -4   6   0    3.69    0.25
   5   6   0   60.77    1.49
   5   6   0   58.03    1.63
  -5  -6   0   61.35    1.46
  -5   6   0   59.71    1.53
   5   6   0   60.82    1.56
   5  -6   0   60.75    1.60
  -5  -6   0   58.27    1.61
   5  -6   0   57.57    1.66
  -5   6   0   62.14    1.42
   5  -6   0   58.46    1.65
  -6  -6   0   17.32    0.68
  -6   6   0   17.34    0.63
   6  -6   0   17.57    0.71
   6   6   0   15.82    0.67
   6  -6   0   18.68    0.65
   6   6   0   18.59    0.55
   6   6   0   17.21    0.63
  -6  -6   0   17.42    0.55
   6  -6   0   16.85    0.71
   7   6   0   25.09    0.84
   7   6   0   25.86    0.91
   7  -6   0   26.43    0.87
   7   6   0   26.30    0.77
   7  -6   0   26.27    0.96
  -7  -6   0   26.10    0.91
  -7   6   0   25.82    0.84
  -7  -6   0   26.81    0.76
   7  -6   0   24.65    0.93
  -8  -6   0    2.83    0.23
  -8   6   0    2.83    0.27
  -8  -6   0    3.33    0.34
   8   6   0    3.44    0.33
   8   6   0    2.61    0.31
   8  -6   0    3.37    0.38
   8  -6   0    3.28    0.30
   8  -6   0    2.99    0.37
   9   6   0    1.38    0.30
   9  -6   0    1.07    0.32
   9  -6   0    1.67    0.26
  -9  -6   0    1.76    0.27
   9  -6   0    1.22    0.34
  -9   6   0    1.35    0.23
   9   6   0    1.18    0.29
  -9  -6   0    1.16    0.19
  10  -6   0   11.05    0.55
 -10   6   0    9.72    0.53
  10   6   0    9.21    0.56
  10   6   0    9.27    0.59
  10  -6   0    9.93    0.66
  10  -6   0    9.54    0.64
 -10  -6   0    9.83    0.58
  11  -6   0    1.75    0.39
 -11  -6   0    2.36    0.36
  11   6   0    2.66    0.40
 -11   6   0    2.06    0.30
  11  -6   0    1.64    0.41
  11   6   0    1.67    0.38
 -12  -6   0    7.24    0.55
  12  -6   0    6.96    0.63
  12  -6   0    7.48    0.64
 -12   6   0    7.63    0.51
  12   6   0    7.61    0.58
  12   6   0    6.74    0.58
  13   6   0    1.94    0.43
  13  -6   0    1.36    0.45
  13   6   0    1.20    0.41
 -13  -6   0    1.55    0.37
  13  -6   0    1.04    0.39
 -13   6   0    1.76    0.34
  14   6   0    0.84    0.41
 -14  -6   0    1.22    0.35
 -14   6   0    1.80    0.35
  14  -6   0    1.46    0.48
  14  -6   0    1.50    0.45
  15   6   0    0.37    0.37
   0  -7   0    0.12    0.14
   0  -7   0    0.04    0.10
   0  -7   0   -0.02    0.09
   0  -7   0   -0.02    0.13
   0  -7   0    0.07    0.12
   1  -7   0   19.54    0.68
  -1  -7   0   20.14    0.68
  -1  -7   0   19.85    0.64
  -1  -7   0   20.12    0.60
   1  -7   0   19.23    0.66
   1  -7   0   20.30    0.60
   1  -7   0   19.72    0.69
  -2  -7   0   93.53    2.14
   2  -7   0   93.33    2.32
   2  -7   0   93.37    2.35
  -2  -7   0   90.64    2.34
  -2  -7   0   89.09    2.27
   2  -7   0   91.08    2.32
   3  -7   0   17.69    0.68
  -3  -7   0   16.17    0.61
   3  -7   0   17.00    0.61
   3   7   0   16.42    0.53
  -3   7   0   17.80    0.50
   3   7   0   16.34    0.57
   3  -7   0   16.24    0.65
  -3  -7   0   16.65    0.52
  -4   7   0   19.38    0.64
   4   7   0   19.40    0.65
  -4  -7   0   19.60    0.70
  -4   7   0   19.35    0.54
   4  -7   0   19.61    0.68
  -4  -7   0   19.49    0.58
   4  -7   0   18.51    0.74
   4   7   0   19.28    0.59
   4  -7   0   18.54    0.73
  -5   7   0    0.64    0.16
   5   7   0    0.84    0.16
   5   7   0    1.02    0.21
   5  -7   0    0.95    0.26
   5  -7   0    0.85    0.21
  -5   7   0    0.80    0.13
  -5  -7   0    0.91    0.16
   5   7   0    1.02    0.26
  -5  -7   0    0.50    0.17
   5  -7   0    0.73    0.24
   6   7   0    9.47    0.46
   6  -7   0    9.50    0.53
   6   7   0    9.02    0.49
  -6   7   0    9.38    0.45
  -6  -7   0    9.87    0.38
  -6  -7   0    9.56    0.49
   6  -7   0    8.53    0.52
   6  -7   0   10.06    0.47
   6   7   0   10.07    0.39
   7  -7   0    0.85    0.28
   7  -7   0    1.37    0.32
  -7   7   0    1.30    0.22
   7   7   0    1.67    0.28
   7   7   0    1.05    0.24
   7  -7   0    1.73    0.24
  -7  -7   0    1.26    0.18
  -7  -7   0    1.59    0.28
   8  -7   0    2.29    0.28
   8   7   0    1.96    0.37
   8   7   0    2.40    0.32
  -8   7   0    1.96    0.26
   8  -7   0    2.09    0.36
   8  -7   0    2.79    0.40
  -8  -7   0    2.35    0.30
   9  -7   0    5.74    0.50
  -9   7   0    6.51    0.42
   9   7   0    5.58    0.47
   9  -7   0    5.78    0.41
  -9  -7   0    5.52    0.44
   9  -7   0    5.58    0.51
   9   7   0    6.14    0.45
  10  -7   0    4.42    0.50
  10   7   0    3.76    0.46
 -10   7   0    4.81    0.39
  10   7   0    3.95    0.43
 -10  -7   0    3.95    0.42
  10  -7   0    4.20    0.51
  11   7   0    0.02    0.27
  11   7   0    0.19    0.27
 -11   7   0    0.15    0.20
 -11  -7   0    0.55    0.26
  11  -7   0   -0.01    0.30
  11  -7   0    0.09    0.32
  12  -7   0    0.99    0.38
  12   7   0   -0.08    0.28
  12   7   0    0.36    0.33
 -12   7   0   -0.11    0.18
  12  -7   0    0.70    0.39
 -12  -7   0    0.27    0.25
 -13  -7   0   -0.32    0.20
  13  -7   0    0.52    0.36
 -13   7   0    0.22    0.20
  13   7   0   -0.02    0.30
  13  -7   0   -0.10    0.32
 -14   7   0    0.27    0.23
 -14  -7   0    0.12    0.27
  14   7   0    0.43    0.38
  14  -7   0    0.21    0.36
  14  -7   0    0.61    0.37
   0  -8   0   29.66    0.88
   0  -8   0   30.92    0.86
   0  -8   0   30.05    0.95
   0  -8   0   29.47    0.94
   0  -8   0   31.04    0.95
  -1  -8   0    4.12    0.30
  -1  -8   0    3.85    0.27
   1  -8   0    3.48    0.28
   1  -8   0    4.36    0.26
   1  -8   0    3.81    0.33
  -1  -8   0    4.07    0.26
   1  -8   0    4.57    0.34
  -2  -8   0   15.83    0.60
   2  -8   0   16.29    0.66
  -2  -8   0   17.16    0.54
   2  -8   0   17.13    0.67
   2  -8   0   16.77    0.63
   3  -8   0    7.77    0.48
   3   8   0    9.19    0.42
   3  -8   0    9.68    0.44
   3  -8   0    8.20    0.47
   3   8   0    9.00    0.38
  -3  -8   0    8.47    0.44
  -3  -8   0    9.01    0.36
  -4   8   0    0.61    0.16
   4  -8   0    0.47    0.23
   4  -8   0    0.49    0.18
   4   8   0    0.48    0.20
  -4   8   0    0.69    0.14
  -4  -8   0    0.34    0.16
   4   8   0    0.55    0.15
  -4  -8   0    0.47    0.13
   4  -8   0    0.56    0.22
  -5  -8   0    9.85    0.38
   5   8   0    9.28    0.45
   5  -8   0    9.35    0.53
   5  -8   0    9.43    0.53
   5  -8   0    9.16    0.46
  -5  -8   0    8.80    0.48
  -5   8   0    9.34    0.44
   5   8   0    9.41    0.38
   6  -8   0    1.16    0.23
   6  -8   0    1.91    0.32
  -6  -8   0    1.13    0.17
  -6  -8   0    0.80    0.23
  -6   8   0    0.84    0.20
   6   8   0    0.61    0.25
   6  -8   0    0.95    0.27
   6   8   0    1.03    0.24
  -7   8   0   17.36    0.68
   7  -8   0   16.83    0.79
   7  -8   0   16.32    0.78
  -7  -8   0   17.56    0.75
   7   8   0   16.87    0.76
   7  -8   0   18.30    0.71
   7   8   0   17.15    0.69
  -8   8   0    0.47    0.18
  -8  -8   0    0.94    0.25
   8   8   0    1.09    0.32
   8   8   0    0.55    0.25
   8  -8   0    0.81    0.30
   8  -8   0    1.02    0.32
   8  -8   0    1.09    0.25
  -9   8   0   11.46    0.58
  -9  -8   0   11.40    0.64
   9  -8   0   11.41    0.70
   9   8   0   10.85    0.65
   9  -8   0   10.91    0.70
   9   8   0   11.19    0.59
  10  -8   0    0.70    0.36
 -10  -8   0    1.19    0.31
  10   8   0    1.48    0.36
  10   8   0    0.80    0.36
 -10   8   0    0.64    0.23
  10  -8   0    0.68    0.34
  11  -8   0    0.69    0.35
 -11   8   0    0.90    0.26
  11   8   0    0.47    0.31
 -11  -8   0    0.41    0.26
  11  -8   0    0.65    0.35
  11   8   0    0.47    0.31
  12   8   0    0.12    0.33
 -12   8   0    0.04    0.18
  12  -8   0    0.05    0.29
  12  -8   0   -0.05    0.29
 -12  -8   0   -0.12    0.20
  13  -8   0   -0.06    0.32
 -13  -8   0   -0.22    0.21
 -13   8   0    0.12    0.20
  13  -8   0   -0.16    0.30
  13   8   0   -0.42    0.27
 -14   8   0    0.26    0.22
  14  -8   0    0.25    0.35
 -14  -8   0    0.08    0.25
  14   8   0    0.37    0.39
  14  -8   0    0.33    0.37
   0  -9   0    0.09    0.17
   0  -9   0   -0.01    0.11
   0  -9   0    0.21    0.15
   0  -9   0    0.37    0.19
   0  -9   0    0.06    0.13
   1  -9   0   21.79    0.82
   1  -9   0   23.02    0.71
  -1  -9   0   22.81    0.70
  -1  -9   0   21.72    0.79
   1  -9   0   22.97    0.82
   1  -9   0   22.53    0.80
  -1  -9   0   22.59    0.75
   2  -9   0   14.52    0.59
  -2  -9   0   13.68    0.56
   2  -9   0   13.25    0.62
  -2  -9   0   14.36    0.50
   2  -9   0   14.30    0.63
  -3  -9   0   29.41    0.97
   3  -9   0   30.48    0.98
   3  -9   0   30.48    1.03
   3   9   0   28.40    0.91
  -3  -9   0   30.84    0.85
   3  -9   0   30.06    1.03
   3   9   0   30.16    0.88
   4   9   0    4.35    0.28
  -4  -9   0    4.70    0.35
  -4  -9   0    4.39    0.26
   4  -9   0    4.38    0.39
  -4   9   0    4.05    0.31
   4   9   0    4.30    0.32
   4  -9   0    5.10    0.35
   4  -9   0    3.98    0.38
   5   9   0    5.18    0.31
  -5   9   0    5.26    0.34
   5  -9   0    4.99    0.36
   5  -9   0    4.70    0.43
  -5  -9   0    5.24    0.29
  -5  -9   0    4.66    0.37
   5   9   0    5.41    0.37
   5  -9   0    5.28    0.44
   6  -9   0    0.19    0.23
   6   9   0    0.45    0.23
  -6  -9   0    0.11    0.17
   6   9   0    0.41    0.25
  -6   9   0    0.22    0.15
   6  -9   0   -0.05    0.22
   6  -9   0    0.42    0.19
   7   9   0    2.80    0.37
   7  -9   0    3.16    0.40
   7   9   0    2.83    0.33
   7  -9   0    2.41    0.38
  -7  -9   0    2.79    0.33
   7  -9   0    2.80    0.30
  -7   9   0    2.56    0.29
   8   9   0    3.41    0.37
   8   9   0    4.59    0.45
  -8   9   0    4.28    0.37
  -8  -9   0    3.84    0.40
   8  -9   0    3.36    0.46
   8  -9   0    4.11    0.45
   9  -9   0    6.36    0.57
   9   9   0    5.43    0.50
   9   9   0    5.69    0.48
  -9  -9   0    4.82    0.46
   9  -9   0    6.26    0.59
  -9   9   0    5.78    0.44
 -10  -9   0    3.70    0.44
  10  -9   0    3.58    0.52
 -10   9   0    3.33    0.39
  10   9   0    3.35    0.42
  10  -9   0    2.45    0.50
  10   9   0    3.37    0.48
  11  -9   0    7.01    0.67
 -11   9   0    6.87    0.52
 -11  -9   0    8.39    0.61
  11  -9   0    6.78    0.66
  11   9   0    7.46    0.63
  12   9   0    0.15    0.33
 -12   9   0    0.11    0.20
  12  -9   0    0.60    0.37
 -12  -9   0   -0.09    0.22
  12  -9   0    0.38    0.34
 -13  -9   0    9.39    0.69
 -13   9   0   10.41    0.65
  13  -9   0    7.28    0.72
  13   9   0    9.05    0.74
  13  -9   0    7.67    0.75
   0 -10   0   18.94    0.75
   0 -10   0   18.39    0.66
   0 -10   0   19.20    0.74
   1 -10   0    0.80    0.18
   1 -10   0    0.56    0.20
   1 -10   0    1.02    0.26
  -1 -10   0    0.66    0.16
  -1 -10   0    0.48    0.20
  -1 -10   0    0.68    0.18
   1 -10   0    0.55    0.23
   2 -10   0   23.62    0.84
  -2 -10   0   22.51    0.71
  -2 -10   0   21.47    0.79
   2 -10   0   23.33    0.88
   2 -10   0   23.19    0.88
   2  10   0   21.90    0.73
   3 -10   0    0.49    0.26
   3 -10   0    0.65    0.21
  -3 -10   0    0.55    0.15
   3 -10   0    0.22    0.22
  -3 -10   0    0.43    0.18
   3  10   0    0.81    0.20
   3  10   0    0.34    0.20
  -4  10   0    2.38    0.26
   4  10   0    2.15    0.24
   4 -10   0    2.23    0.28
  -4 -10   0    2.38    0.29
   4 -10   0    2.44    0.35
   4  10   0    2.74    0.29
   4 -10   0    2.08    0.33
   5  10   0   -0.07    0.19
   5 -10   0    0.09    0.22
   5 -10   0   -0.21    0.15
  -5  10   0    0.10    0.15
   5 -10   0    0.54    0.24
  -5 -10   0    0.06    0.17
  -6  10   0    1.54    0.27
  -6 -10   0    1.00    0.27
   6 -10   0    0.59    0.27
   6  10   0    1.40    0.31
   6  10   0    1.06    0.26
   6 -10   0    0.56    0.29
   6 -10   0    0.97    0.25
   7 -10   0    0.27    0.29
   7 -10   0    0.13    0.26
  -7 -10   0    0.09    0.20
   7  10   0    0.64    0.29
   7  10   0    0.12    0.24
  -7  10   0    0.18    0.18
   8  10   0    4.16    0.42
   8 -10   0    3.80    0.51
   8 -10   0    4.12    0.50
   8  10   0    4.21    0.48
  -8  10   0    3.61    0.38
  -8 -10   0    3.47    0.40
   9  10   0    0.93    0.35
  -9 -10   0    1.37    0.34
   9 -10   0    1.42    0.42
  -9  10   0    1.24    0.29
   9  10   0    1.14    0.33
   9 -10   0    1.58    0.41
  10 -10   0    0.74    0.36
 -10 -10   0    0.27    0.25
 -10  10   0    0.08    0.17
  10  10   0    0.09    0.30
  10 -10   0   -0.01    0.32
  11 -10   0    0.58    0.38
  11  10   0   -0.29    0.28
 -11  10   0   -0.15    0.17
 -11 -10   0   -0.24    0.21
  11 -10   0    0.02    0.29
  12 -10   0    0.78    0.42
 -12 -10   0    0.44    0.30
  12  10   0    0.67    0.39
  12 -10   0    0.58    0.38
 -12  10   0    0.32    0.23
 -13 -10   0   -0.08    0.23
  13  10   0    0.10    0.39
  13 -10   0    0.11    0.36
   0 -11   0    0.06    0.16
   0 -11   0    0.20    0.16
  -1 -11   0    2.95    0.29
  -1 -11   0    2.69    0.30
   1 -11   0    2.88    0.28
   1 -11   0    3.02    0.34
  -1 -11   0    3.40    0.28
   1 -11   0    2.87    0.35
   1 -11   0    3.21    0.32
  -2 -11   0    0.06    0.12
  -2 -11   0   -0.13    0.13
   2 -11   0   -0.08    0.20
   2  11   0    0.14    0.17
   2 -11   0   -0.31    0.13
   2 -11   0   -0.06    0.19
   3 -11   0    5.65    0.39
   3  11   0    4.95    0.37
   3  11   0    4.89    0.33
   3 -11   0    4.37    0.43
  -3 -11   0    5.25    0.38
   3 -11   0    5.13    0.46
  -4  11   0    1.20    0.23
  -4 -11   0    1.25    0.28
   4 -11   0    1.37    0.34
   4 -11   0    1.55    0.35
   4  11   0    1.61    0.28
   4 -11   0    1.61    0.30
  -5 -11   0    2.86    0.35
   5  11   0    3.88    0.35
   5 -11   0    2.78    0.42
  -5  11   0    3.55    0.34
   5 -11   0    3.61    0.35
   5 -11   0    3.51    0.43
   6  11   0    2.29    0.39
   6 -11   0    2.50    0.42
  -6 -11   0    1.95    0.32
  -6  11   0    2.79    0.31
   6  11   0    2.21    0.35
   6 -11   0    2.49    0.41
  -7 -11   0    1.75    0.35
   7  11   0    1.37    0.36
  -7  11   0    1.81    0.30
   7 -11   0    1.51    0.40
   7  11   0    1.80    0.36
   7 -11   0    1.41    0.38
   8 -11   0    5.08    0.56
  -8 -11   0    5.31    0.51
   8  11   0    4.48    0.48
   8  11   0    5.75    0.48
   8 -11   0    5.75    0.58
  -8  11   0    6.10    0.46
  -9 -11   0    6.92    0.57
  -9  11   0    7.45    0.52
   9  11   0    7.49    0.61
   9 -11   0    5.59    0.58
   9 -11   0    6.10    0.63
 -10 -11   0    0.02    0.25
  10  11   0    0.08    0.30
 -10  11   0   -0.09    0.17
  10 -11   0    0.26    0.36
  10 -11   0    0.27    0.33
  11 -11   0    0.06    0.31
 -11 -11   0    0.04    0.25
  11 -11   0    0.13    0.31
 -11  11   0   -0.06    0.18
  11  11   0    0.10    0.32
 -12  11   0    0.73    0.28
 -12 -11   0    1.16    0.37
  12 -11   0   -0.45    0.31
  12 -11   0    0.79    0.42
  12  11   0    0.50    0.39
   0 -12   0    1.73    0.28
   0 -12   0    1.54    0.25
   1 -12   0    0.07    0.24
   1 -12   0   -0.04    0.17
  -1 -12   0    0.09    0.16
   2  12   0    0.29    0.22
  -2 -12   0    0.16    0.18
   2 -12   0    0.66    0.26
   2 -12   0    0.12    0.23
   2  12   0    0.07    0.18
   2 -12   0   -0.08    0.17
  -3  12   0    7.71    0.43
   3 -12   0    7.38    0.54
  -3 -12   0    7.00    0.46
   3  12   0    6.81    0.45
   3 -12   0    7.64    0.49
   3  12   0    6.78    0.42
   3 -12   0    6.93    0.53
   4  12   0    3.60    0.36
   4 -12   0    3.59    0.37
   4 -12   0    3.62    0.44
  -4 -12   0    2.97    0.37
  -4  12   0    3.07    0.32
   4 -12   0    2.98    0.43
   5 -12   0    9.11    0.66
  -5  12   0    9.88    0.53
   5 -12   0   10.27    0.69
  -5 -12   0    9.66    0.59
   5  12   0   10.78    0.56
   5  12   0   10.54    0.64
   6 -12   0    1.21    0.37
   6 -12   0    1.37    0.38
  -6 -12   0    1.09    0.29
   6  12   0    0.84    0.35
   6  12   0    1.01    0.31
  -6  12   0    1.16    0.26
  -7  12   0   10.96    0.61
   7  12   0   10.76    0.69
   7 -12   0   11.33    0.74
  -7 -12   0   11.00    0.68
   7 -12   0   11.27    0.76
   8 -12   0    1.16    0.41
  -8  12   0    0.82    0.25
   8 -12   0    1.00    0.39
  -8 -12   0    1.55    0.36
   8  12   0    0.92    0.37
  -9  12   0    3.93    0.42
  -9 -12   0    4.65    0.51
   9 -12   0    5.07    0.60
   9 -12   0    4.73    0.56
   9  12   0    5.12    0.55
  10  12   0    0.43    0.37
  10 -12   0   -0.37    0.31
  10 -12   0    0.68    0.38
 -10  12   0    0.05    0.19
 -10 -12   0    0.00    0.24
  11 -12   0    2.16    0.53
 -11 -12   0    2.28    0.46
  11  12   0    1.18    0.43
  11 -12   0    1.60    0.48
 -11  12   0    2.12    0.37
   0 -13   0   -0.22    0.18
   0 -13   0   -0.26    0.16
  -1 -13   0    0.33    0.20
   1 -13   0    0.46    0.24
   2  13   0    3.95    0.36
   2 -13   0    5.11    0.49
   2 -13   0    4.40    0.40
  -2 -13   0    5.28    0.42
   2  13   0    4.51    0.40
   3 -13   0    0.47    0.25
   3 -13   0    0.13    0.26
   3 -13   0    0.37    0.29
  -3  13   0   -0.17    0.14
   3  13   0    0.28    0.25
  -3 -13   0    0.09    0.21
   4 -13   0   15.74    0.85
  -4 -13   0   15.88    0.75
   4 -13   0   15.01    0.82
  -4  13   0   14.58    0.66
   4  13   0   15.33    0.71
   5  13   0    0.21    0.27
  -5 -13   0    0.28    0.24
   5 -13   0    0.39    0.28
   5  13   0    1.13    0.36
  -5  13   0    0.29    0.20
   5 -13   0    0.81    0.36
   6 -13   0    3.43    0.58
   6  13   0    3.79    0.46
  -6 -13   0    3.08    0.40
   6 -13   0    3.61    0.51
  -6  13   0    2.79    0.35
  -7 -13   0   -0.05    0.22
   7  13   0   -0.19    0.28
  -7  13   0    0.13    0.17
   7 -13   0    0.39    0.32
   7 -13   0    0.34    0.33
   8 -13   0    3.35    0.55
  -8  13   0    2.60    0.36
  -8 -13   0    2.58    0.40
   8 -13   0    2.32    0.52
   8  13   0    2.76    0.47
  -9  13   0    0.70    0.27
  -9 -13   0    1.06    0.33
   9  13   0    0.52    0.35
   9 -13   0    0.40    0.33
   9 -13   0    0.55    0.36
  10 -13   0    0.66    0.39
 -10 -13   0    0.64    0.33
  10  13   0    0.89    0.43
  10 -13   0    1.45    0.48
 -10  13   0    0.63    0.26
   1 -14   0    0.21    0.24
   1  14   0    0.68    0.26
  -1 -14   0    0.47    0.22
   2  14   0    9.22    0.57
  -2  14   0   10.47    0.54
  -2 -14   0    9.96    0.58
   2 -14   0    9.80    0.61
   2 -14   0   11.33    0.71
   3  14   0    2.74    0.37
   3 -14   0    2.83    0.51
  -3 -14   0    2.37    0.37
  -3  14   0    2.65    0.33
   4 -14   0    0.47    0.31
   4  14   0   -0.15    0.24
  -4  14   0   -0.04    0.17
   4 -14   0    0.66    0.35
  -4 -14   0   -0.04    0.21
   5 -14   0    7.69    0.65
   5  14   0    6.65    0.57
   5 -14   0    7.01    0.62
  -5  14   0    7.04    0.49
  -5 -14   0    8.09    0.58
   6  14   0    0.49    0.32
  -6 -14   0   -0.01    0.22
  -6  14   0    0.05    0.19
   6 -14   0    0.56    0.33
   6 -14   0    0.11    0.29
  -7 -14   0    0.62    0.30
   7  14   0    0.46    0.36
   7 -14   0    0.62    0.36
  -7  14   0    0.44    0.23
   7 -14   0    0.22    0.31
   8  14   0   -0.27    0.31
   8 -14   0    0.37    0.35
   8 -14   0    0.24    0.32
  -8 -14   0    0.90    0.33
  -8  14   0    0.90    0.27
   9 -14   0    0.56    0.37
   9 -14   0    0.15    0.32
  -9  14   0    0.09    0.21
   9  14   0    0.13    0.33
  -9 -14   0   -0.12    0.23
   1  15   0    5.31    0.47
  -2 -15   0    2.85    0.39
   2  15   0    3.59    0.42
  -3 -15   0    3.35    0.41
   3 -15   0    3.88    0.49
   4 -15   0    1.16    0.39
   4  15   0    1.26    0.38
  -4 -15   0    1.22    0.31
  -4  15   0    0.61    0.24
  -5  15   0    0.59    0.24
  -5 -15   0    0.56    0.28
   5 -15   0    1.05    0.40
   5 -15   0    0.99    0.35
   5  15   0    0.50    0.33
   6 -15   0    0.47    0.35
  -6  15   0    0.44    0.21
  -6 -15   0    0.50    0.27
   6  15   0    0.54    0.36
   6 -15   0    1.08    0.42
   7 -15   0    0.03    0.29
   7  15   0   -0.11    0.33
  -7  15   0   -0.02    0.21
  -7 -15   0   -0.15    0.24
   7 -15   0   -0.07    0.30
  -8 -15   0    0.98    0.36
   8 -15   0    0.93    0.41
   8 -15   0    0.81    0.39
  -8  15   0    0.50    0.25
   8  15   0    0.10    0.35
  -3 -16   0    2.19    0.41
   4 -16   0    5.27    0.58
   4  16   0    4.93    0.52
  -4 -16   0    4.90    0.49
   5 -16   0    0.68    0.37
  -5 -16   0    0.39    0.29
   5  16   0    0.75    0.33
  -6  16   0    0.40    0.22
   6  16   0    0.47    0.36
  -6 -16   0    0.38    0.28
   6 -16   0    0.82    0.36
  -7  16   0    3.78    0.42
   7 -16   0    3.79    0.56
  -7 -16   0    3.23    0.51
   3  17   0    0.75    0.38
  -4 -17   0    6.50    0.58
   4  17   0    6.18    0.59
  -5 -17   0   -0.19    0.26
   5 -17   0   -0.12    0.31
   0   0   1   -0.22    0.00
   1   0  -1  141.64    3.21
  -1   0  -1  139.99    3.12
  -1   0   1  144.13    3.17
   1   0  -1  138.33    3.26
  -1   0   1  143.65    3.12
  -1   0  -1  144.96    3.19
  -1   0   1  143.51    3.20
   1   0   1  136.11    3.29
   1   0   1  145.29    3.20
   1   0   1  147.23    3.21
   1   0  -1  143.45    3.30
   2   0   1  198.47    4.47
   2   0   1  200.17    4.44
   2   0  -1  196.50    4.55
   2   0  -1  199.40    4.45
   2   0  -1  201.58    4.48
  -2   0  -1  198.28    4.41
  -2   0  -1  197.93    4.32
   2   0   1  187.01    4.52
  -2   0   1  202.47    4.31
  -2   0   1  196.09    4.42
   3   0   1    0.27    0.08
   3   0   1    0.44    0.10
  -3   0  -1    0.28    0.06
   3   0   1    0.27    0.09
   3   0  -1    0.45    0.10
  -3   0   1    0.29    0.06
  -3   0   1    0.43    0.07
  -3   0  -1    0.38    0.07
   3   0  -1    0.42    0.09
   4   0   1   30.10    0.83
   4   0  -1   31.61    0.84
  -4   0  -1   32.17    0.80
  -4   0   1   30.79    0.81
   4   0   1   31.94    0.82
  -4   0   1   31.24    0.79
   4   0   1   31.18    0.83
   4   0  -1   31.35    0.83
  -4   0  -1   31.54    0.79
   4   0  -1   31.92    0.83
   5   0  -1   30.32    0.83
   5   0   1   30.02    0.81
   5   0  -1   30.39    0.85
   5   0  -1   29.70    0.82
  -5   0   1   29.86    0.81
  -5   0  -1   29.89    0.80
   5   0   1   31.00    0.84
  -5   0   1   30.27    0.79
   5   0   1   30.51    0.85
  -5   0  -1   29.25    0.79
   6   0   1   16.02    0.56
   6   0   1   16.11    0.56
   6   0  -1   17.25    0.55
   6   0   1   15.92    0.53
   6   0  -1   16.19    0.57
  -6   0   1   15.87    0.50
  -6   0  -1   16.10    0.51
   6   0  -1   16.86    0.55
  -6   0  -1   15.98    0.51
  -6   0   1   16.33    0.52
   7   0   1   16.79    0.57
   7   0   1   16.29    0.60
   7   0  -1   15.21    0.61
   7   0   1   15.43    0.59
   7   0  -1   16.42    0.58
  -7   0   1   16.42    0.55
   7   0  -1   16.29    0.59
  -7   0  -1   16.24    0.54
  -7   0   1   17.35    0.54
  -7   0  -1   16.01    0.54
  -8   0   1   30.31    0.88
   8   0  -1   29.55    0.93
  -8   0  -1   28.87    0.88
  -8   0  -1   30.81    0.89
   8   0  -1   30.09    0.97
   8   0   1   30.62    0.93
   8   0   1   31.92    0.97
   8   0   1   29.82    0.97
  -8   0   1   31.12    0.91
   8   0  -1   31.29    0.96
  -9   0   1    6.11    0.35
   9   0   1    5.90    0.39
  -9   0   1    6.17    0.34
   9   0  -1    5.98    0.42
   9   0   1    6.07    0.40
   9   0  -1    6.25    0.39
   9   0  -1    6.29    0.40
  -9   0  -1    6.09    0.35
  -9   0  -1    6.39    0.34
   9   0   1    6.01    0.41
  10   0   1    4.98    0.42
  10   0   1    4.51    0.38
  10   0   1    4.76    0.41
 -10   0   1    5.16    0.34
  10   0  -1    4.95    0.39
  10   0  -1    5.26    0.41
 -10   0  -1    5.03    0.34
 -10   0   1    5.23    0.34
 -10   0  -1    4.04    0.31
  10   0  -1    4.83    0.44
  11   0   1    0.34    0.25
  11   0  -1    0.34    0.25
  11   0  -1   -0.04    0.23
 -11   0  -1    0.25    0.17
  11   0  -1    0.46    0.24
 -11   0   1   -0.04    0.14
 -11   0  -1    0.30    0.16
 -11   0   1    0.03    0.14
  11   0   1   -0.20    0.23
  11   0   1    0.04    0.22
  12   0  -1    0.89    0.30
  12   0   1    0.96    0.34
  12   0  -1    0.96    0.31
 -12   0  -1    0.67    0.21
 -12   0   1    0.39    0.18
  12   0  -1    0.34    0.31
  12   0   1    0.45    0.30
 -13   0  -1    0.00    0.15
  13   0  -1    0.52    0.34
 -13   0   1   -0.08    0.14
  13   0  -1    0.27    0.30
  13   0   1    0.70    0.34
  13   0   1    0.40    0.31
  14   0   1    0.48    0.34
 -14   0  -1    0.22    0.21
  14   0   1    0.66    0.33
  14   0  -1    0.38    0.34
 -14   0   1    0.25    0.19
  14   0  -1    0.11    0.28
  15   0   1    0.64    0.37
 -15   0  -1   -0.04    0.20
  15   0  -1    0.46    0.35
   0  -1  -1   70.46    1.59
   0  -1  -1   69.17    1.59
   0  -1  -1   71.80    1.62
   0  -1  -1   72.43    1.60
   0  -1   1   74.44    1.58
   0  -1   1   68.68    1.63
   0  -1   1   68.41    1.61
   0  -1   1   68.46    1.62
   0  -1  -1   69.05    1.55
   1   1  -1  394.58    8.84
   1  -1   1  397.64    8.86
  -1  -1  -1  381.62    8.79
   1  -1   1  390.49    8.99
  -1   1   1  384.19    8.56
   1  -1   1  382.83    8.82
   1   1  -1  388.39    8.81
  -1  -1  -1  385.55    8.55
   1  -1   1  390.67    8.59
  -1   1   1  386.26    8.70
   1   1   1  367.70    8.79
   1   1   1  376.87    8.61
   1  -1  -1  388.40    8.70
   1  -1  -1  386.95    8.79
  -1  -1   1  388.32    8.32
   1  -1  -1  384.19    8.75
  -1  -1   1  374.87    8.84
  -1   1  -1  397.33    8.42
  -1  -1   1  378.11    8.60
  -2   1   1    6.85    0.22
   2   1  -1    7.14    0.24
  -2  -1  -1    6.83    0.21
   2  -1   1    6.92    0.25
   2  -1   1    7.01    0.25
   2  -1   1    6.74    0.24
  -2   1   1    6.69    0.20
  -2  -1  -1    6.80    0.23
   2  -1   1    6.84    0.17
   2   1  -1    7.15    0.22
   2   1  -1    6.75    0.23
   2   1   1    6.41    0.23
   2  -1  -1    6.64    0.21
  -2   1  -1    6.42    0.21
  -2  -1   1    6.44    0.19
   2   1   1    6.73    0.19
  -2   1  -1    6.67    0.18
   2  -1  -1    6.32    0.24
  -2  -1   1    6.61    0.23
   2  -1  -1    6.39    0.23
   2   1   1    6.67    0.22
  -3   1   1   73.10    1.64
   3   1  -1   71.74    1.72
   3  -1   1   70.05    1.71
   3  -1   1   72.30    1.71
   3   1  -1   72.95    1.70
   3   1  -1   72.79    1.69
  -3  -1  -1   70.68    1.69
  -3   1   1   70.96    1.66
  -3  -1  -1   70.66    1.63
   3  -1   1   72.96    1.71
   3   1   1   72.80    1.76
   3   1   1   73.97    1.70
   3  -1  -1   74.80    1.75
  -3   1  -1   73.89    1.68
  -3   1  -1   73.07    1.68
  -3  -1   1   72.67    1.65
   3  -1  -1   73.35    1.74
   3  -1  -1   71.17    1.73
   3   1   1   74.31    1.72
  -3  -1   1   73.33    1.73
   4  -1   1  124.69    2.94
  -4   1   1  127.05    2.88
   4  -1   1  126.38    2.97
  -4  -1  -1  126.56    2.82
  -4   1   1  123.35    2.83
   4   1  -1  126.08    2.93
   4   1  -1  125.98    2.98
   4   1  -1  128.12    2.93
  -4  -1  -1  126.22    2.91
   4  -1   1  125.29    2.95
  -4  -1   1  126.82    2.84
  -4  -1   1  127.04    2.95
   4   1   1  127.78    2.94
  -4   1  -1  129.59    2.90
  -4   1  -1  126.83    2.87
   4  -1  -1  128.44    2.99
   4  -1  -1  127.48    2.97
   4   1   1  126.85    3.02
   4  -1  -1  125.01    2.98
   4   1   1  129.61    2.96
  -5  -1  -1    9.65    0.33
  -5  -1  -1    9.34    0.35
  -5   1   1    9.86    0.34
  -5   1   1    9.88    0.33
   5   1  -1    8.99    0.37
   5   1  -1    9.97    0.37
   5  -1   1    9.61    0.36
   5   1  -1    9.85    0.35
   5  -1   1    9.72    0.37
   5  -1   1    9.13    0.37
   5  -1  -1    9.54    0.38
   5  -1  -1    9.24    0.36
  -5   1  -1    8.65    0.33
   5   1   1    9.40    0.36
  -5  -1   1    9.06    0.35
   5   1   1    9.51    0.37
  -5  -1   1    9.17    0.31
   5   1   1    9.08    0.33
  -5   1  -1    9.31    0.31
   5  -1  -1    9.09    0.34
   6   1  -1    6.50    0.33
   6  -1   1    6.36    0.32
  -6   1   1    6.03    0.27
  -6   1   1    6.08    0.28
   6   1  -1    6.51    0.30
  -6  -1  -1    6.48    0.28
   6  -1   1    6.71    0.33
   6  -1   1    6.84    0.34
  -6  -1  -1    6.04    0.29
   6   1  -1    6.92    0.33
  -6   1  -1    6.11    0.28
  -6  -1   1    6.37    0.30
  -6   1  -1    6.33    0.26
   6   1   1    6.63    0.34
   6   1   1    6.71    0.33
  -6  -1   1    6.32    0.27
   6  -1  -1    5.91    0.33
   6  -1  -1    6.27    0.33
   6   1   1    6.66    0.29
   6  -1  -1    6.73    0.31
   7  -1   1   78.06    2.02
   7   1  -1   81.01    2.04
   7  -1   1   80.35    2.04
   7  -1   1   80.54    2.04
  -7   1   1   78.88    1.93
  -7  -1  -1   79.37    1.98
   7   1  -1   78.39    2.03
  -7  -1  -1   78.71    1.92
   7   1  -1   83.19    2.00
  -7   1   1   79.15    1.95
  -7   1  -1   80.21    1.91
   7  -1  -1   77.90    2.02
  -7  -1   1   77.63    1.96
   7   1   1   79.97    1.99
   7  -1  -1   79.76    1.99
  -7   1  -1   77.23    1.91
   7   1   1   78.23    1.95
   7  -1  -1   76.22    2.00
   7   1   1   80.57    2.04
  -7  -1   1   78.04    1.88
   8  -1   1   18.87    0.68
  -8   1   1   18.13    0.61
   8   1  -1   18.32    0.70
  -8   1   1   17.81    0.61
   8   1  -1   18.21    0.64
  -8  -1  -1   17.87    0.63
   8  -1   1   18.22    0.70
  -8  -1  -1   18.05    0.61
   8   1  -1   18.54    0.68
   8  -1   1   18.95    0.68
   8  -1  -1   18.54    0.72
  -8   1  -1   18.86    0.60
  -8   1  -1   18.94    0.64
   8   1   1   17.90    0.63
   8  -1  -1   19.49    0.68
   8   1   1   18.37    0.70
  -8  -1   1   17.65    0.64
   8  -1  -1   19.04    0.69
  -8  -1   1   19.20    0.62
   8   1   1   19.02    0.69
   9   1  -1    9.23    0.48
  -9   1   1    7.68    0.39
  -9  -1  -1    8.75    0.42
   9  -1   1    8.16    0.46
   9   1  -1    8.34    0.47
   9   1  -1    7.97    0.43
  -9   1   1    8.57    0.39
   9  -1   1    7.91    0.48
   9  -1   1    7.39    0.44
  -9  -1  -1    8.11    0.40
  -9   1  -1    7.95    0.37
   9  -1  -1    7.62    0.43
   9  -1  -1    8.10    0.46
   9   1   1    7.61    0.46
  -9  -1   1    8.03    0.41
   9  -1  -1    8.04    0.50
   9   1   1    7.92    0.42
  -9   1  -1    7.64    0.40
   9   1   1    9.08    0.48
  -9  -1   1    8.42    0.40
  10  -1   1    9.11    0.56
 -10  -1  -1    9.17    0.45
 -10  -1  -1    9.20    0.46
  10  -1   1    9.05    0.51
  10   1  -1    9.39    0.48
  10  -1   1    9.77    0.53
  10   1  -1    8.77    0.51
  10   1  -1    8.66    0.54
 -10   1   1    9.40    0.44
 -10   1   1   10.20    0.47
  10   1   1    9.68    0.49
 -10   1  -1    9.49    0.47
  10  -1  -1   10.48    0.52
  10   1   1    9.60    0.54
  10  -1  -1    9.84    0.54
  10  -1  -1    9.76    0.56
 -10  -1   1    9.81    0.48
 -10  -1   1    9.47    0.45
 -10   1  -1    9.82    0.44
  10   1   1   10.05    0.55
  11  -1   1    0.45    0.26
  11   1  -1    0.65    0.25
  11   1  -1    0.25    0.27
 -11   1   1    0.01    0.14
 -11  -1  -1    0.39    0.19
  11  -1   1    0.35    0.25
  11  -1   1    0.30    0.27
  11   1  -1    0.33    0.25
 -11  -1  -1    0.22    0.15
  11  -1  -1    0.31    0.29
  11  -1  -1    0.11    0.25
  11   1   1    0.12    0.25
 -11   1  -1    0.12    0.15
 -11  -1   1    0.13    0.17
  11  -1  -1    0.21    0.22
 -11  -1   1    0.67    0.18
  11   1   1    0.18    0.25
  12  -1   1    7.16    0.54
  12   1  -1    6.29    0.54
  12  -1   1    5.38    0.51
  12   1  -1    6.84    0.55
 -12  -1  -1    6.41    0.42
 -12   1   1    6.26    0.43
  12  -1   1    6.96    0.52
  12  -1  -1    7.26    0.52
 -12   1  -1    5.44    0.41
  12  -1  -1    5.10    0.52
 -12  -1   1    6.43    0.42
  12   1   1    6.80    0.55
  12   1   1    4.65    0.49
 -12  -1   1    6.85    0.44
  12  -1  -1    6.15    0.50
 -13  -1  -1    0.41    0.19
 -13   1   1    0.22    0.18
  13  -1   1    0.57    0.35
  13   1  -1    0.27    0.32
  13  -1   1    0.28    0.28
  13   1  -1    0.22    0.29
  13   1   1    0.45    0.33
  13  -1  -1    0.18    0.26
 -13  -1   1    0.21    0.18
  13  -1  -1    0.05    0.29
 -13   1  -1    0.11    0.17
  13   1   1    0.43    0.32
  14  -1   1    0.88    0.39
 -14  -1  -1   -0.04    0.17
  14  -1   1    0.20    0.28
  14   1  -1    0.73    0.34
  14   1  -1   -0.32    0.28
 -14   1   1    0.26    0.19
  14   1   1    0.82    0.38
 -14  -1   1    0.49    0.23
 -14   1  -1    0.15    0.21
  14  -1  -1    0.55    0.37
  14   1   1    0.28    0.32
 -15   1   1    1.66    0.32
  15  -1   1    0.71    0.38
  15   1  -1    1.27    0.42
  15   1   1    0.78    0.37
  15  -1  -1    1.42    0.45
 -15   1  -1    1.46    0.32
  15   1   1    1.94    0.46
 -16   1  -1    1.12    0.35
   0  -2   1   59.30    1.39
   0  -2   1   57.95    1.40
   0  -2   1   56.71    1.38
   0  -2  -1   58.92    1.39
   0  -2   1   58.26    1.34
   0  -2  -1   59.30    1.32
   0  -2  -1   59.44    1.35
   0  -2  -1   56.62    1.36
   0  -2  -1   59.91    1.37
   0  -2   1   59.69    1.31
   1  -2   1  390.72    8.49
   1  -2   1  387.68    8.86
   1  -2   1  373.01    8.66
   1  -2   1  385.61    8.79
   1   2  -1  383.13    8.62
  -1  -2  -1  387.28    8.36
  -1  -2  -1  352.81    8.56
  -1  -2   1  374.19    8.62
   1  -2  -1  377.13    8.34
   1  -2  -1  384.61    8.56
  -1  -2   1  372.61    8.52
   1  -2  -1  377.67    8.65
   1  -2  -1  380.01    8.54
  -1  -2   1  369.59    8.23
   2   2  -1  134.99    2.99
   2  -2   1  127.51    3.00
   2  -2   1  134.09    3.05
   2  -2   1  128.34    3.03
  -2   2   1  129.78    2.87
  -2  -2  -1  127.08    2.98
   2   2  -1  131.20    2.98
  -2  -2  -1  131.91    2.88
  -2   2   1  131.26    2.93
   2  -2  -1  133.56    3.02
  -2  -2   1  127.32    2.98
   2  -2  -1  129.04    3.03
  -2   2  -1  128.06    2.89
   2   2   1  128.51    2.96
  -2  -2   1  132.64    2.86
  -2   2  -1  134.06    2.90
   2   2   1  130.27    3.04
   2  -2  -1  128.41    2.99
   2   2   1  134.00    2.96
  -3   2   1    0.42    0.07
  -3   2   1    0.56    0.09
   3   2  -1    0.98    0.12
  -3  -2  -1    0.60    0.10
   3  -2   1    0.80    0.14
   3  -2   1    0.75    0.11
   3   2  -1    1.15    0.13
   3  -2   1    0.56    0.12
  -3  -2   1    0.91    0.11
   3  -2  -1    0.65    0.12
   3  -2  -1    0.65    0.12
   3   2   1    0.79    0.11
   3  -2  -1    0.99    0.10
  -3   2  -1    0.79    0.10
  -3   2  -1    0.77    0.06
   3   2   1    0.77    0.08
   3   2   1    0.86    0.11
  -3  -2   1    0.75    0.08
  -4   2   1   25.40    0.65
   4   2  -1   25.55    0.70
  -4   2   1   24.92    0.68
   4   2  -1   25.35    0.72
  -4  -2  -1   25.32    0.65
   4   2  -1   25.55    0.67
   4  -2   1   24.93    0.70
   4  -2   1   25.45    0.73
  -4  -2  -1   24.69    0.70
   4  -2   1   24.67    0.72
  -4   2  -1   25.59    0.62
   4  -2  -1   24.06    0.71
   4   2   1   25.42    0.64
   4  -2  -1   24.36    0.71
  -4  -2   1   24.57    0.63
   4  -2  -1   24.87    0.67
   4   2   1   25.41    0.68
  -4  -2   1   24.15    0.70
   4   2   1   24.21    0.71
  -4   2  -1   24.16    0.66
   5   2  -1   17.84    0.58
   5  -2   1   18.74    0.44
  -5   2   1   19.36    0.53
  -5   2   1   17.91    0.55
   5  -2   1   18.25    0.57
  -5  -2  -1   18.82    0.58
   5   2  -1   19.10    0.60
   5  -2   1   18.39    0.60
   5   2  -1   18.98    0.55
   5  -2   1   18.43    0.60
  -5  -2  -1   18.44    0.53
   5  -2  -1   18.55    0.60
   5   2   1   18.08    0.59
   5   2   1   18.93    0.57
   5   2   1   19.32    0.53
  -5   2  -1   19.25    0.51
  -5  -2   1   18.37    0.52
   5  -2  -1   18.32    0.56
  -5   2  -1   18.04    0.55
   5  -2  -1   19.15    0.61
  -5  -2   1   17.88    0.58
   6   2  -1    0.61    0.18
   6   2  -1    0.49    0.17
   6  -2   1    0.29    0.17
  -6  -2  -1    0.48    0.13
  -6  -2  -1    0.50    0.11
  -6   2   1    0.44    0.10
   6   2  -1    0.70    0.15
   6  -2   1    0.38    0.07
  -6   2   1    0.58    0.12
   6  -2   1    0.55    0.16
   6  -2   1    0.24    0.16
  -6   2  -1    0.64    0.10
   6   2   1    0.31    0.15
   6   2   1    0.56    0.17
   6  -2  -1    0.37    0.16
  -6  -2   1    0.48    0.10
   6   2   1    0.48    0.13
   6  -2  -1    0.35    0.17
  -6  -2   1    0.57    0.14
   6  -2  -1    0.83    0.16
  -6   2  -1    0.44    0.11
   7   2  -1    4.49    0.32
   7   2  -1    4.53    0.27
   7  -2   1    3.71    0.33
  -7  -2  -1    4.31    0.28
   7  -2   1    4.07    0.32
  -7   2   1    3.95    0.26
  -7  -2  -1    3.96    0.25
   7  -2   1    3.82    0.29
  -7   2   1    4.23    0.23
   7   2  -1    4.35    0.32
   7  -2   1    3.65    0.15
   7   2   1    3.88    0.32
   7   2   1    3.95    0.26
  -7   2  -1    3.88    0.26
  -7  -2   1    3.89    0.28
   7  -2  -1    4.33    0.32
  -7  -2   1    4.43    0.24
   7   2   1    3.78    0.30
   7  -2  -1    4.49    0.29
   7  -2  -1    4.16    0.34
  -7   2  -1    3.91    0.21
  -8  -2  -1   20.07    0.69
  -8   2   1   19.55    0.66
  -8   2   1   19.84    0.62
   8   2  -1   19.03    0.71
   8   2  -1   20.75    0.67
   8   2  -1   19.29    0.71
  -8  -2  -1   19.56    0.63
   8  -2   1   17.74    0.73
   8  -2   1   19.31    0.72
   8  -2   1   19.52    0.70
  -8  -2   1   19.44    0.69
   8   2   1   20.44    0.71
   8  -2  -1   20.38    0.75
   8  -2  -1   19.25    0.68
  -8   2  -1   19.15    0.66
  -8   2  -1   20.03    0.60
   8   2   1   19.58    0.72
   8  -2  -1   17.56    0.70
   8   2   1   20.30    0.64
  -8  -2   1   18.71    0.61
   9  -2   1   24.04    0.85
   9  -2   1   24.27    0.87
   9  -2   1   23.62    0.89
  -9   2   1   23.66    0.79
   9   2  -1   25.06    0.88
   9   2  -1   24.08    0.86
   9   2  -1   25.12    0.80
  -9  -2  -1   24.10    0.77
  -9  -2  -1   23.81    0.82
  -9   2   1   26.01    0.77
   9  -2  -1   25.79    0.91
  -9   2  -1   23.82    0.80
   9  -2  -1   25.19    0.84
   9   2   1   23.57    0.87
  -9  -2   1   24.86    0.84
  -9   2  -1   24.42    0.74
  -9  -2   1   24.27    0.76
   9   2   1   24.26    0.78
   9   2   1   24.03    0.85
   9  -2  -1   24.81    0.88
  10   2  -1    1.37    0.32
  10  -2   1    1.64    0.28
  10  -2   1    1.77    0.31
  10   2  -1    2.06    0.32
 -10  -2  -1    1.94    0.25
  10  -2   1    1.61    0.34
 -10   2   1    1.96    0.24
 -10  -2  -1    1.54    0.24
  10   2  -1    1.88    0.29
 -10  -2   1    1.16    0.20
  10  -2  -1    1.29    0.29
  10   2   1    1.84    0.29
  10  -2  -1    1.76    0.27
  10  -2  -1    1.79    0.35
 -10  -2   1    1.68    0.25
  10   2   1    2.17    0.33
  10   2   1    1.57    0.31
 -10   2  -1    1.53    0.24
  11  -2   1   13.28    0.70
 -11   2   1   13.03    0.59
  11   2  -1   13.72    0.69
  11  -2   1   13.98    0.69
 -11  -2  -1   14.14    0.59
 -11  -2  -1   14.14    0.63
  11  -2   1   13.83    0.67
  11   2  -1   13.54    0.69
  11  -2  -1   14.34    0.71
  11  -2  -1   15.17    0.67
 -11   2  -1   13.71    0.61
  11  -2  -1   13.58    0.72
 -11  -2   1   13.81    0.63
  11   2   1   13.06    0.68
  11   2   1   13.32    0.68
 -11  -2   1   14.62    0.59
  12  -2   1    0.01    0.31
  12   2  -1    0.18    0.29
 -12  -2  -1    0.82    0.25
  12   2  -1    0.20    0.28
 -12  -2  -1    0.31    0.18
  12  -2   1   -0.13    0.23
 -12   2   1    0.44    0.19
  12  -2   1    1.15    0.33
 -12  -2   1    0.16    0.14
  12  -2  -1   -0.03    0.27
  12   2   1    0.35    0.30
 -12   2  -1    0.24    0.19
  12   2   1    0.15    0.27
  12  -2  -1   -0.07    0.24
 -12  -2   1    0.34    0.22
  12  -2  -1    0.72    0.33
  13   2  -1    5.54    0.54
 -13  -2  -1    5.96    0.43
  13  -2   1    4.44    0.52
  13   2  -1    6.00    0.54
  13  -2   1    5.76    0.51
 -13   2   1    6.25    0.45
  13  -2  -1    5.70    0.57
  13   2   1    5.41    0.53
  13  -2  -1    5.03    0.53
 -13  -2   1    5.68    0.42
 -13   2  -1    5.48    0.43
  13   2   1    5.59    0.53
 -14   2   1    0.58    0.23
  14   2  -1    0.55    0.35
  14   2  -1    0.95    0.39
  14  -2   1    1.50    0.44
  14  -2  -1    1.65    0.44
 -14   2  -1    1.33    0.29
  14   2   1    0.72    0.35
  14   2   1    0.52    0.36
  15   2  -1    4.47    0.51
  15  -2   1    2.73    0.55
 -15   2   1    3.53    0.41
  15   2  -1    3.70    0.55
  15  -2  -1    3.28    0.54
  15   2   1    3.83    0.54
  15   2   1    3.16    0.53
 -15   2  -1    3.63    0.41
   0  -3   1   59.85    1.45
   0  -3   1   60.74    1.46
   0  -3   1   59.91    1.41
   0  -3   1   61.14    1.37
   0  -3  -1   61.71    1.39
   0  -3  -1   57.70    1.43
   0  -3  -1   60.73    1.44
   0  -3  -1   61.34    1.46
   0  -3  -1   59.04    1.41
   0  -3   1   60.14    1.48
   1  -3   1   40.56    1.03
  -1  -3  -1   40.45    1.03
  -1  -3  -1   40.12    1.01
   1  -3   1   40.99    1.04
   1  -3   1   41.95    1.04
  -1  -3  -1   39.87    0.96
   1  -3   1   42.49    0.96
   1  -3  -1   41.15    1.02
   1  -3  -1   38.97    1.00
   1  -3  -1   40.63    1.01
  -1  -3   1   38.61    0.99
  -1  -3   1   41.55    0.93
  -1  -3   1   40.23    1.03
   1  -3  -1   40.49    0.97
   2  -3   1   61.33    1.52
  -2   3   1   60.90    1.41
   2   3  -1   61.46    1.47
  -2  -3  -1   61.82    1.41
   2  -3   1   59.74    1.50
  -2  -3  -1   59.75    1.48
   2   3  -1   63.56    1.46
   2  -3   1   62.66    1.51
  -2  -3   1   61.11    1.36
  -2   3  -1   60.99    1.37
   2   3   1   60.43    1.42
   2   3   1   62.16    1.41
   2  -3  -1   60.07    1.49
  -2  -3   1   60.23    1.46
   2  -3  -1   60.01    1.46
  -2   3  -1   58.62    1.40
   2  -3  -1   59.25    1.46
  -3  -3  -1   82.99    1.86
   3   3  -1   83.09    1.91
  -3  -3  -1   80.49    1.95
   3  -3   1   79.45    1.96
  -3   3   1   80.98    1.86
   3  -3   1   84.67    1.98
   3  -3   1   79.64    1.99
   3   3  -1   79.75    1.93
   3  -3  -1   82.57    1.94
  -3   3  -1   79.30    1.86
  -3  -3   1   77.20    1.93
   3   3   1   83.18    1.87
  -3  -3   1   82.29    1.82
  -3   3  -1   81.52    1.82
   3   3   1   80.05    1.96
   3   3   1   79.91    1.90
   3  -3  -1   79.62    1.97
   3  -3  -1   80.95    1.94
  -4  -3  -1   19.98    0.54
  -4  -3  -1   19.78    0.61
  -4   3   1   20.20    0.52
   4   3  -1   19.36    0.61
   4   3  -1   20.37    0.56
   4  -3   1   19.25    0.63
  -4   3   1   18.42    0.57
   4  -3   1   20.53    0.61
   4  -3   1   20.15    0.63
   4   3  -1   19.72    0.59
   4   3   1   21.09    0.59
   4   3   1   19.50    0.62
   4  -3  -1   19.52    0.64
  -4  -3   1   21.65    0.54
   4   3   1   20.94    0.54
  -4  -3   1   19.85    0.62
   4  -3  -1   19.90    0.63
  -4   3  -1   19.43    0.58
  -4   3  -1   20.43    0.51
   4  -3  -1   21.16    0.60
  -5  -3  -1    8.70    0.31
   5  -3   1    7.89    0.38
   5   3  -1    8.30    0.35
  -5  -3  -1    8.27    0.36
   5   3  -1    7.33    0.35
  -5   3   1    8.05    0.28
   5   3  -1    8.21    0.31
   5  -3   1    8.75    0.39
  -5   3   1    7.82    0.33
   5  -3   1    8.60    0.35
   5  -3  -1    8.19    0.38
   5   3   1    8.35    0.29
   5   3   1    8.24    0.34
   5   3   1    8.22    0.37
  -5  -3   1    8.62    0.36
   5  -3  -1    8.15    0.38
   5  -3  -1    8.59    0.34
  -5   3  -1    8.26    0.33
  -5   3  -1    8.46    0.26
  -5  -3   1    8.26    0.29
   6  -3   1   13.99    0.57
   6   3  -1   15.35    0.49
  -6   3   1   14.98    0.51
   6   3  -1   16.05    0.55
   6  -3   1   14.50    0.58
  -6  -3  -1   13.75    0.47
  -6   3   1   15.54    0.46
   6   3  -1   14.70    0.56
  -6  -3  -1   14.47    0.54
   6  -3   1   14.44    0.53
   6  -3  -1   15.10    0.58
   6   3   1   15.04    0.46
  -6   3  -1   14.86    0.52
   6   3   1   14.88    0.53
  -6  -3   1   14.37    0.46
   6  -3  -1   15.38    0.58
  -6   3  -1   15.35    0.44
  -6  -3   1   14.93    0.55
   6  -3  -1   14.72    0.52
   6   3   1   15.25    0.57
   7   3  -1   14.53    0.58
   7  -3   1   13.89    0.59
  -7  -3  -1   14.53    0.56
   7   3  -1   15.77    0.58
  -7   3   1   13.78    0.52
   7  -3   1   14.95    0.62
   7  -3   1   13.02    0.55
   7   3  -1   14.79    0.50
  -7  -3  -1   14.26    0.49
  -7   3   1   14.53    0.47
  -7   3  -1   14.27    0.44
   7  -3  -1   13.66    0.53
   7  -3  -1   13.64    0.58
   7  -3  -1   13.81    0.59
   7   3   1   14.30    0.48
  -7   3  -1   13.24    0.51
  -7  -3   1   13.40    0.46
   7   3   1   14.38    0.58
  -7  -3   1   14.88    0.56
   7   3   1   14.58    0.55
  -8  -3  -1    3.46    0.29
   8  -3   1    2.96    0.28
   8   3  -1    3.58    0.27
  -8   3   1    3.26    0.22
  -8  -3  -1    3.10    0.24
   8  -3   1    2.53    0.31
   8   3  -1    3.71    0.33
   8  -3   1    2.37    0.32
   8   3  -1    3.65    0.32
  -8   3   1    3.51    0.26
   8   3   1    3.15    0.31
   8   3   1    3.60    0.26
  -8   3  -1    3.40    0.21
  -8   3  -1    3.51    0.28
  -8  -3   1    3.57    0.24
   8  -3  -1    3.89    0.29
   8   3   1    3.03    0.32
   8  -3  -1    4.52    0.38
   8  -3  -1    4.69    0.37
  -8  -3   1    3.64    0.30
   9  -3   1    2.71    0.31
  -9   3   1    2.52    0.25
  -9  -3  -1    2.34    0.26
   9  -3   1    2.21    0.34
   9   3  -1    3.33    0.30
   9   3  -1    2.69    0.31
  -9  -3  -1    2.42    0.24
  -9   3   1    3.02    0.24
   9   3  -1    2.79    0.33
   9  -3   1    2.32    0.34
   9   3   1    2.77    0.32
   9   3   1    2.78    0.34
   9  -3  -1    3.02    0.36
  -9  -3   1    2.78    0.29
  -9  -3   1    2.68    0.23
  -9   3  -1    2.95    0.27
   9   3   1    2.93    0.26
   9  -3  -1    2.63    0.36
   9  -3  -1    3.16    0.29
  10  -3   1   11.16    0.60
 -10  -3  -1   10.81    0.48
  10   3  -1   11.26    0.59
  10   3  -1   11.28    0.58
 -10   3   1   10.41    0.51
 -10  -3  -1   10.85    0.54
  10  -3   1   11.12    0.62
  10  -3   1   10.91    0.57
  10  -3  -1   10.59    0.60
 -10  -3   1   11.31    0.55
  10  -3  -1   10.09    0.52
 -10  -3   1   10.85    0.47
  10  -3  -1   11.39    0.61
 -10   3  -1   10.58    0.51
  10   3   1   10.70    0.57
  11  -3   1    1.30    0.32
 -11   3   1    1.72    0.27
  11   3  -1    1.49    0.34
 -11  -3  -1    1.66    0.28
  11  -3   1    1.53    0.32
  11  -3   1    1.16    0.36
  11   3  -1    1.80    0.36
 -11  -3  -1    1.45    0.24
  11   3   1    1.18    0.34
  11  -3  -1    1.51    0.38
 -11   3  -1    1.64    0.27
  11   3   1    1.47    0.33
  11  -3  -1    1.30    0.30
 -11  -3   1    1.65    0.25
 -11  -3   1    1.79    0.28
  11  -3  -1    1.91    0.37
  12  -3   1    5.39    0.55
 -12  -3  -1    7.19    0.48
  12   3  -1    6.21    0.53
 -12   3   1    5.53    0.42
  12   3  -1    5.62    0.51
  12  -3   1    6.22    0.53
  12  -3   1    6.42    0.51
 -12  -3  -1    5.88    0.41
 -12  -3   1    4.94    0.38
 -12   3  -1    5.99    0.43
  12  -3  -1    4.70    0.54
  12   3   1    6.67    0.54
  12  -3  -1    5.83    0.53
  12  -3  -1    6.18    0.49
  12   3   1    6.43    0.53
 -12  -3   1    7.36    0.49
  13  -3   1    0.82    0.37
 -13  -3  -1    1.83    0.35
  13  -3   1    1.39    0.38
 -13  -3  -1    2.21    0.35
 -13   3   1    1.18    0.25
  13   3  -1    1.04    0.37
  13  -3   1    1.58    0.39
  13   3  -1    0.84    0.35
  13   3   1    1.10    0.36
 -13  -3   1    1.28    0.31
 -13   3  -1    1.01    0.26
  13  -3  -1    2.16    0.44
  13   3   1    1.44    0.38
  13  -3  -1    1.18    0.40
  14  -3   1    1.27    0.43
  14   3  -1    0.06    0.33
  14   3  -1    0.87    0.37
 -14   3   1    0.70    0.24
 -14   3  -1    1.32    0.30
  14   3   1    1.02    0.36
  14   3   1    0.55    0.36
  14  -3  -1    0.84    0.40
  15  -3   1    0.38    0.37
  15   3  -1    0.08    0.36
  15   3  -1   -0.39    0.30
 -15   3   1    0.06    0.20
  15   3   1    0.26    0.35
  15   3   1    0.17    0.32
 -15   3  -1   -0.06    0.18
  15  -3  -1    0.56    0.39
   0  -4   1  106.65    2.51
   0  -4  -1  107.10    2.53
   0  -4  -1  108.24    2.40
   0  -4   1  105.19    2.54
   0  -4  -1  106.54    2.50
   0  -4   1  109.56    2.38
   0  -4   1  103.67    2.50
   0  -4  -1  103.52    2.45
   0  -4   1  105.19    2.44
   0  -4  -1  104.66    2.48
   1  -4   1   93.16    2.09
  -1  -4  -1   91.10    2.07
  -1  -4  -1   89.44    2.15
  -1  -4  -1   91.60    2.20
  -1  -4  -1   89.86    2.15
   1  -4   1   92.69    2.20
   1  -4   1   88.71    2.18
   1  -4   1   92.95    2.21
   1  -4  -1   96.66    2.14
  -1  -4   1   90.52    2.07
   1  -4  -1   91.16    2.21
  -1  -4   1   89.31    2.24
   1  -4  -1   96.54    2.23
  -1  -4   1   90.42    2.17
   1  -4  -1   93.16    2.12
   1  -4  -1   92.20    2.20
   2  -4   1   87.83    2.14
  -2  -4  -1   87.94    2.01
   2  -4   1   87.86    2.15
   2  -4   1   88.98    2.17
   2   4  -1   90.67    2.09
   2   4  -1   90.61    2.08
  -2  -4  -1   86.54    2.11
   2  -4  -1   89.78    2.12
   2  -4  -1   89.62    2.12
  -2  -4   1   87.88    1.98
  -2  -4   1   88.21    2.16
  -2  -4   1   84.50    2.10
   2   4   1   88.89    2.05
   2  -4  -1   87.32    2.14
   2   4   1   89.77    2.06
   3   4  -1  118.21    2.73
  -3  -4  -1  116.37    2.77
  -3   4   1  118.29    2.67
   3  -4   1  117.19    2.81
   3  -4   1  115.94    2.83
  -3   4   1  120.78    2.60
   3   4  -1  115.29    2.74
  -3  -4  -1  117.51    2.64
   3  -4   1  115.62    2.80
   3   4   1  118.62    2.65
  -3  -4   1  118.59    2.57
   3  -4  -1  116.43    2.74
   3   4   1  117.13    2.67
  -3   4  -1  111.89    2.62
   3  -4  -1  113.19    2.77
   3  -4  -1  108.93    2.73
  -3   4  -1  117.56    2.59
  -3  -4   1  111.54    2.71
   4   4  -1   12.30    0.44
   4  -4   1   12.75    0.50
   4   4  -1   12.97    0.41
   4  -4   1   13.53    0.47
   4  -4   1   12.50    0.48
  -4  -4  -1   13.12    0.40
  -4  -4  -1   12.65    0.47
  -4   4   1   13.75    0.38
  -4   4   1   12.91    0.44
   4   4   1   12.32    0.43
   4  -4  -1   12.76    0.49
   4   4   1   13.61    0.39
   4  -4  -1   13.13    0.45
  -4   4  -1   13.27    0.35
  -4  -4   1   13.29    0.39
   4   4   1   13.52    0.48
  -4   4  -1   12.78    0.44
  -4  -4   1   13.20    0.47
   4  -4  -1   12.74    0.48
   5  -4   1    1.11    0.22
   5  -4   1    1.14    0.17
  -5  -4  -1    1.43    0.14
  -5   4   1    0.83    0.15
   5   4  -1    0.84    0.14
   5   4  -1    1.29    0.18
   5   4  -1    1.31    0.19
  -5  -4  -1    1.39    0.17
  -5   4   1    0.92    0.10
   5  -4   1    1.34    0.22
  -5  -4   1    1.03    0.18
  -5   4  -1    1.12    0.09
   5   4   1    1.52    0.21
  -5   4  -1    1.06    0.15
   5   4   1    1.06    0.17
   5   4   1    1.09    0.13
   5  -4  -1    1.22    0.22
   5  -4  -1    1.05    0.17
  -5  -4   1    1.17    0.12
   5  -4  -1    1.06    0.21
   6   4  -1   40.92    1.05
   6  -4   1   38.82    1.16
  -6  -4  -1   39.03    1.13
   6   4  -1   38.34    1.14
  -6   4   1   38.97    1.07
   6   4  -1   39.36    1.11
   6  -4   1   39.79    1.18
  -6   4   1   41.60    1.00
   6  -4   1   38.73    1.12
  -6  -4  -1   39.11    1.02
   6   4   1   40.31    1.17
   6   4   1   39.35    1.10
   6  -4  -1   38.67    1.11
   6  -4  -1   39.79    1.17
  -6  -4   1   39.74    1.01
   6  -4  -1   40.01    1.18
  -6   4  -1   42.44    0.98
  -6   4  -1   40.19    1.09
   6   4   1   40.66    1.02
  -6  -4   1   39.89    1.15
  -7   4   1    5.70    0.33
  -7   4   1    6.53    0.27
   7   4  -1    6.34    0.38
   7  -4   1    6.18    0.42
   7   4  -1    6.20    0.39
   7  -4   1    6.39    0.36
  -7  -4  -1    6.22    0.30
   7  -4   1    5.63    0.41
   7   4  -1    6.26    0.32
  -7  -4  -1    5.48    0.35
   7   4   1    6.57    0.37
  -7  -4   1    5.77    0.36
  -7   4  -1    6.37    0.34
   7  -4  -1    6.37    0.42
   7  -4  -1    6.04    0.34
   7   4   1    6.77    0.29
  -7   4  -1    6.38    0.24
   7  -4  -1    5.90    0.40
  -7  -4   1    5.83    0.28
   7   4   1    6.46    0.39
   8   4  -1   24.86    0.88
   8   4  -1   25.45    0.77
  -8  -4  -1   24.85    0.86
  -8   4   1   25.64    0.74
  -8   4   1   24.25    0.80
   8   4  -1   26.23    0.86
   8  -4   1   24.74    0.90
   8  -4   1   25.26    0.85
   8  -4   1   25.58    0.91
  -8  -4  -1   24.28    0.75
  -8  -4   1   24.43    0.72
   8   4   1   25.85    0.73
  -8  -4   1   24.68    0.85
   8  -4  -1   24.01    0.81
   8  -4  -1   23.98    0.88
   8   4   1   25.24    0.87
  -8   4  -1   24.42    0.80
   8  -4  -1   24.45    0.90
   8   4   1   22.84    0.82
  -9   4   1   10.57    0.50
   9  -4   1   10.98    0.59
   9   4  -1   11.54    0.57
   9   4  -1   11.08    0.47
   9   4  -1   10.85    0.55
   9  -4   1   10.11    0.57
  -9  -4  -1   10.51    0.53
  -9  -4  -1   11.03    0.45
   9  -4   1   10.70    0.53
   9   4   1   10.98    0.53
  -9  -4   1   11.12    0.54
   9  -4  -1   10.62    0.58
   9  -4  -1   10.22    0.58
   9  -4  -1   11.03    0.51
  -9  -4   1   10.67    0.44
   9   4   1   11.52    0.58
  -9   4  -1   11.71    0.52
  10  -4   1    3.44    0.34
  10  -4   1    3.59    0.41
  10   4  -1    4.17    0.38
 -10  -4  -1    3.50    0.33
 -10  -4  -1    3.78    0.29
 -10   4   1    4.76    0.35
  10   4  -1    3.76    0.38
  10  -4   1    3.87    0.43
 -10  -4   1    4.19    0.36
 -10   4  -1    3.56    0.32
  10  -4  -1    3.86    0.43
 -10  -4   1    3.60    0.27
  10  -4  -1    4.11    0.35
  10  -4  -1    3.91    0.43
  10   4   1    3.79    0.37
  10   4   1    3.69    0.38
 -11  -4  -1    6.57    0.40
  11   4  -1    6.85    0.50
  11  -4   1    6.41    0.53
  11   4  -1    6.60    0.52
 -11   4   1    6.51    0.44
  11  -4   1    6.42    0.56
 -11  -4  -1    6.82    0.46
  11  -4   1    7.05    0.48
 -11  -4   1    6.73    0.47
  11   4   1    6.47    0.50
  11  -4  -1    7.13    0.47
 -11  -4   1    6.89    0.39
  11  -4  -1    6.70    0.55
 -11   4  -1    7.79    0.47
  11   4   1    6.28    0.52
  11  -4  -1    7.52    0.57
  12   4  -1    2.30    0.44
  12   4  -1    1.81    0.39
 -12  -4  -1    2.22    0.31
  12  -4   1    3.60    0.48
  12  -4   1    3.07    0.40
  12  -4   1    1.80    0.40
 -12   4   1    2.32    0.31
 -12  -4  -1    2.53    0.35
 -12   4  -1    2.43    0.33
  12   4   1    3.11    0.43
 -12  -4   1    2.76    0.36
  12  -4  -1    2.99    0.46
  12   4   1    2.35    0.43
  12  -4  -1    2.91    0.45
  13   4  -1    0.69    0.34
  13  -4   1    0.40    0.31
  13   4  -1    0.06    0.32
  13  -4   1    1.23    0.40
 -13  -4  -1    0.39    0.23
 -13   4   1   -0.01    0.16
  13   4   1    0.06    0.32
  13   4   1    0.11    0.29
 -13  -4   1    0.20    0.22
  13  -4  -1   -0.24    0.28
 -13   4  -1    0.49    0.23
  13  -4  -1    0.05    0.33
  14   4  -1    3.61    0.51
  14  -4   1    3.08    0.54
  14   4  -1    5.17    0.55
 -14   4   1    3.88    0.42
  14   4   1    4.00    0.52
 -14  -4   1    3.78    0.47
  14  -4  -1    4.05    0.54
  14  -4  -1    3.93    0.54
  14   4   1    4.17    0.51
 -14   4  -1    3.58    0.41
  15  -4   1    0.24    0.37
  15   4  -1   -0.07    0.33
  15   4  -1    0.66    0.37
 -15   4   1    0.11    0.20
  15   4   1    0.38    0.35
 -15   4  -1    0.57    0.24
  15  -4  -1    0.92    0.42
   0  -5  -1   50.28    1.23
   0  -5  -1   51.31    1.32
   0  -5  -1   50.00    1.26
   0  -5   1   51.22    1.33
   0  -5   1   50.85    1.32
   0  -5   1   51.40    1.26
   0  -5  -1   49.97    1.30
   0  -5   1   51.60    1.32
   0  -5   1   51.24    1.22
   0  -5  -1   51.58    1.30
  -1  -5  -1  126.24    3.09
   1  -5   1  136.15    3.05
  -1  -5  -1  135.42    3.19
  -1  -5  -1  133.79    3.00
   1  -5   1  133.29    3.19
   1  -5   1  131.21    3.15
   1  -5   1  137.34    3.18
  -1  -5  -1  132.30    3.12
   1  -5  -1  134.65    3.17
  -1  -5   1  132.64    3.13
   1  -5  -1  138.16    3.20
  -1  -5   1  136.79    3.01
  -1  -5   1  130.86    3.23
   1  -5  -1  132.23    3.05
   1  -5  -1  136.79    3.09
   1  -5  -1  135.27    3.20
  -2  -5  -1    3.69    0.19
   2  -5   1    4.19    0.23
  -2  -5  -1    3.45    0.22
   2   5  -1    3.59    0.19
   2  -5   1    3.62    0.25
   2   5  -1    4.07    0.22
   2  -5   1    3.71    0.25
   2  -5  -1    3.59    0.21
  -2  -5   1    3.52    0.17
  -2  -5   1    3.81    0.22
   2  -5  -1    3.41    0.23
   2  -5  -1    3.79    0.25
  -2  -5   1    3.49    0.22
   2   5   1    4.07    0.21
   3  -5   1   54.17    1.49
  -3   5   1   57.02    1.33
   3  -5   1   57.00    1.46
  -3  -5  -1   55.47    1.45
   3   5  -1   56.68    1.38
   3   5  -1   54.44    1.40
  -3  -5  -1   57.83    1.35
   3  -5   1   55.90    1.48
  -3  -5   1   56.04    1.31
   3   5   1   57.89    1.36
   3  -5  -1   57.03    1.44
   3  -5  -1   55.45    1.46
  -3   5  -1   57.44    1.31
  -3  -5   1   54.11    1.44
   3  -5  -1   55.89    1.49
  -3   5  -1   55.68    1.37
   3   5   1   54.76    1.39
  -4  -5  -1   15.08    0.56
   4   5  -1   16.03    0.54
  -4   5   1   16.27    0.54
   4   5  -1   17.03    0.51
  -4  -5  -1   17.83    0.51
   4  -5   1   15.67    0.60
   4  -5   1   16.97    0.57
   4  -5   1   16.31    0.60
  -4   5   1   17.02    0.47
   4   5   1   16.79    0.59
   4  -5  -1   15.29    0.60
  -4   5  -1   17.10    0.44
   4   5   1   16.97    0.48
  -4  -5   1   17.15    0.48
  -4  -5   1   16.95    0.58
   4  -5  -1   17.73    0.56
   4  -5  -1   16.11    0.60
  -4   5  -1   15.72    0.53
   4   5   1   16.13    0.53
   5   5  -1    4.46    0.31
   5   5  -1    4.64    0.29
   5  -5   1    4.80    0.35
  -5   5   1    4.10    0.27
   5   5  -1    4.72    0.25
   5  -5   1    4.31    0.33
  -5  -5  -1    4.04    0.29
  -5  -5  -1    4.40    0.23
   5  -5   1    4.68    0.29
  -5   5   1    4.31    0.20
  -5   5  -1    4.06    0.26
   5   5   1    3.92    0.21
   5  -5  -1    4.25    0.33
   5  -5  -1    3.91    0.26
   5   5   1    3.75    0.30
   5  -5  -1    3.84    0.33
  -5   5  -1    3.73    0.15
   5   5   1    4.22    0.27
  -5  -5   1    4.25    0.21
  -5  -5   1    3.93    0.28
  -6   5   1    9.23    0.31
   6  -5   1    9.01    0.48
   6   5  -1    8.57    0.36
   6   5  -1    8.13    0.41
  -6  -5  -1    8.04    0.42
  -6   5   1    7.98    0.39
  -6  -5  -1    8.47    0.34
   6  -5   1    7.80    0.46
   6   5  -1    9.15    0.45
   6  -5   1    8.54    0.42
  -6  -5   1    7.85    0.42
   6  -5  -1    8.41    0.47
  -6   5  -1    8.59    0.26
   6   5   1    8.32    0.43
  -6  -5   1    8.39    0.32
   6  -5  -1    8.55    0.39
   6   5   1    8.30    0.40
   6   5   1    8.88    0.32
   6  -5  -1    8.48    0.46
  -6   5  -1    8.40    0.39
   7  -5   1   61.76    1.77
   7   5  -1   61.04    1.68
  -7  -5  -1   62.61    1.57
   7  -5   1   62.07    1.79
   7  -5   1   62.88    1.72
  -7   5   1   64.18    1.66
   7   5  -1   62.43    1.75
   7   5  -1   67.22    1.62
  -7   5   1   68.82    1.57
  -7  -5  -1   62.35    1.73
   7   5   1   63.35    1.76
   7  -5  -1   62.03    1.78
  -7  -5   1   64.14    1.74
   7   5   1   63.65    1.67
   7  -5  -1   62.87    1.76
   7  -5  -1   63.04    1.69
  -7   5  -1   63.14    1.65
   7   5   1   65.94    1.57
  -7  -5   1   63.83    1.55
   8  -5   1    1.05    0.29
  -8  -5  -1    0.91    0.16
   8  -5   1    0.91    0.21
   8   5  -1    1.07    0.19
  -8   5   1    1.37    0.21
  -8  -5  -1    0.94    0.23
   8  -5   1    1.11    0.27
   8   5  -1    1.40    0.26
   8   5  -1    1.68    0.29
   8  -5  -1    1.42    0.23
   8   5   1    1.51    0.27
   8   5   1    0.86    0.26
  -8  -5   1    1.19    0.17
  -8  -5   1    1.26    0.24
  -8   5  -1    0.67    0.17
   8  -5  -1    0.94    0.27
   8  -5  -1    0.71    0.27
   9  -5   1    8.87    0.56
  -9  -5  -1    9.26    0.51
   9   5  -1    8.79    0.50
   9   5  -1    8.97    0.52
  -9  -5  -1    8.27    0.39
   9  -5   1    8.10    0.54
  -9   5   1    8.74    0.45
   9  -5   1    7.78    0.46
   9   5   1    8.14    0.49
   9  -5  -1    8.15    0.54
   9  -5  -1    8.30    0.45
  -9  -5   1    7.87    0.47
  -9   5  -1    7.72    0.43
   9  -5  -1    8.47    0.54
  -9  -5   1    8.22    0.37
   9   5   1    8.27    0.48
  10   5  -1    0.84    0.27
 -10   5   1    1.00    0.23
  10   5  -1    0.76    0.27
  10  -5   1    1.37    0.37
  10  -5   1    0.87    0.25
 -10  -5  -1    1.18    0.26
  10  -5   1    1.22    0.32
 -10  -5  -1    0.85    0.17
  10   5   1    0.69    0.27
  10   5   1    0.77    0.28
 -10  -5   1    0.98    0.24
  10  -5  -1    1.23    0.33
  10  -5  -1    1.29    0.27
 -10   5  -1    0.68    0.20
  10  -5  -1    0.83    0.33
  11  -5   1    0.66    0.35
  11  -5   1    0.78    0.28
  11  -5   1    0.86    0.34
  11   5  -1    0.51    0.31
 -11   5   1    0.96    0.22
  11   5  -1    0.96    0.34
 -11  -5  -1    0.48    0.24
  11  -5  -1    1.27    0.36
 -11   5  -1    0.52    0.20
 -11  -5   1    1.05    0.27
  11   5   1    0.37    0.29
  11   5   1    0.69    0.30
  11  -5  -1    0.85    0.35
  12  -5   1    2.48    0.45
  12   5  -1    1.72    0.40
 -12  -5  -1    2.35    0.34
  12   5  -1    2.36    0.43
 -12   5   1    1.87    0.32
  12  -5   1    1.80    0.43
  12   5   1    1.62    0.42
  12  -5  -1    2.07    0.44
  12   5   1    2.03    0.41
  12  -5  -1    2.16    0.46
 -12   5  -1    2.26    0.31
 -12  -5   1    2.38    0.37
  13   5  -1    1.49    0.39
 -13  -5  -1    1.88    0.38
 -13   5   1    1.72    0.32
  13  -5   1    1.72    0.42
  13  -5   1    1.34    0.41
  13   5  -1    1.46    0.42
  13  -5  -1    1.12    0.38
 -13  -5   1    1.96    0.40
  13   5   1    1.33    0.41
  13  -5  -1    2.34    0.51
  13   5   1    1.98    0.42
 -13   5  -1    1.44    0.29
 -14  -5  -1    0.30    0.27
  14  -5   1    0.63    0.37
  14  -5   1    0.67    0.41
 -14   5   1    0.86    0.27
  14   5  -1    0.67    0.38
  14   5  -1    0.75    0.38
 -14   5  -1    0.50    0.23
  14   5   1    0.72    0.34
  14  -5  -1    0.27    0.40
  14   5   1    0.03    0.34
 -14  -5   1    0.55    0.29
  14  -5  -1    0.28    0.34
  15   5  -1    2.43    0.53
  15   5  -1    1.32    0.42
  15  -5   1    1.74    0.51
 -15   5   1    1.78    0.35
 -15   5  -1    1.61    0.34
  15   5   1    1.43    0.47
  15  -5  -1    2.99    0.62
   0  -6  -1   40.92    1.05
   0  -6  -1   38.61    1.10
   0  -6   1   41.18    1.14
   0  -6   1   41.28    1.06
   0  -6  -1   39.85    1.06
   0  -6   1   40.95    1.13
   0  -6  -1   41.42    1.11
   0  -6  -1   41.95    1.12
   0  -6   1   40.65    1.12
   0  -6   1   41.84    1.03
   1  -6   1   18.50    0.64
   1  -6   1   19.26    0.64
  -1  -6  -1   19.30    0.63
  -1  -6  -1   19.49    0.60
   1  -6   1   20.59    0.66
   1  -6   1   20.31    0.57
  -1  -6  -1   18.71    0.60
  -1  -6  -1   19.18    0.56
  -1  -6   1   19.06    0.54
   1  -6  -1   18.94    0.62
   1  -6  -1   19.37    0.61
   1  -6  -1   18.08    0.62
   1  -6  -1   18.85    0.58
  -1  -6   1   18.68    0.63
   1  -6  -1   18.41    0.55
  -1  -6   1   18.94    0.59
  -2  -6  -1   15.24    0.54
   2  -6   1   15.53    0.58
   2  -6   1   15.67    0.55
  -2  -6  -1   15.74    0.48
   2  -6   1   16.32    0.59
   2   6  -1   15.67    0.49
  -2  -6   1   15.15    0.53
   2  -6  -1   15.78    0.53
   2  -6  -1   16.26    0.57
  -2  -6   1   16.00    0.46
   2  -6  -1   15.15    0.57
  -2  -6   1   16.39    0.57
   3   6  -1   19.55    0.58
  -3  -6  -1   19.16    0.65
  -3   6   1   20.02    0.54
  -3  -6  -1   19.26    0.56
   3   6  -1   19.15    0.61
   3  -6   1   18.85    0.68
   3  -6   1   19.62    0.65
   3  -6   1   19.21    0.69
   3   6   1   19.90    0.62
   3  -6  -1   20.35    0.71
  -3  -6   1   19.99    0.56
   3  -6  -1   20.34    0.65
   3   6   1   20.77    0.58
  -3  -6   1   20.57    0.67
   3  -6  -1   20.06    0.69
  -3   6  -1   21.10    0.54
   4   6  -1   22.75    0.65
   4  -6   1   21.84    0.78
   4  -6   1   23.04    0.74
  -4  -6  -1   22.35    0.64
   4   6  -1   21.45    0.70
   4  -6   1   22.39    0.78
  -4   6   1   22.81    0.61
  -4   6   1   22.67    0.54
  -4  -6  -1   22.10    0.74
   4  -6  -1   22.16    0.70
  -4   6  -1   21.90    0.67
   4   6   1   21.97    0.61
   4   6   1   21.21    0.67
   4  -6  -1   21.59    0.76
  -4  -6   1   20.90    0.72
   4  -6  -1   21.39    0.76
  -4   6  -1   22.37    0.57
  -4  -6   1   21.64    0.60
   5  -6   1   26.30    0.84
  -5   6   1   26.25    0.81
   5  -6   1   26.50    0.90
  -5  -6  -1   24.98    0.85
   5  -6   1   24.05    0.89
  -5   6   1   27.83    0.70
   5   6  -1   26.55    0.82
   5   6  -1   27.02    0.88
   5   6  -1   27.64    0.76
  -5  -6  -1   26.01    0.74
   5  -6  -1   26.44    0.90
  -5  -6   1   27.41    0.88
   5   6   1   27.15    0.73
   5  -6  -1   26.78    0.83
   5   6   1   26.87    0.81
  -5   6  -1   28.26    0.67
   5   6   1   26.03    0.87
   5  -6  -1   25.10    0.90
  -5  -6   1   27.05    0.73
  -5   6  -1   26.01    0.81
  -6   6   1   32.54    0.80
   6   6  -1   28.99    0.94
   6   6  -1   32.78    0.88
   6  -6   1   30.19    1.03
  -6   6   1   29.80    0.92
  -6  -6  -1   31.24    0.86
   6   6  -1   30.81    1.00
  -6  -6  -1   30.58    0.99
   6  -6   1   30.45    0.96
   6  -6   1   30.49    1.03
   6  -6  -1   30.83    1.04
  -6  -6   1   30.40    0.99
  -6   6  -1   30.71    0.92
   6  -6  -1   31.08    0.94
   6   6   1   29.91    1.00
   6   6   1   32.09    0.83
  -6  -6   1   32.35    0.84
   6  -6  -1   30.31    1.02
   6   6   1   30.12    0.93
   7   6  -1    1.66    0.20
   7  -6   1    1.41    0.24
  -7  -6  -1    1.14    0.17
  -7  -6  -1    0.92    0.22
   7  -6   1    1.32    0.32
  -7   6   1    1.32    0.21
   7   6  -1    1.49    0.26
   7  -6   1    1.18    0.28
   7   6  -1    1.31    0.28
   7   6   1    1.03    0.23
   7   6   1    1.07    0.26
  -7  -6   1    0.98    0.22
  -7  -6   1    1.10    0.16
   7  -6  -1    1.34    0.29
   7  -6  -1    1.49    0.22
   7  -6  -1    1.34    0.29
  -7   6  -1    1.25    0.22
   8  -6   1    9.75    0.48
  -8  -6  -1    9.38    0.51
   8   6  -1    8.59    0.50
  -8  -6  -1    9.13    0.40
  -8   6   1    8.71    0.46
   8  -6   1    9.24    0.57
   8  -6   1    8.46    0.54
   8   6  -1    9.62    0.50
  -8  -6   1    9.23    0.51
  -8  -6   1    9.58    0.39
   8  -6  -1    9.48    0.56
   8  -6  -1    9.23    0.47
   8  -6  -1    8.90    0.57
   8   6   1    9.71    0.54
  -8   6  -1    9.82    0.47
   8   6   1    9.72    0.49
   9  -6   1    2.33    0.37
   9  -6   1    2.66    0.39
  -9   6   1    3.39    0.31
   9   6  -1    2.92    0.37
  -9  -6  -1    3.13    0.25
   9   6  -1    2.27    0.33
  -9  -6  -1    3.49    0.34
   9  -6   1    2.67    0.30
   9   6   1    3.25    0.34
  -9  -6   1    2.89    0.34
  -9   6  -1    3.19    0.31
   9   6   1    2.54    0.33
   9  -6  -1    2.66    0.38
   9  -6  -1    2.96    0.40
   9  -6  -1    3.08    0.30
  10  -6   1    1.57    0.36
  10  -6   1    1.08    0.27
  10   6  -1    0.88    0.31
 -10   6   1    0.97    0.23
  10  -6   1    0.89    0.34
  10   6  -1    0.44    0.28
 -10  -6  -1    1.21    0.29
 -10   6  -1    0.84    0.22
  10   6   1    0.76    0.28
  10  -6  -1    1.32    0.37
  10  -6  -1    1.32    0.36
  10   6   1    0.94    0.32
 -10  -6   1    1.38    0.29
  11  -6   1    5.73    0.55
 -11  -6  -1    4.71    0.45
  11   6  -1    5.05    0.50
 -11   6   1    5.03    0.41
  11   6  -1    4.22    0.45
  11  -6   1    5.30    0.54
  11  -6  -1    4.98    0.53
  11   6   1    4.73    0.45
  11  -6  -1    5.46    0.55
  11   6   1    6.07    0.53
 -11   6  -1    4.49    0.39
 -11  -6   1    4.40    0.43
  12   6  -1    0.39    0.33
 -12   6   1    0.06    0.19
  12   6  -1    0.17    0.29
 -12  -6  -1    0.74    0.27
  12  -6   1    0.20    0.32
  12  -6   1    0.79    0.37
  12  -6  -1    1.17    0.40
  12   6   1    0.40    0.32
 -12   6  -1    0.00    0.16
 -12  -6   1    0.29    0.26
  12   6   1    0.26    0.29
  12  -6  -1    0.52    0.35
 -13  -6  -1    0.57    0.26
  13   6  -1    0.34    0.35
 -13   6   1    0.15    0.19
  13  -6   1    0.06    0.31
  13  -6   1    0.23    0.37
  13   6  -1    0.28    0.34
  13  -6  -1    0.55    0.36
  13   6   1    0.05    0.30
 -13   6  -1    0.61    0.24
 -13  -6   1    0.34    0.24
  13  -6  -1    0.61    0.38
  13   6   1    0.14    0.32
  14   6  -1    0.46    0.34
 -14   6   1    0.19    0.21
  14   6  -1    0.27    0.36
 -14  -6  -1    0.35    0.27
  14  -6   1    0.76    0.36
  14  -6   1    0.65    0.42
  14   6   1   -0.18    0.32
 -14   6  -1    0.49    0.24
  14  -6  -1    0.38    0.37
  14  -6  -1    0.14    0.36
 -14  -6   1    0.25    0.25
  15   6  -1    1.84    0.47
  15  -6  -1    1.41    0.45
  15   6   1    1.34    0.47
   0  -7   1   83.20    1.97
   0  -7  -1   83.08    2.10
   0  -7   1   83.57    2.14
   0  -7   1   81.75    2.11
   0  -7   1   85.78    2.12
   0  -7  -1   81.98    2.09
   0  -7  -1   82.85    1.98
   0  -7  -1   83.83    2.11
   0  -7  -1   81.20    2.03
   0  -7   1   84.29    2.03
   1  -7   1    4.27    0.29
  -1  -7  -1    4.49    0.25
   1  -7   1    4.69    0.31
  -1  -7  -1    4.40    0.28
  -1  -7  -1    4.50    0.27
   1  -7   1    4.54    0.31
   1  -7   1    4.89    0.24
  -1  -7   1    4.74    0.28
   1  -7  -1    4.89    0.29
   1  -7  -1    4.87    0.25
   1  -7  -1    4.66    0.31
  -1  -7   1    4.79    0.30
  -1  -7   1    4.80    0.25
   1  -7  -1    5.20    0.28
   1  -7  -1    4.71    0.31
  -2  -7  -1   46.04    1.17
  -2  -7  -1   45.29    1.26
   2  -7   1   46.23    1.31
   2   7  -1   46.98    1.21
   2  -7   1   47.34    1.33
   2  -7   1   45.48    1.29
  -2  -7   1   47.23    1.13
   2  -7  -1   44.46    1.24
  -2  -7   1   43.54    1.23
  -2  -7   1   43.88    1.28
   2  -7  -1   46.56    1.30
   2  -7  -1   46.03    1.28
   3   7  -1    6.67    0.31
   3  -7   1    6.38    0.35
   3  -7   1    6.67    0.40
  -3  -7  -1    6.19    0.35
   3  -7   1    6.29    0.40
   3   7  -1    6.36    0.34
  -3   7   1    6.81    0.27
  -3  -7  -1    6.38    0.30
   3   7   1    6.76    0.34
   3   7   1    6.43    0.29
   3  -7  -1    6.13    0.39
  -3  -7   1    6.90    0.28
   3  -7  -1    6.88    0.41
   3  -7  -1    7.42    0.36
  -3  -7   1    6.63    0.36
   4  -7   1   14.36    0.64
   4  -7   1   14.56    0.64
  -4  -7  -1   14.32    0.59
  -4   7   1   15.23    0.47
   4   7  -1   15.39    0.56
   4   7  -1   15.75    0.52
  -4  -7  -1   15.20    0.50
  -4   7   1   16.06    0.42
   4  -7   1   15.64    0.59
   4  -7  -1   15.07    0.65
   4  -7  -1   15.26    0.57
  -4   7  -1   15.25    0.44
  -4   7  -1   15.78    0.55
   4   7   1   14.70    0.54
   4  -7  -1   15.17    0.63
  -4  -7   1   14.39    0.58
   4   7   1   14.77    0.48
  -4  -7   1   15.55    0.48
   5   7  -1   14.69    0.50
   5  -7   1   12.74    0.62
   5  -7   1   13.69    0.64
   5  -7   1   14.88    0.59
  -5   7   1   14.43    0.44
  -5   7   1   15.27    0.56
  -5  -7  -1   15.03    0.50
   5   7  -1   13.69    0.55
  -5  -7  -1   14.05    0.59
  -5   7  -1   14.63    0.55
  -5  -7   1   14.37    0.60
   5  -7  -1   14.18    0.64
   5  -7  -1   14.47    0.64
   5   7   1   15.73    0.48
   5   7   1   14.00    0.54
   5   7   1   13.22    0.58
  -5  -7   1   14.58    0.47
   5  -7  -1   15.02    0.57
  -6  -7  -1    1.05    0.16
   6  -7   1    0.95    0.27
   6  -7   1    0.84    0.27
   6   7  -1    1.18    0.20
  -6   7   1    1.01    0.20
   6  -7   1    1.01    0.22
   6   7  -1    1.34    0.28
  -6  -7  -1    1.19    0.23
   6   7  -1    1.20    0.25
  -6  -7   1    0.95    0.15
   6   7   1    0.86    0.23
   6  -7  -1    1.26    0.29
  -6   7  -1    0.73    0.18
   6  -7  -1    1.00    0.27
  -6  -7   1    0.99    0.22
   6  -7  -1    1.13    0.22
   6   7   1    0.89    0.22
   7  -7   1    0.01    0.21
  -7  -7  -1    0.42    0.13
   7  -7   1    0.55    0.26
  -7   7   1    0.20    0.15
   7   7  -1    0.18    0.19
  -7  -7  -1    0.42    0.18
   7  -7   1    0.49    0.20
   7   7  -1    0.05    0.22
   7   7   1    0.38    0.24
   7  -7  -1    0.61    0.26
  -7   7  -1    0.51    0.16
   7   7   1    0.19    0.19
  -7  -7   1    0.17    0.17
   7  -7  -1    0.77    0.21
   7  -7  -1    0.32    0.23
  -7  -7   1    0.27    0.12
   8  -7   1    7.08    0.53
  -8  -7  -1    7.80    0.49
   8   7  -1    7.35    0.50
   8   7  -1    7.73    0.47
  -8  -7  -1    6.87    0.36
   8  -7   1    8.24    0.54
   8  -7   1    8.10    0.45
  -8   7   1    7.50    0.43
   8  -7  -1    6.84    0.53
  -8   7  -1    7.67    0.44
   8   7   1    7.46    0.45
  -8  -7   1    8.22    0.49
   8   7   1    8.93    0.53
   8  -7  -1    8.04    0.44
   8  -7  -1    7.17    0.53
  -9   7   1    1.18    0.23
   9  -7   1    1.21    0.35
   9  -7   1    1.00    0.33
  -9  -7  -1    1.36    0.30
   9  -7   1    1.49    0.26
   9   7  -1    1.23    0.30
   9   7  -1    1.22    0.34
   9  -7  -1    0.87    0.30
   9   7   1    1.39    0.30
  -9  -7   1    0.83    0.25
   9  -7  -1    0.55    0.30
   9   7   1    0.89    0.29
  -9   7  -1    1.08    0.23
  10  -7   1    9.05    0.65
 -10   7   1    9.17    0.52
  10   7  -1    9.31    0.58
  10   7  -1    8.66    0.60
  10  -7   1    9.17    0.63
 -10  -7  -1    9.99    0.60
  10   7   1    8.30    0.55
 -10  -7   1   10.11    0.60
  10  -7  -1    8.90    0.63
  10   7   1    9.21    0.61
  10  -7  -1    7.70    0.62
 -10   7  -1    9.64    0.53
 -11   7   1    3.96    0.40
  11   7  -1    3.50    0.43
 -11  -7  -1    3.96    0.44
  11   7  -1    3.94    0.48
  11  -7   1    4.44    0.56
  11  -7   1    4.03    0.53
  11   7   1    4.23    0.50
  11  -7  -1    3.79    0.50
  11   7   1    4.10    0.45
 -11   7  -1    4.09    0.39
 -11  -7   1    3.92    0.43
  11  -7  -1    3.08    0.49
 -12  -7  -1    7.07    0.54
  12  -7   1    6.36    0.61
  12  -7   1    5.22    0.61
 -12   7   1    5.54    0.46
  12   7  -1    7.61    0.62
  12   7  -1    6.49    0.56
 -12  -7   1    7.15    0.56
  12  -7  -1    6.59    0.65
  12   7   1    6.59    0.61
  12   7   1    6.36    0.55
  12  -7  -1    5.85    0.61
 -12   7  -1    6.30    0.49
 -13  -7  -1    0.48    0.27
 -13   7   1    0.41    0.22
  13   7  -1   -0.34    0.29
  13  -7   1    0.13    0.35
  13   7  -1    0.76    0.38
  13  -7   1    0.91    0.38
 -13  -7   1    0.52    0.29
  13   7   1    0.14    0.35
 -13   7  -1    0.59    0.24
  13  -7  -1    0.86    0.37
  13  -7  -1    0.27    0.35
 -14   7   1    3.03    0.40
 -14  -7  -1    2.57    0.44
  14  -7   1    1.86    0.49
  14  -7   1    2.91    0.53
  14   7  -1    2.71    0.55
 -14   7  -1    3.23    0.40
 -14  -7   1    3.37    0.45
  14  -7  -1    3.02    0.53
  14   7   1    1.31    0.41
  14  -7  -1    2.31    0.52
   0  -8   1    2.14    0.22
   0  -8  -1    2.34    0.23
   0  -8   1    2.13    0.25
   0  -8   1    2.44    0.21
   0  -8   1    2.12    0.26
   0  -8  -1    2.18    0.21
   0  -8  -1    1.90    0.25
   0  -8  -1    2.45    0.24
   0  -8  -1    2.12    0.25
   0  -8   1    2.29    0.24
   1  -8   1   31.15    0.98
  -1  -8  -1   28.63    0.89
   1  -8   1   31.40    0.98
  -1  -8  -1   30.23    0.86
  -1  -8  -1   30.42    0.95
   1  -8   1   30.63    0.86
   1  -8   1   29.11    0.95
  -1  -8   1   28.30    0.88
   1  -8  -1   28.88    0.92
   1  -8  -1   30.30    0.87
  -1  -8   1   29.40    0.82
  -1  -8   1   29.60    0.95
   1  -8  -1   29.34    0.94
   1  -8  -1   31.55    0.86
   1  -8  -1   30.01    0.95
   2  -8   1    3.08    0.28
   2   8  -1    2.62    0.23
  -2  -8  -1    2.75    0.26
  -2  -8  -1    3.13    0.23
   2  -8   1    2.82    0.32
   2  -8   1    2.26    0.29
  -2  -8   1    2.84    0.27
  -2  -8   1    2.21    0.20
  -2  -8   1    2.57    0.25
   2  -8  -1    2.25    0.29
   2  -8  -1    2.65    0.29
   2  -8  -1    2.74    0.26
  -3  -8  -1   27.42    0.89
   3  -8   1   25.50    0.93
  -3   8   1   28.10    0.76
   3  -8   1   26.57    0.94
   3   8  -1   26.79    0.85
  -3  -8  -1   28.13    0.79
   3   8  -1   27.66    0.81
   3  -8   1   28.60    0.91
   3   8   1   27.33    0.83
   3  -8  -1   28.15    0.94
  -3  -8   1   26.45    0.88
  -3  -8   1   27.93    0.76
   3  -8  -1   27.65    0.88
   3  -8  -1   27.87    0.95
   3   8   1   27.00    0.79
  -4   8   1    2.01    0.18
   4  -8   1    2.41    0.25
  -4  -8  -1    2.33    0.26
   4   8  -1    2.47    0.23
   4  -8   1    2.62    0.31
   4   8  -1    2.25    0.26
  -4  -8  -1    2.70    0.21
   4  -8   1    1.76    0.29
  -4   8  -1    2.36    0.17
  -4   8  -1    2.55    0.24
   4  -8  -1    2.25    0.24
   4   8   1    2.87    0.26
   4  -8  -1    2.23    0.32
  -4  -8   1    2.20    0.18
   4   8   1    2.48    0.21
  -4  -8   1    2.06    0.27
   4  -8  -1    2.58    0.31
   5   8  -1    3.66    0.26
  -5  -8  -1    3.57    0.24
   5  -8   1    3.06    0.36
   5  -8   1    3.40    0.30
   5   8  -1    3.53    0.30
   5  -8   1    2.86    0.34
  -5   8   1    3.11    0.27
  -5  -8  -1    2.55    0.28
  -5   8  -1    3.60    0.29
   5   8   1    3.60    0.23
   5  -8  -1    3.36    0.28
  -5  -8   1    3.49    0.22
   5   8   1    2.89    0.32
  -5  -8   1    3.77    0.32
   5  -8  -1    3.54    0.36
   5  -8  -1    3.79    0.37
   5   8   1    3.47    0.29
   6   8  -1   15.04    0.53
   6  -8   1   13.75    0.69
  -6  -8  -1   14.90    0.52
  -6   8   1   14.61    0.59
  -6  -8  -1   14.63    0.65
   6   8  -1   14.84    0.66
   6  -8   1   13.57    0.61
   6  -8   1   13.95    0.68
   6   8  -1   14.49    0.60
  -6   8  -1   14.65    0.59
   6  -8  -1   13.32    0.68
   6   8   1   15.02    0.66
   6  -8  -1   15.80    0.61
   6   8   1   13.59    0.58
  -6  -8   1   13.86    0.64
   6  -8  -1   13.71    0.68
   7  -8   1   10.48    0.62
  -7  -8  -1    9.30    0.54
   7  -8   1   10.11    0.52
   7   8  -1   10.49    0.57
  -7  -8  -1    9.28    0.42
   7  -8   1    9.91    0.61
   7   8  -1    9.51    0.51
  -7   8   1    9.63    0.50
   7  -8  -1    9.93    0.61
  -7  -8   1    9.92    0.55
  -7   8  -1    9.86    0.50
   7  -8  -1   10.40    0.61
   7   8   1   10.27    0.58
   7  -8  -1   10.59    0.51
   7   8   1   10.90    0.52
  -8  -8  -1    1.31    0.27
   8   8  -1    1.86    0.37
   8  -8   1    1.64    0.36
   8  -8   1    1.87    0.28
  -8   8   1    1.13    0.24
   8  -8   1    0.93    0.33
   8   8  -1    1.63    0.31
  -8   8  -1    1.46    0.26
  -8  -8   1    1.92    0.32
   8  -8  -1    2.00    0.36
   8  -8  -1    1.61    0.35
   8   8   1    2.25    0.36
   8   8   1    1.44    0.29
  -9   8   1    4.45    0.38
   9   8  -1    3.90    0.45
   9  -8   1    3.88    0.49
   9  -8   1    3.63    0.46
   9   8  -1    3.95    0.41
   9  -8   1    4.35    0.39
  -9  -8  -1    4.58    0.42
   9  -8  -1    4.82    0.49
  -9   8  -1    4.54    0.37
   9   8   1    4.01    0.42
  -9  -8   1    4.04    0.41
   9  -8  -1    4.91    0.50
   9   8   1    3.38    0.39
  10  -8   1    0.44    0.32
  10  -8   1    0.49    0.32
 -10   8   1    0.32    0.20
  10   8  -1   -0.04    0.30
  10   8  -1    0.22    0.28
 -10  -8  -1    0.44    0.26
  10  -8  -1   -0.67    0.23
 -10  -8   1    0.43    0.25
 -10   8  -1    0.29    0.21
  10   8   1    0.60    0.30
  10  -8  -1    0.40    0.32
  10   8   1    0.30    0.30
  11   8  -1    7.90    0.58
  11  -8   1    6.20    0.62
  11  -8   1    7.49    0.65
  11   8  -1    7.11    0.60
 -11  -8  -1    7.39    0.57
 -11   8   1    7.60    0.52
  11   8   1    6.30    0.59
 -11   8  -1    7.18    0.51
 -11  -8   1    7.03    0.57
  11  -8  -1    7.90    0.67
  11  -8  -1    6.59    0.63
  11   8   1    8.44    0.58
 -12  -8  -1    0.28    0.25
  12  -8   1    0.59    0.35
  12   8  -1    0.08    0.32
  12   8  -1    0.30    0.29
  12  -8   1    0.48    0.36
 -12   8   1    0.69    0.23
 -12  -8   1    0.26    0.25
  12  -8  -1    0.22    0.34
  12  -8  -1    0.90    0.37
 -12   8  -1    0.86    0.27
  12   8   1    0.26    0.33
  13  -8   1    0.85    0.39
 -13   8   1    0.62    0.27
  13   8  -1    0.44    0.40
 -13  -8  -1    0.72    0.31
  13  -8   1    0.49    0.36
 -13   8  -1    0.89    0.26
  13  -8  -1    0.02    0.33
  13   8   1    0.16    0.33
  13  -8  -1    0.45    0.35
 -13  -8   1    1.16    0.37
  14  -8   1    0.91    0.44
 -14   8   1    0.33    0.23
 -14  -8  -1    0.69    0.31
  14   8  -1    0.26    0.38
  14  -8   1    0.13    0.35
 -14   8  -1    0.46    0.26
 -14  -8   1    0.45    0.28
  14   8   1    0.76    0.43
  14  -8  -1    0.30    0.37
  14  -8  -1    0.17    0.36
   0  -9   1    5.24    0.31
   0  -9   1    4.38    0.33
   0  -9  -1    5.08    0.31
   0  -9  -1    4.39    0.34
   0  -9  -1    4.89    0.35
   0  -9  -1    4.88    0.33
   0  -9  -1    4.94    0.31
   0  -9   1    4.94    0.37
   1  -9   1    4.13    0.27
   1  -9   1    5.18    0.35
  -1  -9  -1    4.65    0.30
  -1  -9  -1    4.06    0.30
   1  -9   1    3.97    0.35
  -1  -9  -1    4.37    0.32
   1  -9   1    3.86    0.34
   1  -9  -1    4.53    0.33
  -1  -9   1    3.76    0.29
  -1  -9   1    4.08    0.26
   1  -9  -1    4.60    0.29
  -1  -9   1    4.16    0.33
   1  -9  -1    4.60    0.35
   1  -9  -1    3.82    0.34
   2  -9   1   21.20    0.81
  -2  -9  -1   21.53    0.67
   2  -9   1   21.36    0.77
  -2  -9  -1   20.82    0.74
   2   9  -1   21.31    0.69
   2  -9   1   21.37    0.81
   2  -9  -1   21.71    0.81
   2  -9  -1   22.02    0.77
  -2  -9   1   20.86    0.79
   2  -9  -1   21.88    0.81
  -2  -9   1   22.11    0.66
  -2  -9   1   20.80    0.74
   3  -9   1    0.99    0.28
   3  -9   1    0.96    0.27
  -3  -9  -1    0.78    0.19
   3   9  -1    1.25    0.23
   3   9  -1    0.83    0.19
  -3  -9  -1    0.99    0.17
   3  -9   1    1.13    0.24
   3  -9  -1    0.72    0.25
   3  -9  -1    1.01    0.26
  -3  -9   1    1.05    0.22
  -3  -9   1    1.04    0.17
   3   9   1    0.79    0.18
   3   9   1    1.32    0.22
   3  -9  -1    1.02    0.22
   4   9  -1    5.72    0.36
  -4   9   1    5.90    0.28
   4  -9   1    5.86    0.39
   4   9  -1    5.79    0.32
  -4  -9  -1    5.96    0.31
  -4  -9  -1    5.99    0.39
   4  -9   1    6.01    0.46
   4  -9   1    5.97    0.44
  -4   9  -1    5.30    0.34
   4  -9  -1    6.00    0.44
   4  -9  -1    5.21    0.43
  -4  -9   1    5.77    0.28
   4   9   1    5.88    0.30
   4  -9  -1    6.21    0.37
   4   9   1    5.29    0.34
  -4  -9   1    5.27    0.38
   5  -9   1    8.59    0.54
   5  -9   1    8.07    0.52
   5   9  -1    8.20    0.45
  -5  -9  -1    9.29    0.39
   5  -9   1    8.07    0.46
  -5   9   1    9.13    0.45
   5   9  -1    8.65    0.39
  -5  -9  -1    8.44    0.48
   5   9   1    8.05    0.49
  -5   9  -1    7.87    0.43
   5  -9  -1    8.69    0.53
   5  -9  -1    8.18    0.53
   5   9   1    8.59    0.44
  -5  -9   1    9.13    0.50
   5  -9  -1    8.57    0.45
   6   9  -1    0.16    0.24
   6  -9   1    0.34    0.26
  -6  -9  -1    0.46    0.19
  -6   9   1    0.67    0.19
   6  -9   1    0.44    0.26
   6  -9   1    0.23    0.20
   6   9  -1    0.19    0.21
   6  -9  -1    0.39    0.26
   6  -9  -1    0.31    0.26
   6  -9  -1    0.51    0.19
  -6   9  -1    0.50    0.17
  -6  -9   1    0.36    0.20
   6   9   1    0.02    0.20
   6   9   1    0.47    0.21
   7  -9   1    6.39    0.52
  -7  -9  -1    5.97    0.45
   7   9  -1    6.46    0.44
   7  -9   1    6.10    0.52
   7  -9   1    6.72    0.44
  -7   9   1    5.24    0.38
   7   9  -1    6.24    0.49
   7   9   1    6.02    0.42
  -7   9  -1    6.08    0.40
   7  -9  -1    6.11    0.50
   7  -9  -1    6.42    0.51
   7  -9  -1    6.18    0.44
   7   9   1    5.87    0.48
  -7  -9   1    6.26    0.46
   8   9  -1    1.42    0.32
   8  -9   1    1.91    0.29
  -8  -9  -1    1.61    0.33
   8  -9   1    1.86    0.39
   8  -9   1    1.73    0.40
   8   9  -1    1.60    0.36
  -8   9   1    1.68    0.27
  -8  -9   1    1.63    0.33
   8   9   1    1.69    0.38
   8   9   1    1.96    0.34
   8  -9  -1    1.78    0.39
   8  -9  -1    1.76    0.39
  -8   9  -1    1.56    0.26
  -9   9   1    0.58    0.22
   9   9  -1    0.67    0.30
  -9  -9  -1    0.40    0.24
   9   9  -1    0.46    0.30
   9  -9   1    0.96    0.35
   9  -9   1    1.09    0.36
   9  -9  -1    0.76    0.34
   9  -9  -1    1.01    0.37
   9   9   1    1.22    0.31
  -9  -9   1    0.42    0.24
  -9   9  -1    0.97    0.26
   9   9   1    0.76    0.34
  10  -9   1    8.95    0.69
  10  -9   1    9.45    0.70
  10   9  -1    8.03    0.59
  10   9  -1    8.54    0.65
 -10  -9  -1    9.31    0.63
 -10   9   1    9.42    0.57
 -10  -9   1    9.06    0.62
 -10   9  -1    8.61    0.55
  10  -9  -1    9.47    0.72
  10   9   1    8.46    0.64
  10  -9  -1    9.26    0.70
  10   9   1    7.96    0.60
 -11  -9  -1    1.73    0.38
 -11   9   1    1.46    0.31
  11   9  -1    1.04    0.41
  11   9  -1    1.24    0.38
  11  -9   1    0.63    0.36
  11  -9   1    1.88    0.48
 -11  -9   1    1.59    0.38
  11  -9  -1    1.28    0.41
  11  -9  -1    1.31    0.44
  11   9   1    1.25    0.38
 -11   9  -1    2.05    0.36
 -12  -9  -1    0.15    0.25
  12  -9   1    0.01    0.30
 -12   9   1   -0.07    0.18
  12  -9   1   -0.04    0.32
  12   9  -1   -0.20    0.31
 -12  -9   1    0.16    0.27
  12   9   1    0.52    0.37
  12  -9  -1   -0.07    0.32
 -12   9  -1   -0.08    0.18
  12  -9  -1   -0.08    0.30
  13  -9   1    1.18    0.46
 -13  -9  -1    1.42    0.38
 -13   9   1    1.06    0.29
  13  -9   1    1.94    0.50
  13   9  -1    0.80    0.41
  13   9   1    0.75    0.39
  13  -9  -1    1.16    0.44
 -13   9  -1    1.64    0.35
 -13  -9   1    2.22    0.45
  13  -9  -1    1.53    0.46
   0 -10  -1    9.50    0.48
   0 -10   1    9.66    0.44
   0 -10  -1    9.14    0.50
   0 -10   1    9.11    0.49
   0 -10  -1    9.45    0.44
   0 -10  -1   10.47    0.46
   1 -10   1    4.88    0.29
  -1 -10  -1    3.66    0.28
   1 -10   1    3.18    0.34
   1 -10   1    3.93    0.36
   1 -10   1    3.55    0.33
  -1 -10  -1    4.17    0.33
  -1 -10  -1    3.27    0.30
   1 -10  -1    3.74    0.35
  -1 -10   1    3.98    0.31
  -1 -10   1    4.17    0.28
   1 -10  -1    3.93    0.28
  -1 -10   1    3.69    0.32
   1 -10  -1    3.67    0.32
   1 -10  -1    3.70    0.35
   2 -10   1   12.64    0.62
   2 -10   1   13.06    0.63
   2 -10   1   12.73    0.58
   2  10  -1   11.73    0.50
  -2 -10  -1   12.32    0.49
  -2 -10  -1   11.14    0.53
   2 -10  -1   12.06    0.60
  -2 -10   1   11.88    0.46
   2 -10  -1   12.32    0.55
  -2 -10   1   11.86    0.54
   2 -10  -1   12.62    0.62
  -3 -10  -1    0.14    0.16
   3  10  -1    0.26    0.19
   3  10  -1    0.08    0.16
   3 -10   1    0.14    0.22
  -3 -10  -1    0.21    0.13
   3 -10   1    0.25    0.22
   3 -10   1    0.19    0.17
  -3 -10   1    0.14    0.12
   3  10   1    0.18    0.19
   3  10   1    0.28    0.16
  -3 -10   1    0.10    0.16
   3 -10  -1    0.15    0.21
  -3  10  -1    0.05    0.13
   3 -10  -1    0.10    0.21
   3 -10  -1    0.17    0.16
  -4  10   1   13.27    0.57
   4 -10   1   14.30    0.70
  -4 -10  -1   14.38    0.52
   4  10  -1   13.09    0.58
   4  10  -1   13.25    0.53
   4 -10   1   13.96    0.70
  -4 -10  -1   14.29    0.64
   4 -10   1   15.09    0.65
  -4  10  -1   13.18    0.56
  -4 -10   1   14.06    0.64
   4 -10  -1   12.76    0.67
   4 -10  -1   14.83    0.62
   4  10   1   13.60    0.57
   4  10   1   14.05    0.54
   4 -10  -1   13.62    0.68
   5  10  -1    2.01    0.28
   5 -10   1    1.93    0.27
   5 -10   1    1.88    0.34
   5 -10   1    1.91    0.37
  -5  10   1    1.50    0.25
  -5 -10  -1    1.49    0.28
   5  10   1    1.80    0.30
  -5 -10   1    1.50    0.29
   5 -10  -1    1.93    0.36
   5 -10  -1    1.82    0.35
  -5  10  -1    1.53    0.25
   5 -10  -1    2.11    0.26
   5  10   1    1.51    0.33
   6  10  -1   16.84    0.70
   6  10  -1   15.64    0.74
   6 -10   1   16.43    0.81
  -6 -10  -1   16.85    0.76
   6 -10   1   17.94    0.74
   6 -10   1   16.68    0.82
  -6  10   1   16.47    0.68
   6  10   1   17.30    0.69
   6  10   1   16.61    0.77
  -6 -10   1   17.10    0.77
  -6  10  -1   16.39    0.68
   6 -10  -1   16.15    0.82
   6 -10  -1   18.40    0.72
   6 -10  -1   15.84    0.79
   7  10  -1    7.34    0.52
   7  10  -1    7.35    0.49
   7 -10   1    6.77    0.56
  -7  10   1    7.98    0.48
   7 -10   1    6.59    0.56
  -7 -10  -1    7.40    0.53
   7 -10   1    7.63    0.49
  -7  10  -1    7.99    0.47
   7 -10  -1    6.55    0.56
   7  10   1    7.00    0.51
   7 -10  -1    7.81    0.58
   7  10   1    7.13    0.47
  -7 -10   1    7.23    0.52
  -8 -10  -1    8.83    0.59
   8 -10   1    8.19    0.64
   8  10  -1    9.38    0.63
   8 -10   1    8.81    0.66
   8  10  -1    9.16    0.56
  -8  10   1    9.35    0.54
   8  10   1    9.90    0.56
   8 -10  -1    9.12    0.67
  -8 -10   1    9.41    0.61
   8  10   1    8.71    0.62
   8 -10  -1    9.33    0.67
  -8  10  -1    9.77    0.54
   9  10  -1   11.50    0.73
   9  10  -1   12.61    0.69
  -9 -10  -1   12.64    0.72
  -9  10   1   12.24    0.65
   9 -10   1   12.31    0.78
   9 -10   1   12.23    0.79
  -9 -10   1   13.33    0.74
  -9  10  -1   12.21    0.64
   9 -10  -1   12.02    0.77
   9 -10  -1   13.17    0.82
   9  10   1   12.15    0.75
  10  10  -1    2.84    0.51
  10 -10   1    2.14    0.46
 -10  10   1    2.14    0.34
  10  10  -1    3.30    0.44
 -10 -10  -1    2.56    0.42
  10 -10   1    2.67    0.51
  10 -10  -1    2.76    0.52
  10  10   1    1.92    0.46
 -10 -10   1    2.81    0.41
 -10  10  -1    2.86    0.37
  10 -10  -1    3.32    0.53
  11 -10   1    0.75    0.39
 -11 -10  -1    0.23    0.27
  11 -10   1    0.92    0.39
  11  10  -1    0.65    0.35
 -11  10   1    0.58    0.25
 -11  10  -1    1.23    0.29
 -11 -10   1    0.79    0.30
  11 -10  -1    1.22    0.42
  11 -10  -1    0.72    0.37
  11  10   1    0.40    0.32
 -12  10   1    2.09    0.37
  12  10  -1    1.22    0.41
  12 -10   1    1.15    0.42
 -12 -10  -1    1.27    0.39
  12 -10   1    1.42    0.47
 -12  10  -1    2.11    0.37
  12 -10  -1    1.31    0.44
  12  10   1    0.85    0.40
 -12 -10   1    1.61    0.42
  12 -10  -1    1.39    0.45
  13  10  -1    0.72    0.45
 -13 -10  -1    0.53    0.30
  13 -10   1    0.21    0.34
  13 -10  -1    0.06    0.34
  13  10   1   -0.09    0.36
 -13 -10   1    0.37    0.29
   0 -11  -1   17.49    0.73
   0 -11  -1   17.89    0.68
   0 -11   1   18.27    0.75
   0 -11   1   18.33    0.67
   1 -11   1    2.39    0.34
   1 -11   1    2.74    0.31
  -1 -11  -1    2.60    0.29
  -1 -11  -1    3.30    0.28
   1 -11   1    2.15    0.25
  -1 -11   1    2.77    0.27
  -1 -11   1    2.51    0.30
   1 -11  -1    2.89    0.34
   1 -11  -1    2.65    0.30
   1 -11  -1    2.28    0.32
  -2 -11  -1    2.82    0.27
   2 -11   1    3.03    0.31
   2  11  -1    3.05    0.29
  -2 -11  -1    2.56    0.28
   2 -11   1    3.19    0.37
   2 -11   1    2.88    0.36
  -2 -11   1    2.37    0.24
   2  11   1    2.81    0.27
   2 -11  -1    3.17    0.31
   2 -11  -1    2.38    0.33
  -2 -11   1    2.64    0.29
   2 -11  -1    2.79    0.34
   3 -11   1    3.55    0.40
   3 -11   1    3.19    0.37
  -3 -11  -1    3.02    0.27
   3 -11   1    2.85    0.31
   3  11  -1    2.57    0.27
  -3 -11  -1    2.71    0.31
   3  11  -1    2.83    0.32
  -3 -11   1    3.49    0.32
   3 -11  -1    3.15    0.36
   3 -11  -1    2.98    0.31
   3 -11  -1    2.92    0.36
   3  11   1    2.48    0.27
  -3  11  -1    2.69    0.27
   3  11   1    2.80    0.29
   4 -11   1    1.38    0.30
  -4 -11  -1    1.73    0.28
   4 -11   1    1.76    0.38
   4  11  -1    1.35    0.24
  -4  11   1    1.19    0.22
   4  11  -1    1.18    0.27
   4 -11   1    1.23    0.33
   4 -11  -1    1.36    0.25
   4  11   1    1.35    0.28
  -4 -11   1    1.41    0.28
   4 -11  -1    1.39    0.34
   4 -11  -1    1.36    0.33
  -4  11  -1    1.02    0.21
   5 -11   1   14.89    0.79
  -5  11   1   15.88    0.66
  -5 -11  -1   16.33    0.75
   5 -11   1   16.77    0.73
   5  11  -1   14.85    0.67
   5 -11   1   15.08    0.79
  -5  11  -1   15.46    0.65
   5 -11  -1   15.89    0.68
   5 -11  -1   14.19    0.76
   5  11   1   14.96    0.73
   5 -11  -1   15.21    0.79
  -5 -11   1   15.69    0.73
   5  11   1   15.08    0.65
   6 -11   1    0.35    0.22
   6  11  -1    0.43    0.29
   6 -11   1    0.39    0.29
  -6 -11  -1    0.46    0.23
   6  11  -1    0.15    0.24
   6 -11   1    0.06    0.27
  -6  11   1    0.02    0.16
   6 -11  -1    0.53    0.29
   6  11   1    0.24    0.28
   6  11   1    0.06    0.22
   6 -11  -1   -0.17    0.24
  -6 -11   1   -0.01    0.17
  -6  11  -1    0.23    0.17
  -7  11   1    1.52    0.29
  -7 -11  -1    1.49    0.34
   7 -11   1    1.39    0.38
   7  11  -1    1.74    0.37
   7  11  -1    2.20    0.38
   7 -11   1    1.85    0.43
   7  11   1    1.64    0.39
   7 -11  -1    2.29    0.46
  -7 -11   1    1.30    0.31
  -7  11  -1    1.63    0.30
   7  11   1    1.49    0.32
   7 -11  -1    1.17    0.36
   8  11  -1    3.40    0.47
   8 -11   1    3.90    0.52
  -8 -11  -1    3.49    0.42
   8 -11   1    3.06    0.48
  -8  11   1    2.89    0.35
   8  11  -1    3.34    0.42
  -8 -11   1    3.39    0.42
   8 -11  -1    3.55    0.49
   8 -11  -1    3.19    0.49
  -8  11  -1    3.24    0.37
   8  11   1    3.40    0.47
  -9 -11  -1    1.96    0.39
  -9  11   1    1.17    0.29
   9  11  -1    1.28    0.37
   9  11  -1    1.09    0.37
   9 -11   1    0.77    0.38
   9 -11   1    0.74    0.39
   9  11   1    1.06    0.37
   9 -11  -1    0.61    0.37
   9 -11  -1    0.74    0.36
  -9 -11   1    1.10    0.32
  -9  11  -1    0.76    0.25
  10 -11   1    5.95    0.64
  10  11  -1    5.83    0.59
  10 -11   1    7.00    0.66
 -10  11   1    7.28    0.52
 -10 -11  -1    6.73    0.59
 -10  11  -1    6.06    0.49
  10 -11  -1    6.18    0.65
 -10 -11   1    5.50    0.53
  10  11   1    6.04    0.60
  10 -11  -1    5.85    0.62
  11 -11   1    0.13    0.36
 -11  11   1    0.54    0.25
  11 -11   1    0.57    0.36
  11  11  -1    0.14    0.35
 -11 -11  -1    0.22    0.26
 -11 -11   1    0.46    0.30
  11  11   1   -0.05    0.32
  11 -11  -1    0.24    0.37
  11 -11  -1    0.86    0.39
 -11  11  -1    0.34    0.22
  12  11  -1    0.32    0.40
 -12 -11  -1    0.38    0.28
  12 -11   1    0.49    0.41
  12 -11   1    0.10    0.35
 -12  11   1    0.05    0.19
  12 -11  -1    0.81    0.43
 -12  11  -1    0.43    0.25
  12  11   1   -0.02    0.34
 -12 -11   1    0.30    0.29
  12 -11  -1    0.39    0.38
   0 -12   1    7.50    0.50
   0 -12   1    8.15    0.44
   0 -12  -1    7.71    0.45
   0 -12  -1    8.31    0.50
   1 -12   1   13.54    0.66
   1 -12   1   14.33    0.58
  -1 -12  -1   13.54    0.61
   1 -12   1   14.79    0.73
   1 -12  -1   13.50    0.64
   1 -12  -1   14.70    0.71
  -1 -12   1   13.40    0.61
  -1 -12   1   13.63    0.67
   2 -12   1    0.67    0.24
   2  12  -1    0.67    0.22
  -2 -12  -1    0.46    0.21
   2 -12   1    0.81    0.31
   2  12  -1    0.83    0.25
   2 -12  -1    1.50    0.35
  -2  12  -1    0.82    0.20
   2  12   1    0.79    0.23
  -2 -12   1    0.87    0.23
   2  12   1    0.75    0.24
   2 -12  -1    1.15    0.28
   2 -12  -1    1.03    0.31
  -3 -12  -1    3.52    0.35
   3 -12   1    3.71    0.43
   3 -12   1    4.15    0.44
   3  12  -1    3.77    0.34
   3 -12   1    4.27    0.39
   3  12  -1    3.69    0.36
   3 -12  -1    3.86    0.42
  -3 -12   1    3.95    0.38
   3 -12  -1    3.37    0.41
  -3  12  -1    3.98    0.33
   3 -12  -1    3.88    0.36
   3  12   1    4.19    0.36
   4  12  -1    5.86    0.42
   4 -12   1    5.62    0.51
   4 -12   1    5.61    0.52
   4 -12   1    5.98    0.45
  -4 -12  -1    5.53    0.44
  -4  12   1    4.55    0.38
   4  12   1    5.12    0.40
   4 -12  -1    5.49    0.52
   4 -12  -1    5.95    0.52
  -4  12  -1    5.68    0.40
  -4 -12   1    5.74    0.45
   4 -12  -1    6.30    0.43
   5 -12   1    0.39    0.25
   5 -12   1    0.79    0.33
   5 -12   1    0.87    0.35
   5  12  -1    0.83    0.28
  -5 -12  -1    0.78    0.27
  -5  12   1    0.50    0.20
   5  12   1    0.86    0.31
  -5  12  -1    0.69    0.22
   5 -12  -1    0.70    0.32
  -5 -12   1    0.86    0.27
   5  12   1    0.69    0.27
   5 -12  -1    1.28    0.36
   6 -12   1    5.89    0.57
   6  12  -1    5.51    0.51
   6  12  -1    4.68    0.45
  -6 -12  -1    4.62    0.45
   6 -12   1    5.92    0.58
  -6  12   1    5.62    0.44
   6  12   1    5.39    0.45
  -6  12  -1    6.08    0.43
   6 -12  -1    5.06    0.53
   6 -12  -1    4.45    0.53
   6  12   1    5.69    0.52
  -6 -12   1    5.97    0.50
   7 -12   1    0.53    0.34
   7  12  -1    0.59    0.31
   7 -12   1    0.24    0.32
  -7  12   1    0.65    0.24
   7  12  -1    0.60    0.35
  -7 -12  -1    0.32    0.21
   7  12   1    0.61    0.33
   7 -12  -1    0.92    0.36
  -7  12  -1    0.57    0.22
   7 -12  -1   -0.13    0.28
  -7 -12   1    0.50    0.26
  -8 -12  -1    0.19    0.25
  -8  12   1    0.05    0.18
   8 -12   1    0.07    0.30
   8 -12   1   -0.09    0.28
   8  12  -1   -0.27    0.26
   8 -12  -1    0.10    0.29
   8 -12  -1    0.09    0.27
  -8  12  -1    0.06    0.17
  -8 -12   1    0.03    0.23
   8  12   1    0.40    0.30
   9 -12   1    2.02    0.46
   9 -12   1    1.17    0.42
   9  12  -1    1.25    0.43
  -9 -12  -1    0.86    0.31
  -9  12   1    1.32    0.30
   9  12   1    1.29    0.42
   9 -12  -1    1.46    0.44
   9 -12  -1    1.55    0.45
  -9 -12   1    1.09    0.34
  -9  12  -1    1.74    0.33
 -10  12   1    0.67    0.25
  10  12  -1    0.28    0.35
  10 -12   1    0.53    0.36
 -10 -12  -1    0.05    0.25
  10 -12   1   -0.14    0.29
  10 -12  -1    0.23    0.33
 -10 -12   1    0.24    0.26
  10  12   1    0.24    0.35
  10 -12  -1    0.40    0.38
 -10  12  -1    0.64    0.27
 -11  12   1    1.93    0.38
  11  12  -1    2.49    0.53
 -11 -12  -1    2.54    0.45
  11 -12   1    2.67    0.57
  11 -12   1    1.50    0.46
  11 -12  -1    2.80    0.56
 -11  12  -1    2.50    0.39
 -11 -12   1    1.70    0.41
  11  12   1    1.97    0.48
  11 -12  -1    2.17    0.50
   0 -13   1    1.13    0.25
   0 -13  -1    1.72    0.30
   0 -13   1    1.58    0.33
   1  13  -1   11.82    0.58
  -1 -13  -1   11.96    0.60
   1 -13   1   12.24    0.65
  -1 -13   1   12.16    0.59
   1 -13  -1   11.91    0.62
  -2 -13  -1    3.88    0.39
   2  13  -1    4.08    0.37
   2 -13   1    4.55    0.47
   2  13  -1    3.95    0.38
   2 -13   1    4.56    0.40
  -2  13  -1    4.31    0.34
   2 -13  -1    3.66    0.37
   2 -13  -1    4.91    0.47
  -2 -13   1    4.75    0.40
   2  13   1    4.46    0.38
   3 -13   1    5.89    0.53
   3 -13   1    5.89    0.47
  -3  13   1    5.31    0.40
   3  13  -1    4.85    0.44
  -3 -13  -1    5.21    0.43
   3 -13   1    6.02    0.54
   3 -13  -1    6.42    0.54
  -3  13  -1    5.26    0.38
  -3 -13   1    5.31    0.45
   3 -13  -1    6.06    0.53
   3 -13  -1    5.51    0.44
   3  13   1    5.45    0.43
  -4 -13  -1    7.81    0.53
  -4  13   1    8.14    0.49
   4 -13   1    7.35    0.60
   4  13  -1    7.29    0.51
   4 -13   1    7.84    0.62
   4 -13   1    8.14    0.53
   4 -13  -1    8.42    0.63
  -4 -13   1    9.46    0.59
   4 -13  -1    8.74    0.64
  -4  13  -1    8.03    0.49
   4  13   1    8.32    0.52
   5  13  -1    1.22    0.35
   5 -13   1    1.34    0.38
  -5  13   1    1.06    0.26
   5  13  -1    0.94    0.31
  -5 -13  -1    1.09    0.30
   5 -13   1    1.14    0.39
  -5 -13   1    1.23    0.30
  -5  13  -1    1.05    0.25
   5 -13  -1    1.70    0.42
   5 -13  -1    1.05    0.37
   5  13   1    0.92    0.33
   6 -13   1    0.68    0.37
  -6  13   1    0.79    0.25
  -6 -13  -1    0.53    0.25
   6  13  -1    0.62    0.28
   6  13  -1    0.67    0.34
   6 -13   1    0.70    0.33
  -6 -13   1    0.55    0.28
   6  13   1    0.39    0.31
   6 -13  -1    0.56    0.35
  -6  13  -1    0.69    0.23
   6 -13  -1    0.91    0.37
   7 -13   1    4.55    0.56
  -7  13   1    3.36    0.39
   7 -13   1    3.58    0.51
  -7 -13  -1    4.13    0.48
   7  13  -1    3.39    0.47
   7 -13  -1    3.05    0.49
   7 -13  -1    3.21    0.49
  -7 -13   1    3.93    0.46
   7  13   1    2.83    0.46
  -7  13  -1    3.41    0.38
   8 -13   1    1.18    0.40
  -8  13   1    0.46    0.23
   8  13  -1    0.17    0.34
   8 -13   1    0.50    0.35
  -8 -13  -1    0.28    0.27
   8 -13  -1    0.37    0.34
   8 -13  -1    0.63    0.38
  -8  13  -1    0.75    0.25
  -8 -13   1    0.71    0.31
   8  13   1    0.46    0.34
   9 -13   1    0.81    0.41
   9 -13   1    1.06    0.42
   9  13  -1    0.96    0.41
  -9  13   1    1.68    0.33
  -9 -13  -1    1.26    0.36
   9 -13  -1    1.30    0.42
   9  13   1    0.82    0.38
   9 -13  -1    1.68    0.47
  -9  13  -1    1.28    0.30
  -9 -13   1    1.24    0.35
  10 -13   1    1.00    0.42
  10 -13   1    0.56    0.37
  10  13  -1    0.63    0.40
 -10  13   1    0.70    0.26
 -10 -13  -1    0.45    0.31
  10  13   1    0.87    0.43
  10 -13  -1    1.06    0.44
 -10  13  -1    1.20    0.32
  10 -13  -1    1.40    0.44
 -10 -13   1    1.08    0.35
   1  14  -1    2.37    0.34
  -1 -14  -1    2.48    0.35
   1 -14   1    2.15    0.35
   1  14   1    2.07    0.33
  -1 -14   1    1.81    0.32
  -2 -14  -1    6.16    0.47
   2 -14   1    5.99    0.49
  -2  14   1    5.04    0.41
   2  14  -1    5.33    0.45
  -2  14  -1    5.58    0.40
   2 -14  -1    6.36    0.55
  -2 -14   1    5.32    0.45
   2  14   1    4.68    0.44
   2 -14  -1    5.25    0.46
   3  14  -1   17.06    0.78
  -3 -14  -1   16.18    0.79
   3 -14   1   18.67    0.94
  -3  14   1   17.42    0.74
   3 -14   1   17.95    0.83
  -3  14  -1   18.41    0.74
   3  14   1   15.96    0.74
  -3 -14   1   18.48    0.82
   3 -14  -1   18.98    0.93
   4 -14   1    5.01    0.54
   4  14  -1    5.02    0.45
  -4 -14  -1    5.59    0.49
  -4  14   1    5.52    0.43
   4  14   1    5.64    0.51
   4 -14  -1    6.22    0.57
   4 -14  -1    4.43    0.52
  -4  14  -1    5.00    0.41
  -4 -14   1    6.30    0.51
   5 -14   1    1.04    0.38
  -5  14   1    0.55    0.22
   5  14  -1    0.72    0.35
  -5 -14  -1    0.20    0.24
   5 -14   1    0.55    0.34
   5  14   1    1.18    0.38
  -5  14  -1    0.71    0.24
  -5 -14   1    0.42    0.25
   5 -14  -1    0.42    0.33
   5 -14  -1    0.75    0.33
   6 -14   1    3.02    0.48
   6  14  -1    2.60    0.44
  -6  14   1    4.32    0.42
  -6 -14  -1    3.75    0.45
   6 -14   1    3.80    0.52
  -6  14  -1    5.02    0.43
   6 -14  -1    2.97    0.48
   6  14   1    2.52    0.45
   6 -14  -1    4.31    0.54
  -6 -14   1    3.03    0.43
  -7 -14  -1    1.64    0.38
   7 -14   1    1.84    0.48
  -7  14   1    1.19    0.29
   7  14  -1    1.66    0.43
   7 -14   1    1.31    0.43
  -7 -14   1    1.27    0.35
   7 -14  -1    1.28    0.43
   7 -14  -1    1.13    0.41
  -7  14  -1    1.64    0.31
   7  14   1    1.18    0.39
   8 -14   1    0.88    0.41
  -8 -14  -1    1.09    0.34
  -8  14   1    0.82    0.26
   8 -14   1    1.32    0.43
   8  14  -1    0.44    0.36
   8 -14  -1    1.53    0.45
   8 -14  -1    0.73    0.41
  -8  14  -1    1.00    0.28
  -8 -14   1    0.70    0.32
   8  14   1    0.96    0.40
   9  14  -1    0.05    0.35
   9 -14   1    0.24    0.34
  -9 -14  -1    0.08    0.26
  -9  14   1    0.18    0.21
   9 -14   1    0.15    0.36
  -9  14  -1    0.60    0.25
   9 -14  -1    0.02    0.35
   9 -14  -1    0.45    0.38
  -9 -14   1    0.21    0.28
   9  14   1    0.04    0.34
   1  15  -1    1.51    0.35
   1  15   1    1.39    0.34
   2  15  -1    2.96    0.41
   2 -15   1    2.24    0.38
  -2 -15  -1    1.94    0.37
  -2 -15   1    2.50    0.38
  -3 -15  -1    3.65    0.42
   3 -15   1    4.02    0.51
  -3  15   1    3.22    0.36
   3  15  -1    2.58    0.39
  -3 -15   1    2.18    0.37
   3 -15  -1    2.71    0.52
  -4 -15  -1    0.54    0.26
   4 -15   1   -0.07    0.25
  -4  15   1   -0.01    0.19
  -4 -15   1    0.03    0.22
   4 -15  -1    0.43    0.31
   4  15   1    0.17    0.30
  -4  15  -1    0.10    0.18
   5 -15   1   13.48    0.86
  -5  15   1   13.24    0.68
   5  15  -1   13.94    0.80
  -5 -15  -1   14.12    0.78
  -5  15  -1   13.28    0.68
   5 -15  -1   12.75    0.83
  -5 -15   1   13.53    0.77
   5 -15  -1   14.92    0.87
   5  15   1   12.44    0.77
   6 -15   1    2.03    0.46
   6  15  -1    1.62    0.42
  -6 -15  -1    2.04    0.41
  -6  15   1    2.01    0.34
   6 -15   1    2.23    0.49
   6  15   1    1.72    0.43
  -6  15  -1    1.40    0.30
   6 -15  -1    2.69    0.49
   6 -15  -1    1.79    0.45
  -6 -15   1    2.28    0.43
   7 -15   1    1.86    0.50
  -7 -15  -1    1.54    0.38
  -7  15   1    1.63    0.34
   7  15  -1    0.97    0.39
   7 -15   1    2.54    0.52
   7 -15  -1    1.68    0.48
  -7  15  -1    1.31    0.30
  -7 -15   1    2.10    0.43
   7  15   1    1.23    0.43
   7 -15  -1    1.55    0.44
   8  15  -1    0.73    0.39
   8 -15   1    1.80    0.48
   8 -15   1    1.89    0.50
  -8 -15  -1    0.85    0.34
  -8  15   1    0.71    0.26
   8 -15  -1    1.71    0.49
   8 -15  -1    1.07    0.43
  -8  15  -1    1.17    0.28
   8  15   1    0.58    0.38
  -8 -15   1    0.75    0.33
   1  16  -1    2.41    0.39
  -3 -16  -1    2.31    0.41
  -3 -16   1    1.76    0.37
   3  16   1    1.94    0.42
   4 -16   1    0.58    0.35
  -4 -16  -1   -0.05    0.25
   4  16  -1    0.68    0.35
   4  16   1    0.68    0.34
  -4 -16   1    0.55    0.29
   4 -16  -1    0.27    0.35
  -5  16   1    0.27    0.21
  -5 -16  -1    0.25    0.28
   5 -16   1    0.64    0.37
   5  16  -1   -0.01    0.30
   5  16   1    0.26    0.33
   5 -16  -1    0.05    0.31
  -5 -16   1    0.00    0.25
  -6 -16  -1    1.42    0.38
   6  16  -1    1.39    0.43
   6 -16   1    1.93    0.51
  -6  16   1    1.35    0.30
  -6 -16   1    1.03    0.34
   6 -16  -1    1.56    0.46
   6  16   1    0.89    0.41
  -7  16   1    0.54    0.24
  -7 -16  -1    0.26    0.29
   7 -16   1    0.36    0.34
  -7  16  -1    0.13    0.21
   7 -16  -1    0.43    0.35
  -7 -16   1    0.35    0.29
   2  17   1    1.55    0.39
   3  17  -1   -0.01    0.29
   3  17   1    0.15    0.29
  -4 -17  -1    0.06    0.26
   4  17  -1    0.42    0.34
  -4 -17   1   -0.38    0.26
   4  17   1    0.55    0.35
  -5 -17  -1    0.48    0.32
  -5 -17   1    1.30    0.37
   5 -17  -1    1.17    0.43
   0   0  -2  172.17    3.28
   0   0   2  125.38    3.43
   0   0  -2  148.47    3.43
  -1   0   2   27.69    0.68
  -1   0   2   28.22    0.67
  -1   0  -2   29.76    0.67
   1   0  -2   28.45    0.69
   1   0  -2   28.90    0.65
   1   0   2   28.67    0.70
   1   0   2   28.30    0.66
  -1   0  -2   28.61    0.66
   1   0  -2   28.83    0.68
   1   0   2   28.70    0.68
   1   0   2   28.71    0.67
  -2   0   2   26.76    0.66
   2   0   2   27.09    0.66
   2   0   2   27.29    0.66
   2   0   2   26.60    0.68
   2   0  -2   26.88    0.68
   2   0  -2   26.70    0.67
  -2   0  -2   26.79    0.65
  -2   0  -2   26.91    0.65
  -2   0   2   26.33    0.63
   2   0  -2   27.26    0.66
   3   0  -2  193.84    4.44
  -3   0   2  194.24    4.36
  -3   0   2  194.99    4.24
   3   0   2  189.18    4.46
   3   0  -2  193.76    4.39
  -3   0  -2  191.86    4.25
  -3   0  -2  192.89    4.33
   3   0   2  197.73    4.38
   3   0  -2  194.29    4.42
   3   0   2  190.83    4.40
   4   0   2    3.10    0.19
   4   0   2    3.11    0.19
  -4   0  -2    2.91    0.16
  -4   0  -2    2.97    0.16
   4   0  -2    3.78    0.19
   4   0  -2    3.68    0.19
  -4   0   2    3.28    0.16
   4   0   2    3.07    0.17
   4   0  -2    3.15    0.19
  -4   0   2    3.20    0.17
  -5   0  -2    4.88    0.23
   5   0   2    5.40    0.27
   5   0  -2    5.20    0.27
  -5   0   2    4.85    0.24
  -5   0  -2    4.90    0.22
   5   0   2    5.39    0.27
   5   0  -2    5.27    0.26
   5   0   2    4.96    0.24
   5   0  -2    5.28    0.25
  -5   0   2    5.35    0.23
   6   0  -2    0.96    0.16
  -6   0  -2    0.36    0.11
   6   0   2    0.50    0.14
   6   0  -2    0.75    0.17
   6   0   2    0.35    0.16
   6   0  -2    0.74    0.18
   6   0   2    0.45    0.15
  -6   0   2    0.48    0.12
  -6   0   2    0.71    0.12
  -6   0  -2    0.43    0.11
  -7   0  -2    0.55    0.13
  -7   0   2    0.54    0.14
  -7   0   2    0.54    0.12
   7   0  -2    0.71    0.20
   7   0  -2    0.36    0.20
   7   0   2    0.60    0.20
  -7   0  -2    0.57    0.13
   7   0  -2    0.73    0.20
   7   0   2    0.81    0.18
   7   0   2    0.28    0.18
   8   0   2   25.63    0.86
  -8   0  -2   25.53    0.79
   8   0  -2   26.99    0.89
   8   0   2   25.80    0.87
   8   0  -2   26.49    0.85
   8   0   2   26.26    0.83
  -8   0   2   26.43    0.82
  -8   0   2   26.55    0.79
   8   0  -2   27.73    0.86
  -8   0  -2   25.41    0.80
  -9   0   2    2.43    0.23
  -9   0  -2    1.87    0.21
  -9   0  -2    2.22    0.24
   9   0  -2    1.94    0.29
   9   0  -2    2.42    0.32
   9   0   2    2.28    0.30
   9   0  -2    2.31    0.29
   9   0   2    2.48    0.31
  -9   0   2    2.45    0.24
   9   0   2    2.01    0.27
  10   0  -2   19.31    0.74
  10   0   2   17.63    0.70
 -10   0   2   17.76    0.65
  10   0   2   17.49    0.75
 -10   0   2   17.79    0.67
  10   0   2   17.60    0.75
 -10   0  -2   16.88    0.66
 -10   0  -2   18.24    0.66
  10   0  -2   18.63    0.72
  11   0  -2    9.12    0.57
  11   0   2   10.31    0.58
 -11   0  -2    9.72    0.49
 -11   0   2    8.88    0.47
  11   0   2    9.81    0.59
 -11   0   2    9.84    0.48
  11   0  -2    9.08    0.53
  11   0  -2    8.41    0.52
  11   0   2    8.90    0.53
  12   0  -2    7.44    0.57
  12   0  -2    7.29    0.53
 -12   0  -2    7.46    0.47
  12   0   2    7.43    0.54
 -12   0   2    7.55    0.45
  12   0   2    7.51    0.57
  12   0  -2    7.57    0.54
 -13   0  -2    2.67    0.33
  13   0  -2    2.51    0.41
  13   0   2    3.60    0.45
  13   0   2    2.85    0.45
 -13   0   2    2.49    0.32
  13   0  -2    1.51    0.41
 -14   0   2    0.56    0.22
  14   0   2    0.28    0.34
  14   0  -2    1.22    0.41
 -14   0  -2    0.83    0.25
  14   0   2    0.95    0.37
  15   0   2    2.84    0.48
  15   0   2    2.51    0.52
  15   0  -2    2.43    0.51
 -15   0  -2    2.10    0.37
   0  -1   2  105.18    2.41
   0  -1   2  113.66    2.42
   0  -1   2  104.87    2.50
   0  -1  -2  106.37    2.38
   0   1   2  110.15    2.47
   0   1  -2  109.26    2.35
   0  -1   2  104.95    2.45
   0  -1  -2  112.05    2.45
   0  -1  -2  106.89    2.42
  -1  -1  -2  425.96    9.44
  -1  -1  -2  420.44    9.20
   1   1  -2  415.44    9.55
   1  -1   2  411.74    9.67
  -1   1   2  407.90    9.27
  -1   1   2  426.00    9.43
   1  -1   2  416.18    9.53
   1  -1   2  413.78    9.46
   1   1  -2  420.85    9.49
   1  -1   2  422.10    9.30
   1   1   2  407.71    9.90
  -1   1  -2  432.01    9.38
  -1  -1   2  420.42    9.79
  -1  -1   2  431.12    9.61
   1  -1  -2  432.84    9.67
   1  -1  -2  433.89    9.79
   1  -1  -2  415.70    9.36
   1   1   2  434.59    9.55
   2  -1   2   19.58    0.53
   2  -1   2   19.51    0.45
   2  -1   2   19.37    0.52
  -2   1   2   18.66    0.46
  -2  -1  -2   19.10    0.49
  -2   1   2   19.13    0.49
  -2  -1  -2   19.46    0.51
   2   1  -2   20.00    0.51
   2  -1   2   19.64    0.53
   2   1  -2   19.50    0.52
   2   1   2   20.22    0.54
   2   1   2   20.51    0.48
   2   1   2   20.58    0.50
  -2   1  -2   19.95    0.46
   2  -1  -2   18.61    0.49
   2  -1  -2   20.25    0.53
  -2  -1   2   19.59    0.47
  -2   1  -2   19.41    0.50
  -2  -1   2   19.68    0.53
  -3   1   2    7.56    0.25
   3  -1   2    7.85    0.28
   3  -1   2    7.99    0.29
   3  -1   2    7.99    0.21
  -3  -1  -2    7.74    0.25
   3   1  -2    8.18    0.28
   3  -1   2    7.87    0.28
  -3  -1  -2    7.57    0.26
   3   1  -2    7.65    0.26
  -3   1   2    7.65    0.26
   3   1  -2    7.75    0.27
   3   1   2    7.69    0.28
  -3   1  -2    7.70    0.22
   3  -1  -2    7.51    0.28
  -3  -1   2    7.52    0.23
   3  -1  -2    7.47    0.24
   3   1   2    7.79    0.23
   3  -1  -2    7.46    0.28
   3   1   2    7.83    0.26
  -3   1  -2    7.62    0.26
  -3  -1   2    7.75    0.28
   4   1  -2   75.47    1.80
   4   1  -2   73.65    1.79
   4  -1   2   73.14    1.79
   4  -1   2   74.91    1.81
   4   1  -2   76.06    1.78
  -4  -1  -2   72.92    1.71
  -4   1   2   72.55    1.71
  -4   1   2   75.27    1.75
  -4  -1  -2   72.74    1.76
   4  -1   2   73.40    1.79
   4  -1  -2   73.33    1.75
  -4  -1   2   72.54    1.76
  -4  -1   2   72.73    1.67
   4   1   2   73.67    1.74
   4   1   2   71.78    1.79
   4  -1  -2   75.09    1.78
  -4   1  -2   72.62    1.69
  -4   1  -2   72.55    1.70
   4  -1  -2   72.19    1.77
   4   1   2   73.29    1.72
  -5  -1  -2    5.30    0.25
   5   1  -2    5.81    0.29
   5   1  -2    5.57    0.26
   5  -1   2    5.43    0.26
   5  -1   2    5.74    0.28
  -5  -1  -2    5.62    0.25
   5  -1   2    6.02    0.30
  -5   1   2    5.39    0.24
   5   1  -2    5.61    0.27
  -5   1   2    5.36    0.24
  -5   1  -2    5.34    0.24
   5   1   2    5.49    0.28
   5  -1  -2    5.39    0.25
  -5  -1   2    5.23    0.25
  -5   1  -2    5.22    0.21
   5  -1  -2    5.62    0.28
  -5  -1   2    5.35    0.22
   5  -1  -2    5.06    0.28
   5   1   2    5.50    0.23
   5   1   2    5.11    0.26
   6  -1   2   13.35    0.49
  -6   1   2   13.16    0.45
  -6  -1  -2   13.53    0.45
   6  -1   2   12.95    0.48
  -6  -1  -2   13.51    0.46
  -6   1   2   13.87    0.46
   6  -1   2   13.26    0.51
   6   1  -2   13.32    0.47
   6   1  -2   13.03    0.48
   6   1  -2   13.35    0.51
   6   1   2   14.16    0.46
   6   1   2   13.65    0.50
   6  -1  -2   13.49    0.51
   6   1   2   14.62    0.53
   6  -1  -2   13.73    0.48
  -6  -1   2   14.18    0.50
  -6  -1   2   14.00    0.44
  -6   1  -2   13.70    0.47
   6  -1  -2   14.23    0.53
  -6   1  -2   14.40    0.44
   7   1  -2    3.37    0.27
   7   1  -2    4.26    0.30
  -7   1   2    3.67    0.24
   7  -1   2    3.17    0.30
   7  -1   2    2.97    0.29
  -7  -1  -2    2.79    0.22
   7   1  -2    4.63    0.33
  -7  -1  -2    2.06    0.22
   7  -1   2    3.11    0.29
  -7   1   2    3.84    0.24
  -7  -1   2    3.30    0.25
  -7  -1   2    3.50    0.22
   7   1   2    3.02    0.30
   7  -1  -2    3.72    0.27
   7  -1  -2    4.17    0.32
   7  -1  -2    3.91    0.30
  -7   1  -2    2.60    0.23
  -7   1  -2    2.10    0.19
   7   1   2    2.75    0.24
   7   1   2    3.45    0.29
  -8  -1  -2   25.79    0.80
  -8   1   2   25.60    0.79
   8  -1   2   25.76    0.86
  -8   1   2   25.25    0.78
   8   1  -2   24.98    0.85
   8  -1   2   25.22    0.84
  -8  -1  -2   25.08    0.78
   8  -1   2   26.03    0.87
   8   1  -2   26.41    0.83
   8  -1  -2   24.68    0.81
   8   1   2   26.71    0.79
  -8   1  -2   26.32    0.75
   8  -1  -2   23.34    0.82
   8  -1  -2   25.19    0.86
   8   1   2   25.69    0.84
  -8   1  -2   24.60    0.78
   8   1   2   25.70    0.86
  -8  -1   2   24.87    0.81
  -8  -1   2   24.52    0.75
   9   1  -2    4.77    0.39
   9  -1   2    4.65    0.37
  -9  -1  -2    5.26    0.32
   9   1  -2    4.73    0.36
   9   1  -2    4.77    0.37
  -9   1   2    4.75    0.30
  -9  -1  -2    5.05    0.32
  -9   1   2    5.29    0.32
   9  -1   2    4.83    0.40
   9  -1   2    5.50    0.38
   9  -1  -2    5.33    0.35
   9   1   2    5.40    0.35
   9  -1  -2    4.99    0.38
   9  -1  -2    4.95    0.41
   9   1   2    5.04    0.37
  -9   1  -2    5.30    0.33
  -9  -1   2    4.78    0.33
  -9  -1   2    5.79    0.32
  -9   1  -2    5.01    0.29
   9   1   2    5.10    0.38
  10  -1   2    5.24    0.41
  10  -1   2    4.99    0.44
 -10  -1  -2    5.26    0.35
  10   1  -2    6.10    0.41
  10  -1   2    5.48    0.42
 -10  -1  -2    5.53    0.36
 -10   1   2    5.79    0.36
  10   1  -2    6.00    0.42
 -10   1   2    5.81    0.34
  10   1  -2    5.54    0.45
  10  -1  -2    5.87    0.41
  10   1   2    6.27    0.44
 -10  -1   2    6.43    0.39
 -10  -1   2    5.77    0.34
  10   1   2    6.04    0.44
  10  -1  -2    6.53    0.47
 -10   1  -2    5.82    0.37
  10  -1  -2    5.39    0.42
  10   1   2    5.44    0.38
  11  -1   2    2.01    0.35
  11  -1   2    2.14    0.38
  11   1  -2    1.51    0.34
 -11  -1  -2    2.17    0.27
  11   1  -2    1.90    0.33
 -11  -1  -2    1.85    0.26
  11   1  -2    2.02    0.33
  11  -1   2    1.50    0.33
 -11   1   2    2.14    0.26
 -11   1   2    2.40    0.26
  11   1   2    2.38    0.37
 -11  -1   2    2.28    0.26
  11  -1  -2    2.18    0.36
  11  -1  -2    2.23    0.33
 -11   1  -2    1.84    0.27
  11   1   2    2.20    0.38
 -11  -1   2    2.32    0.28
  11  -1  -2    2.31    0.37
 -12  -1  -2    1.68    0.28
  12  -1   2    2.07    0.37
  12   1  -2    1.36    0.36
  12  -1   2    1.21    0.35
 -12   1   2    1.98    0.28
  12   1  -2    1.99    0.39
  12   1   2    1.86    0.40
  12   1   2    1.94    0.40
  12  -1  -2    2.22    0.40
 -12   1  -2    1.89    0.29
  12  -1  -2    1.79    0.36
  12  -1  -2    1.08    0.36
 -12  -1   2    2.03    0.30
 -12  -1   2    1.51    0.25
 -13  -1  -2    0.69    0.23
  13  -1   2    1.49    0.39
  13   1  -2    0.68    0.34
  13  -1   2    1.02    0.35
 -13   1   2    1.53    0.29
  13   1  -2    1.28    0.37
  13   1   2    0.84    0.35
  13  -1  -2    1.55    0.41
  13   1   2    1.30    0.38
 -13   1  -2    1.17    0.27
 -13  -1   2    1.64    0.28
  13  -1  -2    1.15    0.34
  13  -1  -2    1.49    0.37
  14  -1   2    0.11    0.32
  14   1  -2    0.33    0.33
  14  -1   2    0.57    0.33
  14   1  -2    0.62    0.35
 -14  -1  -2    0.48    0.23
 -14   1   2    0.89    0.25
  14   1   2    0.29    0.33
  14   1   2   -0.03    0.29
  14  -1  -2    0.07    0.29
 -14   1  -2    0.73    0.23
  15   1  -2    1.40    0.43
 -15   1   2    1.91    0.34
  15  -1   2    1.40    0.43
  15   1   2    1.43    0.44
  15   1   2    1.14    0.38
 -15   1  -2    1.02    0.29
  15  -1  -2    1.10    0.41
 -16   1  -2    0.27    0.24
   0  -2  -2  145.41    3.27
   0  -2  -2  144.17    3.29
   0  -2  -2  143.57    3.23
   0  -2  -2  139.40    3.23
   0  -2   2  142.56    3.27
   0  -2  -2  144.59    3.16
   0  -2   2  149.21    3.22
   0  -2   2  139.86    3.33
   1  -2   2   12.70    0.39
   1  -2   2   12.80    0.31
   1  -2   2   12.23    0.38
  -1  -2  -2   12.25    0.32
  -1  -2  -2   12.47    0.36
  -1  -2  -2   12.93    0.35
   1   2  -2   12.99    0.35
   1  -2   2   12.25    0.38
   1   2   2   12.50    0.32
  -1   2  -2   12.59    0.33
   1  -2  -2   12.91    0.36
  -1  -2   2   12.15    0.29
   1  -2  -2   12.99    0.37
  -1  -2   2   12.51    0.36
   1  -2  -2   12.26    0.36
   1  -2  -2   11.62    0.33
  -1  -2   2   12.16    0.38
  -2  -2  -2   29.20    0.70
   2  -2   2   29.02    0.76
  -2  -2  -2   27.35    0.73
  -2   2   2   28.87    0.66
   2  -2   2   27.32    0.75
  -2   2   2   28.49    0.70
   2   2  -2   29.36    0.72
   2  -2   2   28.66    0.76
   2   2  -2   28.33    0.73
   2  -2   2   29.65    0.66
  -2  -2   2   29.31    0.76
   2   2   2   30.62    0.72
  -2   2  -2   29.30    0.72
  -2  -2   2   29.67    0.67
   2   2   2   28.60    0.76
   2  -2  -2   29.82    0.73
   2   2   2   31.20    0.69
   2  -2  -2   28.23    0.76
   2  -2  -2   28.47    0.75
   3  -2   2   71.89    1.75
  -3   2   2   71.87    1.60
   3   2  -2   72.41    1.71
   3   2  -2   70.46    1.71
  -3  -2  -2   71.19    1.65
   3  -2   2   73.92    1.59
   3  -2   2   70.60    1.73
   3  -2   2   71.19    1.75
  -3  -2  -2   72.43    1.72
  -3   2   2   72.94    1.67
   3  -2  -2   72.08    1.71
   3  -2  -2   71.68    1.69
   3  -2  -2   71.29    1.73
  -3   2  -2   69.64    1.65
   3   2   2   68.97    1.73
   3   2   2   71.11    1.67
  -3  -2   2   70.12    1.59
  -3  -2   2   72.04    1.71
   3   2   2   73.97    1.64
  -3   2  -2   72.38    1.60
   4  -2   2   44.38    1.15
   4   2  -2   42.64    1.13
   4   2  -2   43.71    1.12
  -4  -2  -2   43.45    1.11
   4  -2   2   44.10    0.98
  -4   2   2   42.90    1.07
   4  -2   2   44.04    1.14
  -4   2   2   43.75    1.06
   4  -2   2   43.49    1.13
  -4  -2  -2   42.70    1.06
   4   2  -2   44.82    1.10
   4  -2  -2   44.59    1.16
   4   2   2   45.15    1.11
   4   2   2   46.31    1.07
  -4   2  -2   45.46    1.04
  -4  -2   2   44.14    1.05
   4  -2  -2   42.84    1.15
  -4   2  -2   43.29    1.10
   4   2   2   45.01    1.17
  -4  -2   2   44.55    1.15
   4  -2  -2   44.39    1.11
   5  -2   2   28.20    0.82
   5   2  -2   28.86    0.82
   5  -2   2   27.38    0.83
  -5  -2  -2   28.54    0.81
   5   2  -2   29.31    0.82
   5  -2   2   28.38    0.66
  -5  -2  -2   27.34    0.75
  -5   2   2   27.92    0.77
   5   2  -2   29.71    0.79
   5  -2   2   28.51    0.83
  -5   2   2   30.32    0.76
   5   2   2   31.37    0.78
  -5   2  -2   29.46    0.82
   5   2   2   31.43    0.84
   5  -2  -2   31.20    0.88
  -5  -2   2   29.59    0.76
   5  -2  -2   29.06    0.81
  -5   2  -2   30.96    0.76
  -5  -2   2   29.57    0.85
   5  -2  -2   30.02    0.87
   5   2   2   30.65    0.88
   6  -2   2    8.38    0.40
   6   2  -2    8.61    0.35
   6  -2   2    8.21    0.37
  -6  -2  -2    7.94    0.33
   6   2  -2    7.90    0.38
   6  -2   2    8.87    0.24
  -6   2   2    8.20    0.34
   6  -2   2    7.88    0.39
   6   2  -2    8.18    0.38
  -6   2   2    8.21    0.32
  -6  -2  -2    8.20    0.36
  -6  -2   2    8.48    0.31
   6   2   2    8.52    0.37
   6   2   2    8.58    0.32
   6  -2  -2    8.56    0.40
   6  -2  -2    8.59    0.35
  -6  -2   2    8.21    0.37
   6  -2  -2    8.51    0.40
  -6   2  -2    8.88    0.30
  -6   2  -2    8.50    0.35
   6   2   2    8.57    0.40
  -7   2   2    4.14    0.27
  -7   2   2    3.95    0.24
  -7  -2  -2    4.36    0.28
   7   2  -2    4.12    0.27
   7  -2   2    3.66    0.30
   7   2  -2    4.42    0.32
   7  -2   2    4.43    0.33
  -7  -2  -2    3.96    0.25
   7  -2   2    4.36    0.35
   7  -2   2    4.37    0.16
   7   2  -2    4.52    0.32
   7  -2  -2    4.16    0.27
  -7   2  -2    4.00    0.21
  -7  -2   2    4.19    0.24
   7  -2  -2    4.16    0.32
   7   2   2    4.22    0.30
   7   2   2    4.44    0.26
  -7  -2   2    4.02    0.28
  -7   2  -2    4.53    0.27
   7   2   2    4.76    0.34
   7  -2  -2    3.41    0.33
  -8   2   2   10.35    0.41
   8   2  -2    9.93    0.49
   8   2  -2   10.04    0.44
  -8   2   2    9.50    0.42
   8   2  -2    9.80    0.48
   8  -2   2    9.94    0.48
  -8  -2  -2    9.74    0.42
   8  -2   2   10.06    0.50
  -8  -2  -2    9.74    0.45
   8  -2   2   10.07    0.52
   8  -2  -2   10.33    0.52
   8   2   2   10.06    0.48
   8   2   2   10.34    0.51
  -8  -2   2    9.51    0.46
  -8   2  -2    9.91    0.38
   8   2   2    9.79    0.41
  -8  -2   2    9.85    0.40
  -8   2  -2   10.52    0.45
   8  -2  -2   10.55    0.52
   8  -2  -2   10.89    0.46
   9   2  -2    9.13    0.45
   9   2  -2    7.73    0.47
   9  -2   2    7.96    0.46
  -9  -2  -2    8.48    0.44
  -9  -2  -2    8.08    0.40
   9  -2   2    8.15    0.51
  -9   2   2    8.23    0.41
  -9   2   2    8.50    0.39
   9  -2   2    9.11    0.50
   9   2  -2    9.56    0.49
   9   2   2    8.62    0.48
   9   2   2    9.21    0.42
   9  -2  -2    8.97    0.50
   9   2   2    8.29    0.49
   9  -2  -2    9.35    0.46
  -9  -2   2    8.03    0.43
  -9   2  -2    9.19    0.40
  -9  -2   2    9.27    0.40
   9  -2  -2    8.04    0.50
  -9   2  -2    7.92    0.42
 -10  -2  -2    0.90    0.21
  10   2  -2    0.73    0.23
  10   2  -2    0.68    0.27
 -10  -2  -2    0.75    0.18
  10   2  -2    1.01    0.28
  10  -2   2    1.17    0.30
  10  -2   2    1.07    0.31
  10  -2   2    0.91    0.26
 -10   2   2    0.63    0.18
 -10   2   2    1.18    0.20
  10  -2  -2    0.90    0.29
  10  -2  -2    0.77    0.26
 -10  -2   2    1.30    0.25
  10   2   2    0.94    0.27
  10  -2  -2    1.09    0.25
  10   2   2    1.17    0.30
 -10  -2   2    0.80    0.18
 -10   2  -2    0.91    0.20
 -11  -2  -2    3.60    0.33
  11   2  -2    3.84    0.40
  11  -2   2    3.39    0.41
 -11  -2  -2    3.85    0.33
  11   2  -2    3.64    0.41
  11  -2   2    3.81    0.39
  11  -2   2    3.09    0.41
  11   2  -2    3.57    0.36
 -11   2   2    3.44    0.31
 -11   2  -2    3.41    0.33
  11   2   2    2.55    0.37
  11  -2  -2    3.21    0.41
  11  -2  -2    3.41    0.37
 -11  -2   2    3.26    0.29
  11  -2  -2    3.13    0.43
 -11  -2   2    3.57    0.34
  11   2   2    3.19    0.40
  12  -2   2    2.63    0.39
  12  -2   2    2.64    0.45
  12   2  -2    2.17    0.41
  12   2  -2    2.35    0.39
 -12  -2  -2    2.65    0.32
  12  -2   2    3.11    0.40
 -12   2   2    2.11    0.29
 -12  -2  -2    2.83    0.32
  12   2   2    2.28    0.40
 -12  -2   2    3.13    0.31
  12   2   2    1.96    0.40
  12  -2  -2    2.40    0.46
 -12  -2   2    2.79    0.34
  12  -2  -2    2.82    0.42
  12  -2  -2    3.01    0.38
 -12   2  -2    3.02    0.33
  13   2  -2    1.13    0.36
  13  -2   2    1.33    0.39
 -13  -2  -2    1.21    0.26
  13   2  -2    0.84    0.33
  13  -2   2    0.98    0.34
 -13   2   2    1.35    0.28
  13  -2  -2    1.19    0.38
  13  -2  -2    0.77    0.36
 -13  -2   2    1.34    0.33
  13   2   2    1.15    0.38
  13   2   2    1.01    0.37
 -13   2  -2    0.69    0.22
  14  -2   2    0.31    0.33
  14   2  -2    0.77    0.38
 -14   2   2    0.82    0.24
 -14  -2  -2    0.82    0.24
  14   2  -2    0.40    0.33
  14  -2   2    1.09    0.36
  14  -2  -2    0.59    0.35
  14   2   2    0.72    0.35
  14   2   2    0.69    0.35
 -14   2  -2    0.84    0.26
  15   2  -2    0.47    0.37
  15  -2   2    0.77    0.39
 -15   2   2    0.77    0.27
  15  -2  -2    1.05    0.44
 -15   2  -2    0.70    0.26
  15   2   2    1.08    0.42
  15   2   2    0.45    0.34
   0  -3  -2    0.04    0.06
   0  -3  -2    0.31    0.08
   0  -3   2    0.08    0.09
   0  -3   2    0.07    0.05
   0  -3  -2   -0.01    0.06
   0  -3  -2   -0.02    0.07
   0  -3   2    0.11    0.09
   0  -3  -2   -0.01    0.08
   0  -3   2    0.06    0.08
  -1  -3  -2   96.50    2.18
   1   3  -2   97.07    2.26
  -1  -3  -2   97.83    2.24
   1  -3   2   94.31    2.28
   1  -3   2   99.26    2.32
   1  -3   2   97.42    2.31
   1  -3   2   98.20    2.19
  -1  -3   2   95.64    2.33
   1  -3  -2   95.51    2.28
   1  -3  -2   97.52    2.21
   1  -3  -2   97.43    2.26
  -1  -3   2   97.74    2.25
  -1  -3   2   99.26    2.14
   1  -3  -2   98.02    2.29
   2   3  -2   46.74    1.11
  -2   3   2   45.05    1.07
   2   3  -2   44.30    1.12
  -2   3   2   45.19    1.03
  -2  -3  -2   45.18    1.08
  -2  -3  -2   44.89    1.13
   2  -3   2   44.16    1.15
   2  -3   2   44.91    1.17
   2  -3   2   47.28    1.16
  -2   3  -2   43.78    1.07
   2   3   2   44.66    1.08
  -2  -3   2   46.03    1.03
  -2  -3   2   44.40    1.16
   2  -3  -2   45.40    1.15
   2  -3  -2   45.59    1.13
   2  -3  -2   45.49    1.11
   2   3   2   47.54    1.06
  -2  -3   2   44.43    1.13
   3   3  -2   35.16    0.93
  -3   3   2   37.01    0.82
  -3  -3  -2   34.89    0.94
  -3   3   2   35.21    0.88
  -3  -3  -2   36.26    0.88
   3   3  -2   36.71    0.91
   3  -3   2   35.79    0.97
   3  -3   2   35.83    0.96
   3  -3   2   35.41    0.96
   3  -3  -2   35.53    0.97
   3   3   2   36.45    0.90
   3  -3  -2   35.41    0.95
   3   3   2   35.43    0.96
  -3  -3   2   34.99    0.95
   3   3   2   38.01    0.86
  -3   3  -2   35.07    0.90
  -3  -3   2   36.82    0.85
  -3   3  -2   37.00    0.82
   3  -3  -2   35.88    0.92
   4  -3   2   30.62    0.87
   4   3  -2   30.67    0.86
   4   3  -2   31.21    0.87
  -4  -3  -2   31.34    0.87
   4   3  -2   32.24    0.83
  -4  -3  -2   31.59    0.80
   4  -3   2   30.75    0.89
  -4   3   2   31.50    0.83
  -4   3   2   32.27    0.79
   4  -3   2   30.75    0.88
  -4  -3   2   30.98    0.75
   4  -3  -2   31.15    0.82
  -4  -3   2   30.46    0.86
  -4   3  -2   29.35    0.81
   4   3   2   31.56    0.76
   4   3   2   30.91    0.81
   4  -3  -2   30.36    0.88
   4  -3  -2   30.15    0.86
  -4   3  -2   32.10    0.72
   4   3   2   30.31    0.86
   5   3  -2   22.13    0.69
   5   3  -2   22.68    0.64
  -5  -3  -2   22.24    0.68
  -5   3   2   21.89    0.64
  -5   3   2   22.75    0.60
   5  -3   2   20.41    0.70
   5  -3   2   21.48    0.68
   5  -3   2   22.03    0.71
   5   3  -2   21.45    0.68
  -5  -3  -2   21.89    0.62
   5   3   2   22.14    0.69
  -5   3  -2   22.54    0.55
   5   3   2   23.01    0.59
   5  -3  -2   21.66    0.70
  -5  -3   2   21.16    0.58
   5   3   2   22.03    0.65
  -5   3  -2   22.09    0.65
   5  -3  -2   21.77    0.64
   5  -3  -2   22.04    0.70
  -5  -3   2   21.55    0.69
  -6  -3  -2   23.73    0.70
  -6  -3  -2   24.35    0.77
   6  -3   2   23.85    0.80
  -6   3   2   24.32    0.73
   6  -3   2   24.26    0.77
   6  -3   2   23.89    0.80
   6   3  -2   24.81    0.79
  -6   3   2   25.94    0.69
   6   3  -2   25.86    0.73
   6   3  -2   25.40    0.77
  -6   3  -2   24.98    0.74
   6  -3  -2   24.62    0.81
   6   3   2   25.85    0.68
  -6  -3   2   25.13    0.68
   6   3   2   25.05    0.75
   6   3   2   24.15    0.79
  -6   3  -2   26.02    0.64
   6  -3  -2   24.92    0.81
   6  -3  -2   24.78    0.74
  -6  -3   2   23.87    0.78
   7   3  -2   21.19    0.73
   7  -3   2   20.33    0.75
   7  -3   2   19.84    0.75
  -7   3   2   22.10    0.63
  -7  -3  -2   21.25    0.65
  -7   3   2   20.75    0.68
   7   3  -2   20.64    0.73
  -7  -3  -2   20.34    0.71
   7   3  -2   21.68    0.67
   7  -3   2   21.86    0.73
  -7   3  -2   21.47    0.59
  -7  -3   2   22.24    0.74
   7  -3  -2   20.94    0.77
  -7  -3   2   21.63    0.62
   7   3   2   21.47    0.76
   7   3   2   22.91    0.64
   7  -3  -2   21.78    0.77
  -7   3  -2   20.57    0.68
   7  -3  -2   20.54    0.69
   7   3   2   20.87    0.71
   8   3  -2   17.02    0.59
  -8   3   2   16.27    0.59
  -8   3   2   17.18    0.55
   8   3  -2   14.30    0.62
   8  -3   2   16.63    0.65
  -8  -3  -2   16.53    0.63
   8  -3   2   17.41    0.70
  -8  -3  -2   16.23    0.57
   8  -3   2   16.27    0.66
   8   3  -2   16.35    0.65
   8  -3  -2   16.42    0.69
   8  -3  -2   16.55    0.61
  -8  -3   2   17.27    0.65
   8  -3  -2   15.82    0.67
   8   3   2   18.06    0.56
  -8   3  -2   17.21    0.61
   8   3   2   16.08    0.67
  -8  -3   2   17.20    0.55
   8   3   2   16.95    0.64
   9   3  -2    7.96    0.47
   9  -3   2    8.25    0.50
  -9   3   2    7.96    0.42
  -9   3   2    8.58    0.37
   9   3  -2    7.65    0.46
   9  -3   2    7.73    0.47
   9   3  -2    8.05    0.41
   9  -3   2    7.68    0.51
  -9  -3  -2    8.48    0.40
  -9  -3  -2    7.67    0.43
   9   3   2    7.34    0.45
   9  -3  -2    8.28    0.43
  -9  -3   2    7.59    0.36
   9  -3  -2    8.60    0.52
   9   3   2    8.96    0.51
  -9  -3   2    8.49    0.46
   9  -3  -2    7.86    0.50
  -9   3  -2    7.88    0.41
  10  -3   2    6.79    0.49
  10   3  -2    7.29    0.42
  10  -3   2    7.72    0.53
 -10  -3  -2    6.82    0.38
 -10  -3  -2    7.84    0.45
  10   3  -2    6.70    0.47
  10  -3   2    7.23    0.48
 -10   3   2    7.35    0.42
  10   3  -2    6.88    0.47
  10  -3  -2    7.49    0.51
  10  -3  -2    7.87    0.45
  10   3   2    6.69    0.46
  10   3   2    7.54    0.51
  10  -3  -2    6.82    0.51
 -10  -3   2    7.19    0.37
 -10   3  -2    7.36    0.43
 -10  -3   2    7.07    0.44
 -11  -3  -2    1.74    0.28
 -11   3   2    2.13    0.28
 -11  -3  -2    2.21    0.28
  11  -3   2    1.93    0.41
  11   3  -2    1.47    0.33
  11  -3   2    1.58    0.36
  11  -3   2    2.16    0.33
  11   3  -2    1.38    0.34
  11  -3  -2    1.34    0.35
 -11  -3   2    2.11    0.30
  11  -3  -2    2.20    0.32
 -11  -3   2    1.53    0.23
  11   3   2    2.35    0.36
  11  -3  -2    1.78    0.37
 -11   3  -2    2.00    0.28
  11   3   2    1.72    0.36
 -12   3   2    2.21    0.30
 -12  -3  -2    2.81    0.34
 -12  -3  -2    2.69    0.30
  12   3  -2    1.20    0.35
  12   3  -2    2.64    0.42
  12  -3   2    2.90    0.39
  12  -3   2    2.84    0.46
  12  -3   2    2.83    0.43
 -12  -3   2    1.88    0.32
  12   3   2    2.45    0.42
  12  -3  -2    2.43    0.44
 -12   3  -2    2.24    0.31
  12   3   2    2.40    0.39
  12  -3  -2    2.90    0.45
  13  -3   2    0.33    0.31
 -13  -3  -2    0.24    0.18
  13  -3   2    0.81    0.31
  13   3  -2    0.33    0.31
  13  -3   2   -0.02    0.33
  13   3  -2    0.02    0.32
 -13   3   2    0.29    0.19
  13   3   2    0.05    0.30
 -13   3  -2    0.55    0.22
  13   3   2    0.11    0.31
  13  -3  -2    0.59    0.38
 -13  -3   2    0.16    0.21
  13  -3  -2    0.13    0.32
  14   3  -2    0.71    0.36
 -14   3   2    0.74    0.26
  14   3  -2    0.47    0.36
  14  -3   2    1.15    0.41
 -14   3  -2    0.94    0.27
  14  -3  -2    1.49    0.44
  14   3   2    0.65    0.35
  14  -3  -2    0.96    0.34
  14   3   2    1.18    0.40
 -15   3   2    2.08    0.34
  15  -3   2    1.74    0.49
  15   3  -2    1.88    0.45
  15   3  -2    1.58    0.46
 -15   3  -2    2.32    0.40
  15   3   2    1.51    0.42
  15  -3  -2    3.26    0.55
  15   3   2    2.81    0.50
   0  -4   2   23.15    0.70
   0  -4  -2   24.93    0.68
   0  -4  -2   24.65    0.66
   0  -4  -2   25.58    0.68
   0  -4   2   25.28    0.62
   0  -4   2   24.13    0.70
   0  -4   2   25.21    0.70
   0  -4   2   24.57    0.65
   0  -4  -2   25.17    0.65
   0  -4  -2   24.33    0.67
  -1  -4  -2    5.15    0.21
   1  -4   2    5.23    0.19
   1  -4   2    5.04    0.25
  -1  -4  -2    5.11    0.21
   1  -4   2    5.06    0.25
  -1  -4  -2    4.91    0.23
   1  -4   2    5.11    0.26
   1  -4  -2    5.28    0.24
   1  -4  -2    5.35    0.23
  -1  -4   2    5.17    0.23
  -1  -4   2    5.24    0.26
  -1  -4   2    5.51    0.19
   1  -4  -2    5.63    0.25
   1  -4  -2    5.50    0.24
  -2   4   2    9.89    0.31
  -2  -4  -2    9.85    0.33
  -2  -4  -2    9.73    0.36
   2  -4   2    9.90    0.39
   2  -4   2   10.42    0.40
   2   4  -2   10.32    0.33
   2  -4   2   10.60    0.38
   2   4  -2   10.00    0.35
   2  -4  -2    9.59    0.35
  -2  -4   2    9.16    0.34
   2  -4  -2    8.87    0.36
  -2  -4   2    9.49    0.27
  -2   4  -2    9.38    0.31
  -2  -4   2    9.01    0.36
   2  -4  -2    9.17    0.35
   2  -4  -2    9.17    0.32
   2   4   2    9.53    0.31
   3   4  -2   50.13    1.22
   3   4  -2   49.95    1.25
  -3   4   2   49.19    1.12
  -3  -4  -2   48.14    1.18
   3  -4   2   48.49    1.30
   3  -4   2   50.02    1.29
  -3  -4  -2   47.83    1.26
  -3   4   2   49.84    1.18
   3  -4   2   48.27    1.29
   3   4   2   48.25    1.27
  -3   4  -2   49.60    1.12
  -3  -4   2   51.13    1.14
  -3   4  -2   47.22    1.20
   3  -4  -2   49.21    1.29
   3   4   2   47.83    1.20
  -3  -4   2   48.28    1.26
   3  -4  -2   47.28    1.26
   3  -4  -2   50.07    1.24
   3   4   2   50.57    1.16
   4  -4   2    5.88    0.32
   4   4  -2    5.98    0.26
   4  -4   2    5.73    0.30
  -4  -4  -2    6.50    0.26
   4   4  -2    5.81    0.29
  -4  -4  -2    5.21    0.29
   4  -4   2    6.52    0.34
  -4   4   2    6.19    0.24
   4  -4  -2    6.54    0.34
  -4   4  -2    5.98    0.28
  -4  -4   2    5.93    0.31
   4   4   2    6.72    0.22
   4   4   2    6.40    0.32
  -4   4  -2    6.40    0.18
   4   4   2    6.17    0.27
   4  -4  -2    6.93    0.28
  -4  -4   2    6.91    0.23
   4  -4  -2    5.52    0.31
  -5  -4  -2   23.60    0.74
   5   4  -2   23.25    0.74
   5  -4   2   23.13    0.76
   5  -4   2   22.80    0.73
   5  -4   2   22.73    0.77
   5   4  -2   24.11    0.68
  -5   4   2   22.63    0.69
   5   4  -2   22.77    0.72
  -5   4   2   24.59    0.63
  -5  -4  -2   23.00    0.65
  -5  -4   2   23.02    0.62
   5  -4  -2   23.29    0.70
   5  -4  -2   22.94    0.75
   5   4   2   23.52    0.69
   5   4   2   24.33    0.62
  -5  -4   2   23.54    0.75
   5   4   2   24.11    0.75
   5  -4  -2   22.22    0.76
  -5   4  -2   22.52    0.69
  -5   4  -2   24.52    0.57
   6   4  -2   12.99    0.45
   6  -4   2   11.37    0.53
  -6   4   2   12.33    0.47
   6   4  -2   13.43    0.53
  -6  -4  -2   12.66    0.51
  -6  -4  -2   11.99    0.43
   6   4  -2   12.83    0.51
   6  -4   2   12.43    0.50
   6  -4   2   12.06    0.54
  -6   4   2   12.93    0.41
  -6  -4   2   12.74    0.40
   6  -4  -2   12.20    0.53
  -6  -4   2   12.71    0.51
   6  -4  -2   12.81    0.56
   6   4   2   11.48    0.51
   6   4   2   12.06    0.38
  -6   4  -2   10.91    0.45
   6   4   2   12.04    0.47
   6  -4  -2   13.03    0.47
  -6   4  -2   12.26    0.34
  -7  -4  -2   20.87    0.73
  -7   4   2   22.90    0.62
   7  -4   2   20.08    0.77
  -7   4   2   20.06    0.68
   7   4  -2   21.03    0.66
   7   4  -2   20.64    0.72
   7   4  -2   20.75    0.74
   7  -4   2   20.19    0.77
  -7  -4  -2   20.04    0.64
   7  -4   2   20.00    0.72
  -7  -4   2   20.84    0.74
  -7   4  -2   18.88    0.67
   7  -4  -2   20.34    0.76
   7  -4  -2   21.11    0.69
   7   4   2   21.46    0.70
   7  -4  -2   20.63    0.77
   7   4   2   21.20    0.75
  -7  -4   2   21.02    0.61
   7   4   2   21.77    0.61
   8   4  -2    8.44    0.46
  -8   4   2    8.79    0.42
   8  -4   2    8.03    0.45
   8   4  -2    8.89    0.40
  -8   4   2    9.10    0.36
   8   4  -2    9.06    0.48
  -8  -4  -2    8.25    0.44
  -8  -4  -2    8.31    0.38
   8  -4   2    8.17    0.51
   8  -4   2    8.56    0.49
   8   4   2    8.56    0.48
   8   4   2    8.38    0.44
  -8  -4   2    8.99    0.36
   8  -4  -2    8.98    0.43
   8  -4  -2    9.01    0.51
  -8  -4   2    8.34    0.45
   8  -4  -2    9.24    0.52
  -8   4  -2    8.95    0.43
   9  -4   2    5.49    0.40
   9   4  -2    6.37    0.45
  -9  -4  -2    5.73    0.34
   9   4  -2    5.90    0.43
   9  -4   2    6.19    0.45
  -9   4   2    6.15    0.37
   9  -4   2    6.42    0.49
   9   4  -2    6.32    0.37
  -9  -4  -2    7.13    0.42
  -9   4  -2    6.50    0.39
   9   4   2    6.18    0.45
  -9  -4   2    5.71    0.31
  -9  -4   2    6.89    0.42
   9  -4  -2    6.74    0.48
   9   4   2    5.78    0.41
   9  -4  -2    6.04    0.38
   9  -4  -2    5.72    0.45
  10  -4   2    0.82    0.31
  10   4  -2    0.95    0.27
 -10  -4  -2    0.95    0.19
  10   4  -2    0.85    0.29
  10  -4   2    1.32    0.30
 -10   4   2    1.45    0.25
  10  -4   2    0.83    0.29
 -10  -4  -2    1.28    0.27
  10   4   2    1.19    0.34
 -10  -4   2    1.12    0.26
  10  -4  -2    2.04    0.41
  10   4   2    1.04    0.29
  10  -4  -2    1.59    0.27
  10  -4  -2    1.10    0.32
 -10   4  -2    1.40    0.24
 -10  -4   2    1.62    0.20
 -11  -4  -2    2.59    0.29
  11   4  -2    1.89    0.38
  11  -4   2    2.96    0.43
  11  -4   2    2.84    0.37
  11  -4   2    2.59    0.43
 -11   4   2    2.42    0.30
  11   4  -2    3.16    0.40
 -11  -4  -2    2.38    0.32
  11   4   2    2.31    0.36
  11  -4  -2    2.16    0.42
 -11  -4   2    2.93    0.35
  11   4   2    2.76    0.39
 -11   4  -2    2.72    0.32
  11  -4  -2    2.48    0.43
  12  -4   2    1.88    0.39
 -12  -4  -2    1.92    0.28
 -12  -4  -2    2.18    0.33
  12   4  -2    1.24    0.38
  12  -4   2    1.76    0.43
  12  -4   2    1.91    0.40
 -12   4   2    1.80    0.30
  12   4  -2    1.46    0.37
 -12  -4   2    2.24    0.39
 -12   4  -2    1.63    0.28
  12   4   2    1.50    0.38
  12   4   2    1.73    0.38
  12  -4  -2    1.79    0.43
  12  -4  -2    1.54    0.42
  13  -4   2    0.59    0.31
  13   4  -2    0.38    0.32
  13  -4   2    0.70    0.37
 -13   4   2    1.03    0.26
  13   4  -2    0.19    0.31
 -13  -4  -2    0.98    0.29
  13  -4  -2    0.64    0.35
  13   4   2    0.62    0.36
  13   4   2    0.92    0.35
  13  -4  -2    0.93    0.38
 -13   4  -2    0.47    0.23
 -13  -4   2    0.82    0.27
  14  -4   2    5.91    0.61
  14   4  -2    4.75    0.55
  14   4  -2    5.97    0.61
 -14   4   2    6.35    0.49
  14   4   2    6.07    0.60
  14  -4  -2    5.48    0.59
 -14   4  -2    6.32    0.50
  14  -4  -2    6.17    0.63
 -14  -4   2    6.27    0.53
  15   4  -2    1.96    0.46
 -15   4   2    2.22    0.37
  15  -4   2    1.27    0.46
  15   4  -2    1.84    0.48
 -15   4  -2    2.45    0.38
  15   4   2    2.07    0.50
  15  -4  -2    1.74    0.47
   0  -5  -2   21.07    0.61
   0  -5   2   19.84    0.64
   0  -5  -2   19.33    0.60
   0  -5  -2   20.14    0.59
   0  -5  -2   20.89    0.61
   0  -5   2   19.22    0.63
   0  -5   2   20.13    0.63
   0  -5  -2   20.07    0.58
   0  -5   2   20.19    0.57
   0  -5   2   21.62    0.55
   1  -5   2   12.55    0.45
   1  -5   2   12.36    0.46
  -1  -5  -2   11.94    0.42
  -1  -5  -2   12.61    0.43
  -1  -5  -2   12.54    0.41
  -1  -5  -2   12.58    0.40
   1  -5   2   13.10    0.38
   1  -5   2   12.22    0.46
   1  -5  -2   12.61    0.43
   1  -5  -2   12.23    0.39
   1  -5  -2   12.39    0.41
   1  -5  -2   12.48    0.44
   1  -5  -2   12.29    0.41
  -1  -5   2   11.79    0.41
  -1  -5   2   11.14    0.44
  -1  -5   2   12.02    0.36
   2  -5   2   71.59    1.80
   2  -5   2   69.59    1.80
   2  -5   2   73.97    1.64
   2  -5   2   70.34    1.79
   2   5  -2   70.79    1.71
  -2  -5  -2   69.32    1.66
   2   5  -2   69.68    1.73
   2  -5  -2   71.46    1.71
  -2  -5   2   70.32    1.61
   2  -5  -2   72.33    1.79
  -2  -5   2   69.60    1.81
  -2  -5   2   68.73    1.74
   2  -5  -2   71.60    1.77
   2  -5  -2   70.23    1.75
   2   5   2   72.03    1.70
  -3   5   2   11.98    0.37
   3  -5   2   12.74    0.47
  -3  -5  -2   13.03    0.41
   3   5  -2   12.54    0.41
   3  -5   2   12.03    0.48
  -3  -5  -2   12.34    0.46
   3  -5   2   11.78    0.49
   3   5  -2   11.79    0.43
  -3   5  -2   11.87    0.40
   3  -5  -2   11.75    0.46
  -3  -5   2   11.62    0.34
   3  -5  -2   11.33    0.40
  -3   5  -2   11.83    0.32
   3   5   2   12.53    0.36
   3  -5  -2   11.60    0.47
   3   5   2   11.65    0.39
  -3  -5   2   10.62    0.43
   4  -5   2   15.79    0.56
   4   5  -2   15.73    0.50
   4  -5   2   15.26    0.59
  -4   5   2   16.05    0.47
  -4  -5  -2   17.11    0.50
  -4   5   2   15.92    0.39
   4   5  -2   15.77    0.54
   4  -5   2   15.90    0.60
  -4  -5  -2   15.81    0.56
  -4  -5   2   16.29    0.45
   4  -5  -2   14.93    0.58
   4  -5  -2   15.54    0.57
   4  -5  -2   15.18    0.51
  -4  -5   2   14.98    0.55
   4   5   2   15.67    0.50
  -4   5  -2   16.05    0.39
   4   5   2   15.77    0.56
   4   5   2   16.25    0.44
  -4   5  -2   15.45    0.51
   5   5  -2   27.60    0.75
   5  -5   2   26.00    0.87
  -5   5   2   25.31    0.77
  -5   5   2   26.13    0.69
  -5  -5  -2   25.97    0.82
   5   5  -2   25.91    0.80
  -5  -5  -2   25.06    0.72
   5  -5   2   25.04    0.85
   5   5  -2   25.11    0.82
   5  -5   2   25.90    0.82
  -5  -5   2   25.66    0.83
   5  -5  -2   27.55    0.79
   5  -5  -2   25.35    0.86
   5  -5  -2   26.41    0.85
  -5   5  -2   24.82    0.77
   5   5   2   25.88    0.77
  -5  -5   2   26.78    0.70
   5   5   2   27.14    0.85
   5   5   2   27.34    0.69
   6   5  -2    5.53    0.35
  -6   5   2    5.74    0.25
  -6  -5  -2    5.85    0.29
   6  -5   2    5.04    0.38
   6   5  -2    5.45    0.37
  -6  -5  -2    5.82    0.35
   6   5  -2    5.60    0.30
  -6   5   2    4.59    0.30
   6  -5   2    6.00    0.41
   6  -5   2    6.04    0.35
   6   5   2    5.86    0.25
  -6   5  -2    5.52    0.31
   6  -5  -2    5.21    0.38
  -6  -5   2    5.49    0.25
   6  -5  -2    5.62    0.41
   6   5   2    5.56    0.36
   6  -5  -2    5.90    0.33
  -6  -5   2    5.67    0.35
   6   5   2    5.35    0.32
   7  -5   2    0.83    0.26
   7  -5   2    0.73    0.24
   7   5  -2    2.17    0.27
  -7  -5  -2    0.64    0.14
  -7  -5  -2    0.57    0.19
   7  -5   2    1.23    0.22
   7   5   2    0.92    0.25
   7  -5  -2    2.62    0.31
  -7  -5   2    1.57    0.23
   7  -5  -2    2.53    0.33
   7  -5  -2    2.03    0.22
   8   5  -2    4.59    0.30
   8  -5   2    4.21    0.38
  -8  -5  -2    3.88    0.26
   8  -5   2    3.94    0.39
  -8   5   2    4.13    0.30
   8  -5   2    4.20    0.33
   8   5  -2    3.96    0.36
  -8  -5  -2    4.31    0.35
   8   5  -2    4.14    0.35
   8   5   2    4.14    0.37
  -8  -5   2    3.97    0.24
   8  -5  -2    3.85    0.37
  -8  -5   2    4.32    0.34
   8  -5  -2    3.95    0.38
   8  -5  -2    4.05    0.30
  -8   5  -2    4.03    0.30
   8   5   2    3.66    0.32
  -9  -5  -2    7.24    0.45
   9   5  -2    6.57    0.46
   9  -5   2    7.05    0.50
   9   5  -2    6.69    0.47
   9  -5   2    6.80    0.44
  -9   5   2    6.83    0.41
  -9  -5  -2    6.64    0.35
   9  -5   2    5.93    0.48
  -9  -5   2    7.14    0.34
   9   5   2    6.69    0.45
  -9  -5   2    7.74    0.47
  -9   5  -2    7.22    0.41
   9  -5  -2    7.13    0.52
   9   5   2    6.84    0.43
   9  -5  -2    6.95    0.40
   9  -5  -2    7.17    0.51
  10  -5   2    6.03    0.42
  10   5  -2    5.53    0.45
 -10  -5  -2    5.78    0.43
 -10  -5  -2    5.69    0.35
  10   5  -2    4.65    0.44
 -10   5   2    6.01    0.40
  10  -5   2    5.73    0.49
  10  -5   2    4.97    0.49
 -10  -5   2    5.94    0.44
  10  -5  -2    5.75    0.48
  10   5   2    5.24    0.46
 -10   5  -2    5.44    0.39
  10  -5  -2    5.90    0.44
  10   5   2    5.15    0.41
  10  -5  -2    5.28    0.50
  11   5  -2   10.10    0.63
 -11  -5  -2    9.58    0.48
  11  -5   2    9.28    0.56
  11  -5   2    9.31    0.65
  11  -5   2    8.99    0.63
 -11  -5  -2   10.24    0.57
 -11   5   2    9.44    0.53
  11   5   2    8.61    0.56
 -11  -5   2    8.89    0.55
 -11   5  -2    8.76    0.52
  11   5   2    8.79    0.60
  11  -5  -2    8.62    0.64
  11  -5  -2    8.86    0.64
  12   5  -2    1.55    0.37
  12  -5   2    2.81    0.43
  12  -5   2    1.80    0.41
  12  -5   2    1.07    0.38
 -12   5   2    1.71    0.31
  12   5  -2    1.92    0.40
 -12  -5  -2    2.13    0.35
  12   5   2    1.89    0.39
  12  -5  -2    2.66    0.45
  12   5   2    1.49    0.40
 -12   5  -2    2.18    0.31
 -12  -5   2    1.98    0.34
  12  -5  -2    2.24    0.45
 -13   5   2    7.14    0.51
  13  -5   2    7.21    0.66
 -13  -5  -2    7.39    0.54
  13  -5   2    7.14    0.61
  13   5  -2    7.78    0.62
  13   5  -2    6.95    0.59
 -13   5  -2    6.52    0.50
  13  -5  -2    7.37    0.64
  13   5   2    6.75    0.57
 -13  -5   2    7.78    0.57
  13  -5  -2    7.47    0.65
  13   5   2    6.47    0.60
  14  -5   2    0.50    0.35
  14   5  -2   -0.05    0.31
  14   5  -2    0.53    0.36
 -14   5   2    0.65    0.25
  14  -5   2    0.56    0.40
 -14  -5   2    0.50    0.29
  14  -5  -2    0.03    0.30
  14   5   2    0.57    0.38
  14  -5  -2    0.46    0.39
 -14   5  -2    0.46    0.24
 -15   5   2    1.84    0.36
  15   5  -2    1.72    0.46
  15  -5   2    0.50    0.40
  15   5  -2    2.18    0.49
 -15   5  -2    2.66    0.39
  15   5   2    1.08    0.41
  15  -5  -2    1.22    0.47
   0  -6  -2   31.42    0.89
   0  -6   2   31.75    0.91
   0  -6   2   30.88    0.92
   0  -6  -2   30.13    0.88
   0  -6  -2   31.57    0.85
   0  -6  -2   32.43    0.90
   0  -6   2   31.70    0.85
   0  -6   2   30.53    0.91
   0  -6  -2   31.87    0.86
   0  -6   2   30.58    0.81
  -1  -6  -2   15.94    0.52
   1  -6   2   15.43    0.57
   1  -6   2   16.71    0.57
   1  -6   2   16.44    0.48
  -1  -6  -2   15.51    0.52
   1  -6   2   15.88    0.58
  -1  -6  -2   15.89    0.54
  -1  -6  -2   15.92    0.50
   1  -6  -2   15.99    0.53
   1  -6  -2   16.35    0.53
  -1  -6   2   15.83    0.53
   1  -6  -2   17.57    0.57
  -1  -6   2   15.17    0.56
   1  -6  -2   16.68    0.51
  -1  -6   2   16.33    0.47
   1  -6  -2   16.10    0.56
   2  -6   2   18.72    0.67
  -2  -6  -2   19.38    0.57
   2   6  -2   19.52    0.59
  -2  -6  -2   19.76    0.63
   2  -6   2   19.84    0.54
   2  -6   2   18.78    0.67
   2  -6   2   19.42    0.65
   2  -6  -2   19.45    0.66
  -2  -6   2   20.15    0.53
   2  -6  -2   19.16    0.64
   2  -6  -2   18.95    0.61
   2  -6  -2   19.21    0.61
  -2  -6   2   18.35    0.65
  -2  -6   2   18.62    0.61
   3  -6   2   38.80    1.15
   3  -6   2   39.00    1.14
  -3  -6  -2   39.95    1.11
   3   6  -2   39.34    1.04
   3  -6   2   39.92    1.13
   3   6  -2   38.84    1.07
  -3  -6  -2   39.11    1.01
  -3   6   2   38.92    0.99
   3   6   2   41.54    1.00
   3   6   2   38.58    1.03
  -3  -6   2   37.45    1.09
  -3   6  -2   38.88    1.03
   3  -6  -2   39.65    1.08
  -3  -6   2   40.29    0.96
   3  -6  -2   39.14    1.14
   3  -6  -2   39.19    1.13
   4  -6   2    2.74    0.29
  -4  -6  -2    2.81    0.20
   4  -6   2    2.82    0.25
   4   6  -2    2.90    0.25
   4   6  -2    3.33    0.22
  -4   6   2    2.61    0.13
   4  -6   2    2.90    0.29
  -4  -6  -2    2.83    0.24
  -4   6   2    3.05    0.19
  -4  -6   2    2.55    0.24
  -4  -6   2    2.99    0.17
  -4   6  -2    2.72    0.14
   4  -6  -2    2.82    0.21
   4  -6  -2    2.21    0.27
   4   6   2    3.05    0.18
   4   6   2    2.76    0.25
  -4   6  -2    2.43    0.21
   4   6   2    2.18    0.22
   4  -6  -2    2.40    0.27
   5   6  -2   33.91    0.91
   5  -6   2   33.18    1.06
   5  -6   2   30.65    0.98
   5   6  -2   30.33    0.95
   5  -6   2   31.46    1.03
  -5   6   2   32.36    0.94
  -5   6   2   32.97    0.85
  -5  -6  -2   33.58    0.89
  -5  -6  -2   31.80    0.99
   5  -6  -2   32.73    1.05
   5  -6  -2   33.05    1.03
  -5  -6   2   33.62    0.84
   5  -6  -2   32.68    0.95
   5   6   2   31.66    0.92
  -5   6  -2   31.30    0.92
   5   6   2   33.52    0.84
  -5  -6   2   32.32    1.00
   5   6   2   29.93    0.98
   6   6  -2    7.13    0.41
  -6  -6  -2    5.73    0.30
   6  -6   2    6.51    0.39
   6   6  -2    6.72    0.33
  -6   6   2    6.28    0.26
   6  -6   2    6.43    0.45
  -6  -6  -2    6.38    0.39
   6  -6   2    6.46    0.43
   6   6  -2    6.57    0.39
  -6   6   2    6.41    0.36
   6  -6  -2    6.73    0.44
   6  -6  -2    6.60    0.35
  -6  -6   2    6.95    0.40
   6   6   2    6.55    0.41
   6   6   2    6.13    0.35
   6  -6  -2    7.03    0.43
   6   6   2    6.22    0.28
  -6   6  -2    5.93    0.34
  -6  -6   2    6.74    0.28
   7  -6   2   17.12    0.73
  -7   6   2   16.38    0.63
   7  -6   2   16.63    0.73
  -7  -6  -2   16.93    0.69
   7   6  -2   18.66    0.59
  -7  -6  -2   16.19    0.57
   7   6  -2   16.94    0.66
   7   6  -2   16.14    0.68
   7  -6   2   17.19    0.67
   7  -6  -2   16.68    0.72
   7   6   2   18.32    0.64
  -7  -6   2   17.70    0.54
   7   6   2   16.17    0.68
  -7   6  -2   17.01    0.64
   7  -6  -2   18.38    0.65
   7  -6  -2   16.90    0.73
  -7  -6   2   17.36    0.70
   8  -6   2   11.37    0.54
   8  -6   2   10.94    0.61
  -8  -6  -2   11.61    0.56
   8  -6   2   11.01    0.61
   8   6  -2   10.74    0.56
  -8  -6  -2   11.28    0.46
   8   6  -2   10.71    0.54
  -8   6   2   11.37    0.52
   8  -6  -2   11.73    0.51
   8  -6  -2   11.01    0.60
  -8  -6   2   11.08    0.56
   8  -6  -2   11.37    0.63
  -8   6  -2   11.65    0.52
   8   6   2   11.68    0.53
   8   6   2   10.78    0.58
  -9  -6  -2    1.38    0.21
   9  -6   2    1.77    0.31
   9  -6   2    1.13    0.34
  -9   6   2    1.54    0.24
  -9  -6  -2    1.74    0.28
   9   6  -2    1.95    0.33
   9   6  -2    1.84    0.36
   9  -6   2    1.46    0.33
   9  -6  -2    1.16    0.33
  -9   6  -2    1.71    0.25
   9  -6  -2    1.92    0.25
   9   6   2    1.18    0.28
   9   6   2    1.36    0.29
   9  -6  -2    1.61    0.37
  -9  -6   2    1.86    0.28
  10   6  -2    4.60    0.44
 -10  -6  -2    4.86    0.42
  10  -6   2    3.56    0.47
  10   6  -2    5.10    0.47
  10  -6   2    5.50    0.42
  10  -6   2    3.26    0.45
 -10  -6  -2    4.28    0.31
 -10   6   2    4.89    0.39
 -10  -6   2    5.01    0.44
 -10   6  -2    4.67    0.37
  10   6   2    5.39    0.43
  10  -6  -2    3.81    0.47
  10  -6  -2    4.42    0.48
  10   6   2    4.47    0.45
  11  -6   2    3.94    0.52
  11   6  -2    4.01    0.47
  11  -6   2    3.76    0.40
  11  -6   2    3.88    0.49
 -11  -6  -2    3.85    0.41
  11   6  -2    3.73    0.44
 -11   6   2    4.11    0.38
  11  -6  -2    4.31    0.50
  11  -6  -2    4.34    0.52
 -11   6  -2    4.18    0.38
  11   6   2    3.78    0.44
 -11  -6   2    4.46    0.43
  11   6   2    4.16    0.48
  12   6  -2    6.86    0.58
 -12  -6  -2    7.39    0.55
  12   6  -2    5.89    0.53
  12  -6   2    5.66    0.58
 -12   6   2    7.04    0.49
  12  -6   2    6.98    0.63
  12   6   2    6.21    0.54
  12  -6  -2    6.11    0.60
 -12   6  -2    5.87    0.47
  12   6   2    5.47    0.56
  12  -6  -2    6.33    0.62
 -12  -6   2    6.46    0.52
  13   6  -2    0.57    0.35
 -13  -6  -2   -0.11    0.21
 -13   6   2    0.20    0.19
  13   6  -2    0.21    0.33
  13  -6   2   -0.41    0.28
  13  -6   2   -0.15    0.28
  13   6   2    0.04    0.30
 -13  -6   2   -0.15    0.20
  13  -6  -2    0.09    0.31
  13  -6  -2   -0.44    0.28
 -13   6  -2    0.29    0.20
  14  -6   2    0.04    0.34
 -14  -6  -2    0.80    0.32
  14   6  -2    1.28    0.41
  14  -6   2    0.57    0.35
 -14   6   2    0.59    0.26
  14   6  -2    0.94    0.41
 -14  -6   2    0.56    0.29
 -14   6  -2    0.87    0.28
  14   6   2    0.42    0.37
  14  -6  -2    0.58    0.42
  14  -6  -2    0.66    0.39
  15   6  -2    1.16    0.43
  15  -6  -2    0.64    0.40
 -15  -6   2    1.12    0.37
   0  -7  -2    0.50    0.14
   0  -7  -2    0.71    0.18
   0  -7   2    0.70    0.18
   0  -7  -2    0.55    0.18
   0  -7   2    0.50    0.13
   0  -7  -2    0.77    0.15
   0  -7   2    0.38    0.15
   0  -7  -2    0.76    0.16
  -1  -7  -2    6.91    0.32
  -1  -7  -2    6.89    0.34
   1  -7   2    7.58    0.39
  -1  -7  -2    7.72    0.35
   1  -7   2    7.64    0.40
   1  -7   2    7.27    0.37
   1  -7   2    7.61    0.31
  -1  -7  -2    7.31    0.35
   1  -7  -2    7.55    0.38
  -1  -7   2    6.92    0.33
   1  -7  -2    6.87    0.37
   1  -7  -2    6.66    0.31
   1  -7  -2    6.97    0.33
   1  -7  -2    6.93    0.34
  -1  -7   2    7.20    0.29
  -1  -7   2    7.44    0.38
   2  -7   2   24.71    0.66
   2  -7   2   24.85    0.82
  -2  -7  -2   22.62    0.68
  -2  -7  -2   22.96    0.75
   2  -7   2   23.59    0.78
   2   7  -2   22.91    0.70
   2  -7   2   23.89    0.81
   2  -7  -2   22.65    0.77
   2  -7  -2   23.55    0.73
  -2  -7   2   23.29    0.74
  -2  -7   2   23.96    0.64
   2  -7  -2   23.82    0.79
  -2  -7   2   22.02    0.77
   3  -7   2   18.21    0.66
   3  -7   2   17.63    0.69
   3  -7   2   18.00    0.69
   3   7  -2   18.17    0.58
   3   7  -2   16.94    0.61
  -3  -7  -2   18.20    0.57
  -3   7   2   17.58    0.53
   3   7   2   17.28    0.58
   3  -7  -2   18.16    0.69
   3  -7  -2   18.14    0.61
  -3  -7   2   17.80    0.64
  -3   7  -2   17.50    0.57
  -3  -7   2   17.94    0.51
   3  -7  -2   18.59    0.67
   3   7   2   17.45    0.53
   4  -7   2    2.65    0.32
   4   7  -2    3.48    0.29
   4  -7   2    3.68    0.34
  -4   7   2    3.16    0.22
  -4   7   2    3.64    0.17
  -4  -7  -2    3.34    0.29
   4  -7   2    3.98    0.31
   4   7  -2    3.87    0.26
  -4  -7  -2    3.52    0.24
   4  -7  -2    4.47    0.35
  -4  -7   2    4.42    0.32
  -4  -7   2    4.23    0.22
   4   7   2    4.10    0.23
  -4   7  -2    4.36    0.19
  -4   7  -2    3.64    0.27
   4  -7  -2    3.63    0.36
   4  -7  -2    4.44    0.28
   4   7   2    3.63    0.27
  -5  -7  -2    2.12    0.21
  -5  -7  -2    2.56    0.26
   5  -7   2    2.26    0.31
   5  -7   2    2.70    0.27
   5   7  -2    2.78    0.23
   5  -7   2    2.55    0.31
  -5   7   2    2.14    0.23
  -5   7   2    2.51    0.19
   5   7  -2    2.62    0.27
   5   7   2    2.33    0.24
   5  -7  -2    2.31    0.31
   5  -7  -2    2.92    0.25
   5   7   2    1.68    0.27
  -5  -7   2    2.65    0.27
   5  -7  -2    2.88    0.32
  -5   7  -2    2.26    0.23
  -5  -7   2    2.46    0.18
   5   7   2    2.54    0.19
  -6  -7  -2    6.76    0.33
   6  -7   2    5.83    0.44
   6   7  -2    6.19    0.33
   6   7  -2    6.06    0.39
  -6  -7  -2    6.60    0.40
   6  -7   2    5.91    0.39
  -6   7   2    6.35    0.37
   6  -7   2    6.15    0.44
   6   7  -2    6.31    0.40
  -6  -7   2    6.79    0.29
   6  -7  -2    6.04    0.45
  -6   7  -2    6.56    0.36
   6   7   2    6.24    0.36
  -6  -7   2    6.20    0.40
   6  -7  -2    6.57    0.36
   6  -7  -2    6.35    0.44
   6   7   2    5.70    0.39
   7  -7   2    7.25    0.52
   7   7  -2    8.92    0.39
   7   7  -2    7.42    0.45
  -7  -7  -2    8.07    0.38
   7   7  -2    8.39    0.50
  -7   7   2    8.08    0.43
   7  -7   2    8.56    0.47
  -7  -7  -2    7.73    0.47
   7  -7   2    8.39    0.54
   7  -7  -2    7.97    0.42
   7   7   2    7.28    0.46
   7   7   2    8.02    0.43
  -7  -7   2    7.45    0.46
  -7   7  -2    7.95    0.42
   7  -7  -2    8.14    0.51
   7  -7  -2    7.77    0.52
  -8  -7  -2   10.99    0.57
   8  -7   2    9.79    0.60
  -8  -7  -2   10.01    0.44
   8  -7   2    9.72    0.53
   8   7  -2   11.42    0.56
   8  -7   2   10.63    0.62
  -8   7   2    9.99    0.51
   8   7  -2   10.48    0.58
   8   7   2   10.76    0.52
  -8   7  -2    9.65    0.50
  -8  -7   2   10.19    0.56
   8  -7  -2   10.46    0.49
   8  -7  -2   10.74    0.61
   8   7   2   10.18    0.58
   8  -7  -2    9.56    0.61
   9  -7   2    3.16    0.42
   9   7  -2    3.69    0.41
   9  -7   2    4.51    0.47
  -9   7   2    4.06    0.35
   9   7  -2    4.04    0.40
  -9  -7  -2    3.61    0.38
   9  -7   2    3.53    0.36
  -9   7  -2    4.10    0.35
   9   7   2    4.13    0.37
   9   7   2    4.06    0.42
   9  -7  -2    3.45    0.43
  -9  -7   2    3.45    0.37
   9  -7  -2    4.46    0.45
 -10  -7  -2    1.13    0.29
  10  -7   2    1.12    0.28
  10   7  -2    1.54    0.36
 -10   7   2    1.00    0.24
  10  -7   2    1.00    0.37
  10  -7   2    1.06    0.35
  10   7  -2    1.24    0.33
  10  -7  -2    1.10    0.36
  10  -7  -2    1.12    0.37
 -10   7  -2    0.88    0.23
  10   7   2    1.05    0.29
  10   7   2    1.13    0.34
 -10  -7   2    1.18    0.29
  11   7  -2    2.83    0.44
  11   7  -2    1.88    0.39
  11  -7   2    1.59    0.41
 -11  -7  -2    1.68    0.36
  11  -7   2    1.69    0.43
 -11   7   2    2.27    0.33
  11   7   2    1.60    0.35
  11   7   2    2.01    0.43
  11  -7  -2    1.45    0.41
  11  -7  -2    1.91    0.43
 -11   7  -2    1.98    0.31
 -11  -7   2    2.27    0.36
  12   7  -2    0.90    0.38
  12   7  -2    1.03    0.36
  12  -7   2    1.07    0.40
 -12  -7  -2    1.40    0.35
  12  -7   2    1.12    0.38
 -12   7   2    1.20    0.29
  12   7   2    0.60    0.35
 -12   7  -2    1.58    0.31
  12  -7  -2    0.96    0.40
 -12  -7   2    0.80    0.31
  12  -7  -2    0.53    0.35
 -13  -7  -2    0.60    0.30
  13  -7   2    0.13    0.32
  13   7  -2    0.32    0.35
  13   7  -2    0.36    0.33
 -13   7   2    0.74    0.27
  13  -7   2    0.72    0.41
  13  -7  -2    0.50    0.36
 -13  -7   2    0.85    0.30
  13  -7  -2    0.41    0.39
  13   7   2    0.29    0.34
 -13   7  -2    0.29    0.22
  14  -7   2    0.00    0.32
 -14   7   2    0.67    0.26
  14   7  -2    0.21    0.37
 -14  -7  -2    0.33    0.27
  14  -7   2    0.55    0.38
 -14  -7   2   -0.10    0.25
  14  -7  -2    0.64    0.44
  14  -7  -2    0.34    0.36
 -14   7  -2    0.17    0.22
  14   7   2    0.14    0.35
   0  -8   2    8.98    0.45
   0  -8  -2    8.54    0.39
   0  -8  -2    9.09    0.44
   0  -8  -2    8.96    0.43
   0  -8  -2    8.57    0.39
   0  -8   2    9.23    0.46
   0  -8  -2    9.24    0.42
   0  -8   2    9.13    0.39
   1  -8   2   17.38    0.67
  -1  -8  -2   16.96    0.57
   1  -8   2   16.74    0.64
  -1  -8  -2   16.41    0.62
  -1  -8  -2   16.77    0.60
   1  -8   2   17.47    0.56
   1  -8   2   17.37    0.68
   1  -8  -2   18.45    0.66
   1  -8  -2   17.46    0.61
   1  -8  -2   17.27    0.65
  -1  -8   2   17.62    0.54
  -1  -8   2   16.93    0.65
   1  -8  -2   16.44    0.62
   1  -8  -2   17.86    0.58
  -1  -8   2   16.89    0.60
   2  -8   2   16.17    0.66
   2  -8   2   16.10    0.51
   2   8  -2   15.78    0.56
   2  -8   2   15.77    0.62
   2  -8   2   16.06    0.66
  -2  -8  -2   16.48    0.55
  -2  -8  -2   15.67    0.60
  -2  -8   2   15.50    0.63
  -2  -8   2   15.94    0.60
  -2  -8   2   16.31    0.51
   2  -8  -2   16.77    0.66
   2  -8  -2   16.68    0.60
   2  -8  -2   16.25    0.65
  -3  -8  -2   38.71    1.16
   3   8  -2   39.77    1.13
   3  -8   2   39.14    1.19
   3  -8   2   39.55    1.23
   3   8  -2   40.06    1.10
   3  -8   2   37.97    1.22
  -3  -8  -2   40.58    1.07
  -3   8   2   40.02    1.04
   3  -8  -2   38.31    1.20
  -3  -8   2   40.37    1.00
  -3   8  -2   39.75    1.07
   3   8   2   39.89    1.09
   3  -8  -2   38.10    1.13
   3  -8  -2   40.10    1.20
   3   8   2   38.68    1.04
  -3  -8   2   37.43    1.14
   4  -8   2   12.68    0.60
  -4   8   2   12.50    0.43
   4  -8   2   12.55    0.56
   4   8  -2   11.65    0.51
   4   8  -2   12.91    0.48
  -4  -8  -2   13.00    0.56
   4  -8   2   12.33    0.60
  -4  -8  -2   13.16    0.47
   4   8   2   12.79    0.44
   4  -8  -2   13.00    0.52
  -4  -8   2   12.91    0.42
   4  -8  -2   12.17    0.59
   4  -8  -2   12.28    0.60
  -4   8  -2   12.90    0.50
  -4  -8   2   12.60    0.56
   4   8   2   12.73    0.49
   5   8  -2    4.15    0.28
   5  -8   2    4.72    0.40
  -5   8   2    4.30    0.31
  -5  -8  -2    4.42    0.27
  -5  -8  -2    4.28    0.34
   5   8  -2    3.99    0.33
  -5   8   2    4.05    0.24
   5  -8   2    3.68    0.37
   5  -8   2    4.45    0.33
   5  -8  -2    3.49    0.37
   5  -8  -2    5.02    0.32
  -5   8  -2    3.91    0.30
   5  -8  -2    4.31    0.37
  -5  -8   2    3.89    0.23
   5   8   2    3.77    0.34
  -5  -8   2    3.93    0.33
   5   8   2    3.92    0.30
   6  -8   2    9.93    0.58
   6   8  -2   11.03    0.45
   6   8  -2    9.82    0.50
  -6  -8  -2   10.74    0.55
   6  -8   2    9.51    0.57
   6  -8   2   10.26    0.52
  -6  -8  -2   10.27    0.43
  -6   8   2   10.74    0.49
   6   8  -2   10.45    0.54
   6   8   2   10.25    0.54
  -6   8  -2    9.53    0.47
  -6  -8   2   10.58    0.54
   6  -8  -2   11.00    0.58
   6  -8  -2   10.78    0.59
   6   8   2    9.43    0.47
   6  -8  -2   10.55    0.48
   7  -8   2   15.12    0.75
   7   8  -2   14.71    0.68
   7   8  -2   14.40    0.64
  -7   8   2   16.14    0.65
   7  -8   2   15.02    0.75
  -7  -8  -2   14.31    0.68
  -7  -8  -2   15.34    0.56
   7  -8   2   16.16    0.68
   7   8   2   15.03    0.69
   7  -8  -2   15.99    0.77
   7  -8  -2   15.01    0.73
  -7   8  -2   14.73    0.63
   7  -8  -2   17.63    0.65
   7   8   2   15.00    0.62
  -7  -8   2   15.61    0.71
  -8  -8  -2    5.40    0.43
   8   8  -2    4.97    0.46
   8  -8   2    4.96    0.47
   8  -8   2    5.72    0.41
   8   8  -2    5.05    0.41
  -8   8   2    5.89    0.41
   8  -8   2    5.38    0.48
   8   8   2    5.76    0.41
  -8  -8   2    5.09    0.41
   8   8   2    4.87    0.45
   8  -8  -2    4.76    0.47
  -8   8  -2    5.01    0.37
   8  -8  -2    6.06    0.51
   9  -8   2    4.00    0.47
   9   8  -2    4.41    0.44
   9  -8   2    5.13    0.42
   9  -8   2    4.12    0.49
   9   8  -2    5.30    0.46
  -9  -8  -2    5.59    0.45
  -9   8   2    5.69    0.42
   9  -8  -2    5.42    0.53
  -9   8  -2    4.89    0.40
   9   8   2    5.48    0.43
  -9  -8   2    5.18    0.46
   9  -8  -2    5.31    0.51
   9   8   2    4.97    0.47
  10  -8   2    4.57    0.54
  10   8  -2    5.25    0.48
 -10   8   2    5.42    0.43
  10   8  -2    4.26    0.49
  10  -8   2    4.64    0.53
 -10  -8  -2    5.32    0.47
  10   8   2    4.39    0.44
 -10   8  -2    4.22    0.40
  10  -8  -2    4.32    0.53
 -10  -8   2    4.44    0.45
  10  -8  -2    5.61    0.56
  10   8   2    4.47    0.50
  11  -8   2    1.83    0.43
 -11   8   2    2.19    0.33
  11   8  -2    2.61    0.46
 -11  -8  -2    2.82    0.40
  11   8  -2    2.59    0.46
  11  -8   2    1.92    0.47
  11  -8  -2    1.49    0.44
  11   8   2    1.51    0.42
 -11   8  -2    2.38    0.35
  11  -8  -2    1.72    0.43
 -11  -8   2    2.08    0.37
  12  -8   2   -0.16    0.32
 -12  -8  -2    0.11    0.24
  12   8  -2   -0.04    0.31
  12   8  -2    0.58    0.33
  12  -8   2    0.26    0.32
 -12   8   2    0.60    0.25
  12  -8  -2    0.29    0.30
 -12  -8   2    0.23    0.24
  12  -8  -2    0.18    0.34
 -12   8  -2    0.00    0.19
  12   8   2    0.71    0.39
  13   8  -2   -0.48    0.33
 -13  -8  -2    0.42    0.28
 -13   8   2    0.47    0.23
  13  -8   2   -0.11    0.29
  13  -8   2    0.33    0.38
  13  -8  -2    0.78    0.43
  13  -8  -2    0.47    0.38
 -13   8  -2    0.48    0.24
 -13  -8   2    0.25    0.27
  13   8   2    0.29    0.36
  14  -8   2    1.72    0.53
 -14  -8  -2    1.14    0.35
  14   8  -2    0.68    0.41
  14  -8   2    1.00    0.41
 -14   8   2    1.37    0.32
  14   8   2    0.77    0.39
  14  -8  -2    0.67    0.40
  14  -8  -2    0.55    0.39
 -14  -8   2    0.83    0.32
 -14   8  -2    1.28    0.33
   0  -9   2   27.40    0.92
   0  -9   2   27.44    0.93
   0  -9  -2   26.99    0.90
   0  -9  -2   27.11    0.89
   0  -9  -2   27.45    0.90
   0  -9   2   26.51    0.82
   0  -9  -2   26.01    0.82
   0  -9  -2   26.98    0.84
   1  -9   2   39.91    1.25
  -1  -9  -2   40.49    1.17
   1  -9   2   39.88    1.24
   1  -9   2   41.53    1.11
  -1  -9  -2   41.10    1.12
   1  -9   2   39.04    1.22
   1  -9  -2   41.23    1.23
   1  -9  -2   40.78    1.14
   1  -9  -2   40.99    1.12
  -1  -9   2   37.65    1.21
   1  -9  -2   41.41    1.22
   1  -9  -2   39.18    1.18
  -1  -9   2   39.05    1.14
   2  -9   2   22.28    0.84
   2  -9   2   22.32    0.81
   2  -9   2   24.00    0.69
   2  -9   2   22.82    0.84
  -2  -9  -2   21.10    0.70
   2   9  -2   21.83    0.73
  -2  -9  -2   22.07    0.77
   2  -9  -2   23.50    0.86
  -2  -9   2   23.57    0.69
  -2  -9   2   23.21    0.85
   2  -9  -2   22.96    0.84
   2  -9  -2   23.65    0.80
  -2  -9   2   24.08    0.80
   3  -9   2    8.06    0.50
   3  -9   2    8.93    0.52
   3   9  -2    8.75    0.41
   3  -9   2    8.50    0.46
   3   9  -2    8.68    0.44
  -3  -9  -2    8.36    0.39
  -3   9   2    9.13    0.37
  -3  -9  -2    8.90    0.46
   3   9   2    9.01    0.42
   3  -9  -2    9.26    0.51
   3  -9  -2    9.83    0.53
  -3  -9   2    8.78    0.46
   3  -9  -2    8.93    0.44
  -3  -9   2    8.97    0.36
  -3   9  -2    8.80    0.41
   3   9   2    9.54    0.39
   4   9  -2    4.78    0.30
   4  -9   2    4.34    0.40
  -4  -9  -2    5.17    0.37
   4   9  -2    4.39    0.34
  -4  -9  -2    4.35    0.28
  -4   9   2    4.59    0.26
   4  -9   2    4.78    0.36
   4  -9   2    4.37    0.39
   4  -9  -2    3.48    0.37
   4  -9  -2    4.34    0.39
  -4  -9   2    4.54    0.35
   4   9   2    4.39    0.27
   4  -9  -2    4.69    0.32
  -4   9  -2    4.89    0.32
   4   9   2    4.88    0.31
   5  -9   2    0.25    0.19
   5  -9   2    0.36    0.25
   5   9  -2    0.45    0.22
  -5  -9  -2    0.37    0.18
   5  -9   2    0.20    0.23
  -5  -9  -2    0.22    0.13
   5   9  -2    0.75    0.19
  -5   9   2    0.33    0.16
   5  -9  -2    0.62    0.25
   5  -9  -2    0.29    0.16
  -5  -9   2    0.84    0.22
  -5   9  -2    0.35    0.15
   5   9   2    0.52    0.26
   5   9   2    0.29    0.20
   5  -9  -2    0.17    0.20
   6   9  -2    2.61    0.31
   6   9  -2    2.72    0.33
  -6   9   2    3.40    0.30
  -6  -9  -2    3.20    0.33
   6  -9   2    2.94    0.39
   6  -9   2    3.06    0.40
  -6  -9  -2    2.69    0.25
   6  -9   2    3.22    0.33
   6   9   2    2.65    0.31
   6  -9  -2    2.93    0.38
  -6   9  -2    2.79    0.28
   6  -9  -2    2.86    0.36
   6   9   2    3.33    0.37
   6  -9  -2    3.21    0.28
  -6  -9   2    2.97    0.32
   7   9  -2   -0.01    0.23
   7  -9   2    0.64    0.28
   7   9  -2    0.65    0.25
  -7  -9  -2    0.44    0.22
   7  -9   2    0.18    0.24
   7  -9   2    0.50    0.21
  -7   9   2    0.21    0.16
   7  -9  -2    0.32    0.27
   7   9   2    0.91    0.30
  -7   9  -2    0.44    0.19
   7   9   2    0.46    0.22
  -7  -9   2    0.86    0.26
   7  -9  -2    0.62    0.28
  -8  -9  -2    0.48    0.23
  -8   9   2    0.26    0.16
   8   9  -2    0.35    0.25
   8  -9   2    1.22    0.36
   8   9  -2    0.14    0.23
   8  -9   2    0.73    0.24
   8  -9   2    0.72    0.31
  -8   9  -2    0.34    0.18
   8   9   2    0.44    0.29
  -8  -9   2    0.21    0.20
   8  -9  -2    0.44    0.28
   8  -9  -2    0.28    0.29
   8   9   2    0.48    0.26
   9   9  -2   10.22    0.62
   9  -9   2    8.89    0.68
  -9  -9  -2    8.68    0.59
   9  -9   2   10.33    0.70
  -9   9   2    9.63    0.56
   9   9  -2   10.23    0.63
   9   9   2    9.87    0.57
   9   9   2    8.87    0.63
  -9  -9   2    9.24    0.60
  -9   9  -2    9.29    0.55
   9  -9  -2   10.81    0.70
   9  -9  -2    9.15    0.67
 -10  -9  -2   17.52    0.87
  10  -9   2   18.12    0.96
  10  -9   2   18.68    0.98
 -10   9   2   20.09    0.84
  10   9  -2   18.66    0.85
  10   9  -2   18.81    0.93
 -10  -9   2   19.75    0.91
 -10   9  -2   19.14    0.83
  10   9   2   17.63    0.91
  10  -9  -2   18.47    0.97
  10  -9  -2   18.56    0.98
 -11   9   2    2.91    0.36
  11  -9   2    2.87    0.50
 -11  -9  -2    2.68    0.46
  11  -9   2    2.85    0.51
  11   9  -2    2.68    0.44
  11   9  -2    1.38    0.42
 -11   9  -2    1.98    0.33
 -11  -9   2    2.57    0.39
  11  -9  -2    2.34    0.49
  11  -9  -2    1.69    0.44
  11   9   2    3.18    0.48
  12  -9   2    0.30    0.33
 -12   9   2    0.11    0.21
  12   9  -2    0.27    0.34
  12  -9   2    0.25    0.35
 -12  -9  -2    0.11    0.26
  12  -9  -2    0.30    0.33
  12   9   2   -0.43    0.28
 -12  -9   2    0.21    0.24
 -12   9  -2   -0.26    0.17
  12  -9  -2   -0.04    0.29
  13  -9   2    1.58    0.45
 -13  -9  -2    1.50    0.38
  13   9  -2    0.90    0.43
 -13   9   2    2.01    0.37
  13  -9   2    1.65    0.50
  13  -9  -2    0.73    0.39
  13  -9  -2    1.45    0.44
  13   9   2    0.52    0.38
 -13   9  -2    1.31    0.31
 -13  -9   2    1.38    0.39
   0 -10  -2    2.75    0.30
   0 -10  -2    2.76    0.27
   0 -10  -2    2.73    0.28
   0 -10   2    3.11    0.31
   0 -10  -2    2.96    0.27
   0 -10   2    2.72    0.25
   0 -10  -2    3.17    0.31
  -1 -10  -2    8.31    0.42
   1 -10   2    9.06    0.41
   1 -10   2    8.50    0.50
  -1 -10  -2    8.44    0.44
   1 -10   2    9.59    0.50
   1 -10  -2    8.68    0.46
   1 -10  -2    9.52    0.50
  -1 -10   2    8.40    0.43
  -1 -10   2    9.00    0.49
   1 -10  -2    8.90    0.49
   2  10  -2   10.48    0.47
  -2 -10  -2   10.63    0.46
   2 -10   2   10.16    0.53
   2 -10   2   11.10    0.59
  -2 -10  -2   10.08    0.50
   2 -10   2   10.94    0.58
   2 -10  -2    9.53    0.54
  -2 -10   2   10.42    0.41
   2 -10  -2   10.39    0.49
   2 -10  -2   10.10    0.54
  -2 -10   2    9.31    0.52
  -2 -10   2    9.92    0.49
   3 -10   2    3.44    0.37
   3 -10   2    4.07    0.34
   3  10  -2    4.12    0.31
  -3 -10  -2    3.60    0.32
  -3 -10  -2    3.88    0.28
   3  10  -2    4.14    0.33
   3 -10   2    4.13    0.39
  -3  10   2    4.36    0.27
   3 -10  -2    3.88    0.31
   3 -10  -2    3.33    0.36
   3  10   2    3.38    0.30
  -3 -10   2    4.36    0.35
  -3  10  -2    3.96    0.29
   3  10   2    4.12    0.28
   3 -10  -2    3.85    0.38
   4 -10   2    1.68    0.34
   4  10  -2    1.79    0.24
   4 -10   2    2.21    0.39
  -4 -10  -2    1.44    0.26
   4  10  -2    1.95    0.28
   4 -10   2    2.16    0.28
  -4 -10  -2    2.30    0.24
  -4  10  -2    1.62    0.24
   4  10   2    2.15    0.27
   4 -10  -2    1.92    0.32
   4 -10  -2    2.25    0.35
   4 -10  -2    1.94    0.25
  -4 -10   2    1.48    0.26
   5 -10   2    1.34    0.29
   5  10  -2    1.01    0.21
   5 -10   2    1.48    0.34
  -5 -10  -2    1.18    0.20
   5  10  -2    1.37    0.28
   5 -10   2    1.36    0.33
  -5 -10  -2    1.74    0.28
  -5  10   2    1.40    0.25
   5 -10  -2    1.26    0.26
   5 -10  -2    1.05    0.31
   5  10   2    1.43    0.27
  -5 -10   2    1.31    0.27
   5  10   2    1.03    0.29
  -5  10  -2    1.07    0.21
   5 -10  -2    1.70    0.36
  -6 -10  -2   12.33    0.64
   6  10  -2   11.87    0.59
  -6  10   2   11.46    0.56
   6 -10   2   11.43    0.60
   6 -10   2   12.61    0.71
   6  10  -2   11.64    0.63
   6 -10   2   11.15    0.68
   6  10   2   12.32    0.57
   6 -10  -2   11.56    0.66
   6  10   2   12.28    0.66
   6 -10  -2   11.95    0.69
  -6 -10   2   12.62    0.64
  -6  10  -2   11.89    0.56
  -7  10   2    0.48    0.20
   7  10  -2    0.45    0.29
  -7 -10  -2    0.51    0.23
   7 -10   2    0.55    0.23
   7  10  -2    0.50    0.29
   7 -10   2    0.26    0.29
   7 -10   2    0.32    0.29
  -7  10  -2    0.36    0.19
   7  10   2    0.27    0.26
   7 -10  -2    0.71    0.30
  -7 -10   2    0.46    0.23
   7 -10  -2    0.60    0.30
   7  10   2    0.52    0.25
  -8  10   2   14.39    0.67
   8 -10   2   13.35    0.80
  -8 -10  -2   13.64    0.73
   8 -10   2   13.52    0.82
   8  10  -2   14.37    0.70
   8  10  -2   14.61    0.77
   8  10   2   13.57    0.75
   8 -10  -2   14.21    0.80
   8 -10  -2   12.88    0.78
  -8  10  -2   12.76    0.64
  -8 -10   2   14.60    0.74
   9 -10   2    1.03    0.38
   9 -10   2    1.34    0.40
  -9  10   2    1.95    0.33
   9  10  -2    1.06    0.34
   9  10  -2    0.75    0.35
  -9 -10  -2    1.65    0.35
   9 -10  -2    1.71    0.42
   9 -10  -2    1.22    0.40
   9  10   2    1.06    0.36
  -9  10  -2    1.33    0.28
  -9 -10   2    1.47    0.35
  10 -10   2    1.21    0.39
  10  10  -2    1.85    0.41
 -10  10   2    1.35    0.30
 -10 -10  -2    1.42    0.34
  10  10  -2    1.86    0.46
  10 -10   2    1.34    0.43
  10 -10  -2    1.74    0.45
  10  10   2    0.90    0.37
 -10  10  -2    1.11    0.27
 -10 -10   2    1.09    0.33
  10 -10  -2    1.74    0.44
 -11  10   2    1.78    0.34
 -11 -10  -2    2.49    0.41
  11  10  -2    1.48    0.42
  11 -10   2    2.18    0.48
  11 -10   2    2.32    0.51
  11 -10  -2    2.11    0.49
 -11 -10   2    2.02    0.41
  11  10   2    1.71    0.43
  11 -10  -2    1.79    0.46
 -11  10  -2    2.89    0.38
 -12 -10  -2    2.35    0.44
  12 -10   2    1.65    0.49
  12  10  -2    1.08    0.40
  12 -10   2    2.20    0.50
 -12  10   2    2.37    0.37
  12  10   2    1.04    0.43
 -12  10  -2    1.98    0.37
  12 -10  -2    1.66    0.46
  12 -10  -2    1.02    0.44
 -12 -10   2    1.45    0.39
 -13 -10  -2    0.07    0.25
  13  10  -2    0.20    0.40
  13 -10   2    0.09    0.36
  13 -10  -2    0.28    0.37
  13  10   2    0.13    0.37
 -13 -10   2    0.34    0.31
   0 -11   2    2.22    0.25
   0 -11   2    2.01    0.28
   0 -11  -2    1.31    0.24
   0 -11  -2    1.76    0.25
   0 -11  -2    2.06    0.26
   1 -11   2    9.33    0.57
   1 -11   2    9.95    0.54
  -1 -11  -2    9.31    0.49
   1 -11   2   10.94    0.46
  -1 -11  -2    9.82    0.47
   1 -11  -2    9.33    0.49
   1 -11  -2   10.28    0.55
   1 -11  -2    9.51    0.54
  -1 -11   2   10.33    0.49
  -1 -11   2    9.24    0.53
   2 -11   2    4.27    0.40
  -2 -11  -2    3.93    0.31
  -2 -11  -2    5.02    0.37
   2 -11   2    4.67    0.43
   2  11  -2    4.52    0.34
   2 -11   2    4.28    0.37
  -2 -11   2    4.12    0.35
   2 -11  -2    4.35    0.40
   2 -11  -2    4.47    0.35
   2 -11  -2    4.68    0.41
  -2  11  -2    3.96    0.29
  -3  11   2   10.09    0.43
   3  11  -2    8.57    0.49
   3 -11   2   10.23    0.61
  -3 -11  -2   10.25    0.46
   3 -11   2    9.65    0.54
   3  11  -2    8.49    0.46
   3 -11   2    9.67    0.59
  -3 -11  -2    9.42    0.51
  -3  11  -2    9.10    0.45
   3  11   2    9.73    0.48
   3 -11  -2   10.13    0.58
  -3 -11   2    9.40    0.51
   3 -11  -2    9.95    0.59
   3  11   2    8.79    0.44
   3 -11  -2    9.40    0.49
   4  11  -2    0.94    0.26
   4 -11   2    0.68    0.30
   4 -11   2    0.48    0.22
   4  11  -2    0.61    0.20
  -4 -11  -2    0.47    0.21
   4 -11   2    0.34    0.25
   4 -11  -2    0.45    0.27
   4 -11  -2    0.29    0.25
   4  11   2    0.24    0.20
  -4  11  -2    0.20    0.15
  -4 -11   2    0.27    0.20
   4 -11  -2    0.23    0.18
   5 -11   2    4.13    0.47
   5 -11   2    4.21    0.46
  -5  11   2    3.95    0.35
   5  11  -2    4.46    0.39
  -5 -11  -2    3.97    0.40
   5 -11   2    4.71    0.40
  -5  11  -2    4.65    0.36
   5  11   2    5.18    0.45
   5  11   2    5.22    0.39
   5 -11  -2    4.85    0.46
   5 -11  -2    3.63    0.43
  -5 -11   2    4.46    0.41
   6  11  -2    6.32    0.47
   6 -11   2    5.72    0.55
  -6  11   2    6.27    0.44
   6  11  -2    6.39    0.53
  -6 -11  -2    7.01    0.50
   6 -11   2    6.95    0.48
   6 -11   2    6.02    0.55
   6  11   2    6.37    0.44
   6  11   2    6.57    0.52
  -6  11  -2    5.45    0.40
  -6 -11   2    6.23    0.49
   6 -11  -2    5.37    0.54
   6 -11  -2    5.58    0.51
   7  11  -2    2.85    0.44
  -7 -11  -2    3.04    0.38
  -7  11   2    2.85    0.35
   7 -11   2    2.61    0.46
   7 -11   2    2.61    0.43
   7  11  -2    2.87    0.43
  -7 -11   2    2.71    0.37
   7  11   2    2.86    0.43
   7 -11  -2    3.52    0.49
  -7  11  -2    2.73    0.33
   7 -11  -2    2.68    0.45
   8 -11   2    8.12    0.67
   8  11  -2    8.05    0.60
  -8  11   2    7.84    0.52
  -8 -11  -2    8.73    0.60
   8  11  -2    8.47    0.57
   8 -11   2    8.98    0.70
   8  11   2    8.38    0.63
  -8 -11   2    8.50    0.59
   8 -11  -2    8.45    0.66
  -8  11  -2    8.70    0.53
   8 -11  -2    8.35    0.64
   9  11  -2    2.62    0.45
   9  11  -2    2.03    0.40
   9 -11   2    2.16    0.49
   9 -11   2    2.66    0.48
  -9 -11  -2    2.26    0.40
  -9  11   2    1.85    0.34
  -9 -11   2    2.02    0.39
   9 -11  -2    1.51    0.43
   9  11   2    2.73    0.46
   9 -11  -2    1.45    0.43
  -9  11  -2    1.49    0.31
 -10  11   2    0.11    0.20
  10 -11   2    0.49    0.34
  10 -11   2    0.25    0.35
 -10 -11  -2   -0.01    0.23
  10  11  -2   -0.08    0.30
  10 -11  -2    0.46    0.33
  10 -11  -2    0.34    0.31
 -10 -11   2   -0.01    0.22
  10  11   2    0.09    0.33
 -10  11  -2    0.00    0.17
 -11  11   2    0.16    0.22
  11 -11   2    0.13    0.36
  11  11  -2   -0.57    0.30
 -11 -11  -2    0.09    0.26
  11 -11   2    0.19    0.36
  11  11   2   -0.23    0.30
  11 -11  -2    0.37    0.35
  11 -11  -2    0.08    0.33
 -11  11  -2    0.59    0.25
 -11 -11   2   -0.01    0.25
  12  11  -2    1.68    0.47
 -12  11   2    2.71    0.40
  12 -11   2    3.19    0.56
 -12 -11  -2    2.26    0.45
  12 -11   2    2.40    0.54
  12 -11  -2    1.47    0.47
  12  11   2    1.18    0.44
 -12  11  -2    2.80    0.40
 -12 -11   2    2.38    0.50
  12 -11  -2    1.62    0.48
   0 -12  -2    4.61    0.36
   0 -12   2    4.76    0.36
   0 -12   2    4.65    0.40
  -1 -12  -2    1.07    0.23
   1 -12   2    1.59    0.35
  -1 -12  -2    1.31    0.25
   1 -12   2    1.35    0.24
   1 -12   2    1.55    0.28
   1 -12  -2    1.64    0.35
  -1 -12   2    1.34    0.26
   1 -12  -2    1.95    0.33
  -1 -12   2    1.30    0.30
   1 -12  -2    1.52    0.29
   2  12  -2    2.32    0.29
  -2 -12  -2    2.66    0.28
   2 -12   2    3.09    0.39
  -2 -12  -2    2.49    0.30
   2 -12   2    2.59    0.34
   2  12  -2    2.21    0.32
   2  12   2    2.61    0.30
   2 -12  -2    2.59    0.31
  -2  12  -2    2.24    0.26
   2 -12  -2    2.88    0.38
   2 -12  -2    2.29    0.35
   2  12   2    2.01    0.27
  -2 -12   2    2.97    0.31
   3  12  -2    1.73    0.30
   3 -12   2    2.17    0.38
   3  12  -2    1.81    0.29
  -3 -12  -2    2.29    0.33
   3 -12   2    1.71    0.29
   3 -12   2    1.92    0.40
   3 -12  -2    2.43    0.37
   3 -12  -2    2.12    0.29
  -3  12  -2    2.13    0.26
   3 -12  -2    2.03    0.37
   3  12   2    2.34    0.31
  -3 -12   2    2.16    0.30
   4 -12   2    2.37    0.39
   4 -12   2    2.85    0.49
   4 -12   2    3.28    0.37
  -4 -12  -2    2.69    0.34
  -4  12   2    2.17    0.29
   4  12  -2    2.33    0.33
  -4  12  -2    2.35    0.29
   4 -12  -2    2.77    0.42
  -4 -12   2    2.28    0.34
   4  12   2    3.08    0.34
   4 -12  -2    3.36    0.42
  -5 -12  -2    1.18    0.30
  -5  12   2    1.30    0.26
   5 -12   2    1.01    0.36
   5 -12   2    1.58    0.41
   5  12  -2    1.60    0.33
   5 -12   2    1.86    0.32
  -5 -12   2    1.49    0.32
   5 -12  -2    1.43    0.38
   5  12   2    1.67    0.37
   5 -12  -2    2.16    0.43
   5  12   2    1.27    0.30
  -5  12  -2    0.98    0.23
   6  12  -2    7.65    0.58
  -6 -12  -2    7.32    0.55
   6  12  -2    7.45    0.52
  -6  12   2    7.58    0.50
   6 -12   2    7.81    0.63
   6 -12   2    7.27    0.61
  -6 -12   2    8.12    0.56
   6  12   2    7.55    0.57
   6 -12  -2    7.26    0.60
   6 -12  -2    7.52    0.62
  -6  12  -2    6.62    0.46
   7  12  -2    8.08    0.55
   7 -12   2    6.63    0.63
  -7 -12  -2    6.34    0.53
   7 -12   2    6.51    0.61
   7  12  -2    6.59    0.57
  -7  12   2    7.26    0.50
   7 -12  -2    6.59    0.58
   7 -12  -2    5.75    0.60
  -7 -12   2    6.99    0.55
   7  12   2    7.20    0.58
  -7  12  -2    6.97    0.48
   8 -12   2    0.87    0.39
   8 -12   2    0.70    0.35
   8  12  -2    0.30    0.34
  -8 -12  -2    0.82    0.30
   8  12  -2    0.86    0.32
  -8  12   2    0.64    0.22
   8 -12  -2    0.79    0.37
  -8 -12   2    0.91    0.33
   8  12   2    0.76    0.36
  -8  12  -2    0.64    0.24
   8 -12  -2    0.18    0.32
   9 -12   2    3.65    0.54
   9  12  -2    2.70    0.47
   9 -12   2    2.13    0.49
  -9 -12  -2    3.28    0.43
  -9  12   2    2.22    0.38
   9  12   2    2.12    0.48
  -9  12  -2    2.93    0.38
  -9 -12   2    3.11    0.45
   9 -12  -2    2.67    0.55
   9 -12  -2    1.99    0.47
 -10 -12  -2    0.89    0.33
 -10  12   2    1.60    0.34
  10 -12   2    0.60    0.39
  10  12  -2    1.40    0.41
  10 -12   2    1.41    0.43
  10 -12  -2    1.39    0.42
  10 -12  -2    1.20    0.43
 -10  12  -2    2.01    0.35
  10  12   2    0.64    0.40
 -10 -12   2    0.78    0.33
  11 -12   2   -0.29    0.31
 -11 -12  -2   -0.18    0.23
 -11  12   2    0.08    0.20
  11 -12   2    0.31    0.35
  11  12  -2    0.18    0.35
  11 -12  -2   -0.03    0.30
  11 -12  -2    0.06    0.34
  11  12   2    0.36    0.35
 -11 -12   2    0.22    0.28
 -11  12  -2    0.60    0.26
   0 -13   2    0.23    0.18
   0 -13   2    0.66    0.26
  -1 -13  -2    6.27    0.44
   1 -13   2    6.04    0.47
   1  13  -2    5.49    0.43
  -1  13  -2    6.21    0.38
  -1 -13   2    6.03    0.42
   2  13  -2    1.07    0.28
   2  13  -2    1.25    0.31
   2 -13   2    1.45    0.38
  -2 -13  -2    0.98    0.27
   2 -13   2    1.07    0.29
   2 -13  -2    1.29    0.30
   2 -13  -2    0.81    0.30
  -2 -13   2    1.60    0.31
   2 -13  -2    1.37    0.36
   2  13   2    1.38    0.31
  -2  13  -2    1.08    0.22
  -3 -13  -2    1.28    0.29
   3 -13   2    2.08    0.45
   3  13  -2    2.05    0.34
   3 -13   2    1.74    0.35
  -3 -13   2    1.96    0.31
  -3  13  -2    1.72    0.28
   3 -13  -2    1.93    0.41
   3  13   2    2.06    0.34
   3 -13  -2    1.93    0.40
   4 -13   2   11.83    0.65
  -4 -13  -2   10.81    0.63
  -4  13   2    9.58    0.55
   4  13  -2   10.62    0.59
   4 -13   2   10.47    0.69
   4 -13   2   11.12    0.72
  -4 -13   2   10.69    0.62
  -4  13  -2   10.37    0.54
   4 -13  -2   10.92    0.69
   4  13   2    9.43    0.63
   4 -13  -2   10.24    0.69
  -5 -13  -2    0.83    0.28
  -5  13   2    0.51    0.23
   5 -13   2    0.28    0.30
   5 -13   2    0.55    0.32
   5  13  -2    0.63    0.30
   5 -13  -2    0.26    0.30
  -5  13  -2    0.52    0.21
   5  13   2    0.43    0.32
  -5 -13   2    0.58    0.26
   5 -13  -2    0.09    0.32
   6 -13   2    4.21    0.51
   6  13  -2    3.71    0.44
   6  13  -2    4.53    0.49
  -6 -13  -2    5.01    0.48
   6 -13   2    4.01    0.53
  -6  13   2    4.18    0.40
   6 -13  -2    4.70    0.55
  -6  13  -2    5.08    0.41
   6  13   2    4.46    0.48
   6 -13  -2    4.45    0.52
  -6 -13   2    4.55    0.46
  -7  13   2    1.21    0.29
  -7 -13  -2    0.73    0.30
   7  13  -2    1.14    0.38
   7  13  -2    1.33    0.36
   7 -13   2    1.03    0.41
   7 -13   2    0.30    0.32
  -7  13  -2    0.88    0.25
   7  13   2    0.79    0.34
   7 -13  -2    1.02    0.37
   7 -13  -2    0.65    0.36
  -7 -13   2    0.65    0.28
  -8 -13  -2    0.65    0.31
   8 -13   2    1.60    0.45
   8  13  -2    1.04    0.42
  -8  13   2    1.36    0.30
   8 -13   2    1.12    0.41
   8 -13  -2    0.57    0.36
  -8 -13   2    0.85    0.31
   8 -13  -2    1.07    0.40
  -8  13  -2    1.06    0.27
   8  13   2    0.80    0.39
   9 -13   2   -0.01    0.31
   9 -13   2    0.46    0.35
  -9 -13  -2    0.30    0.25
  -9  13   2    0.12    0.20
   9  13  -2    0.59    0.37
  -9  13  -2    0.18    0.21
  -9 -13   2    0.08    0.25
   9 -13  -2    0.81    0.37
   9 -13  -2    0.24    0.31
   9  13   2    0.05    0.35
  10  13  -2    0.53    0.38
 -10 -13  -2    0.42    0.28
  10 -13   2    0.76    0.40
  10 -13   2    0.84    0.40
 -10  13   2    0.46    0.24
  10 -13  -2    1.47    0.47
 -10  13  -2    1.12    0.31
  10  13   2    1.55    0.44
  10 -13  -2    0.98    0.44
 -10 -13   2    1.09    0.36
   0 -14   2    9.05    0.59
   1  14  -2    2.11    0.36
   1 -14   2    1.93    0.35
  -1 -14  -2    2.11    0.34
  -1 -14   2    1.74    0.31
   2  14  -2    7.90    0.53
   2  14  -2    8.28    0.51
   2 -14   2    8.85    0.57
  -2 -14  -2    7.91    0.54
   2 -14  -2    8.86    0.63
   2  14   2    8.64    0.52
  -2 -14   2    8.95    0.55
  -3 -14  -2    1.10    0.30
  -3  14   2    1.05    0.26
   3 -14   2    1.36    0.39
   3  14  -2    1.05    0.32
   3 -14   2    1.19    0.33
   3 -14  -2    1.30    0.37
  -3 -14   2    0.53    0.26
   3 -14  -2    1.43    0.36
  -3  14  -2    0.87    0.24
   4 -14   2    1.28    0.40
  -4 -14  -2    1.02    0.31
   4  14  -2    0.57    0.29
  -4  14   2    0.83    0.24
  -4  14  -2    0.96    0.24
   4  14   2    0.73    0.32
  -4 -14   2    0.80    0.29
   4 -14  -2    0.54    0.34
   4 -14  -2    0.94    0.36
  -5  14   2    1.61    0.31
   5 -14   2    1.57    0.43
  -5 -14  -2    1.72    0.36
   5  14  -2    1.38    0.37
   5 -14   2    1.43    0.41
   5  14  -2    1.43    0.35
   5 -14  -2    1.09    0.39
   5 -14  -2    1.09    0.38
   5  14   2    1.72    0.40
  -5 -14   2    0.83    0.29
  -5  14  -2    1.31    0.28
  -6  14   2    1.32    0.28
  -6 -14  -2    1.64    0.37
   6 -14   2    2.09    0.46
   6 -14   2    0.95    0.40
   6  14  -2    0.95    0.36
   6 -14  -2    1.02    0.39
   6  14   2    1.77    0.41
  -6 -14   2    1.00    0.33
  -6  14  -2    0.74    0.24
   6 -14  -2    1.85    0.45
   7  14  -2    2.37    0.49
  -7 -14  -2    1.31    0.35
  -7  14   2    2.03    0.35
   7 -14   2    0.66    0.39
   7 -14   2    1.87    0.48
   7 -14  -2    1.59    0.45
   7  14   2    2.59    0.46
  -7  14  -2    1.86    0.35
  -7 -14   2    2.58    0.40
   7 -14  -2    1.57    0.44
  -8 -14  -2    1.57    0.38
  -8  14   2    1.43    0.32
   8  14  -2    1.23    0.41
   8 -14   2    2.03    0.49
   8 -14   2    2.89    0.58
   8  14   2    1.29    0.42
  -8 -14   2    1.41    0.38
   8 -14  -2    2.05    0.51
  -8  14  -2    1.45    0.32
   8 -14  -2    1.81    0.51
   9 -14   2    0.97    0.40
  -9  14   2    0.85    0.27
   9  14  -2    0.85    0.41
   9 -14   2    1.48    0.46
  -9 -14  -2    1.17    0.37
   9 -14  -2    1.15    0.44
   9  14   2    1.02    0.43
  -9  14  -2    0.73    0.27
  -9 -14   2    0.88    0.32
   9 -14  -2    0.94    0.41
   0  15  -2    4.83    0.44
   1  15  -2    2.33    0.35
   1 -15   2    1.98    0.35
   1  15  -2    2.21    0.40
   2 -15   2    0.80    0.32
   2  15  -2    0.97    0.33
  -2  15   2    0.55    0.23
  -2 -15  -2    0.68    0.28
  -2 -15   2    1.15    0.30
   3  15  -2    4.73    0.47
  -3  15   2    4.53    0.40
  -3 -15  -2    4.24    0.46
   3 -15   2    4.09    0.52
   3 -15  -2    3.74    0.49
   3  15   2    4.47    0.47
  -3 -15   2    4.08    0.44
   4  15  -2    0.71    0.31
   4 -15   2    1.58    0.46
  -4 -15  -2    1.41    0.33
  -4  15   2    1.01    0.27
   4 -15  -2    0.86    0.35
  -4 -15   2    0.54    0.27
   4  15   2    1.10    0.36
   4 -15  -2    1.46    0.40
   5  15  -2    1.53    0.41
  -5  15   2    0.74    0.27
  -5 -15  -2    0.88    0.32
   5 -15   2    0.63    0.37
   5  15   2    0.50    0.33
  -5 -15   2    1.00    0.32
   5 -15  -2    0.99    0.42
  -5  15  -2    0.53    0.23
   5 -15  -2    0.91    0.35
   6  15  -2    2.78    0.46
  -6 -15  -2    2.83    0.43
   6 -15   2    3.41    0.52
  -6  15   2    3.13    0.39
  -6  15  -2    2.50    0.36
  -6 -15   2    3.66    0.46
   6 -15  -2    4.12    0.54
   6 -15  -2    3.71    0.52
   6  15   2    2.71    0.49
  -7 -15  -2    0.10    0.28
   7 -15   2    0.14    0.32
   7 -15   2    0.14    0.31
  -7  15   2    0.05    0.20
   7  15  -2    0.23    0.34
   7 -15  -2   -0.01    0.29
   7 -15  -2   -0.07    0.29
   7  15   2   -0.25    0.33
  -7  15  -2    0.25    0.19
  -7 -15   2   -0.14    0.21
   8 -15   2    2.13    0.53
  -8  15   2    3.11    0.41
   8 -15   2    3.13    0.52
   8  15  -2    3.14    0.55
  -8 -15  -2    2.79    0.47
   8  15   2    1.53    0.44
   8 -15  -2    2.23    0.51
  -8  15  -2    2.66    0.38
  -8 -15   2    2.41    0.46
   8 -15  -2    2.68    0.56
   0  16  -2    3.13    0.42
   1  16  -2    2.30    0.39
   2  16  -2    3.07    0.43
  -3 -16  -2    2.64    0.41
  -3 -16   2    2.46    0.39
   3  16   2    2.17    0.40
  -4  16   2    0.98    0.29
   4 -16   2    1.36    0.46
  -4 -16  -2    0.79    0.32
  -4 -16   2    1.68    0.38
   4 -16  -2    1.56    0.44
   4  16   2    1.39    0.39
  -5 -16  -2    0.56    0.29
  -5  16   2    0.84    0.27
   5 -16   2    1.08    0.42
   5  16  -2    1.50    0.43
   5  16   2    1.59    0.41
  -5 -16   2    1.04    0.33
   5 -16  -2    0.44    0.35
  -6 -16  -2    0.35    0.30
   6 -16   2   -0.16    0.26
   6  16  -2    0.41    0.36
  -6  16   2    0.14    0.21
   6 -16  -2    0.68    0.35
   6  16   2    0.07    0.32
   6 -16  -2    0.54    0.34
  -6 -16   2    0.37    0.30
  -7  16   2    0.80    0.28
   7 -16   2    1.34    0.49
  -7  16  -2    0.86    0.28
  -7 -16   2    0.76    0.34
   7 -16  -2    0.75    0.40
   0  17  -2    0.07    0.28
   3  17   2    0.88    0.37
   4  17  -2    2.09    0.44
  -4 -17  -2    1.74    0.41
   4  17   2    1.65    0.43
  -5 -17  -2    1.46    0.40
  -5 -17   2    1.42    0.39
   0   0  -3   -0.81    0.04
   0   0   3   -0.77    0.05
   0   0   3   -0.76    0.05
   0   0  -3   -0.80    0.05
   0   0   3   -0.62    0.05
   0   0  -3   -0.76    0.05
   1   0   3  153.72    3.60
   1   0  -3  158.49    3.53
   1   0  -3  159.32    3.38
  -1   0   3  157.01    3.48
   1   0   3  157.03    3.48
  -1   0  -3  154.40    3.39
   1   0   3  147.65    3.49
  -1   0   3  153.02    3.44
  -1   0   3  152.55    3.55
   1   0  -3  154.34    3.49
  -1   0  -3  159.24    3.46
   2   0  -3   74.58    1.75
   2   0  -3   76.46    1.77
  -2   0   3   75.41    1.71
   2   0   3   75.12    1.73
  -2   0   3   73.28    1.74
   2   0  -3   75.51    1.75
   2   0   3   76.48    1.79
  -2   0  -3   76.71    1.72
   2   0   3   75.17    1.74
  -2   0  -3   75.29    1.70
   3   0  -3   38.45    0.93
   3   0  -3   37.62    0.95
  -3   0   3   37.38    0.93
  -3   0   3   37.28    0.89
  -3   0  -3   37.05    0.90
   3   0   3   38.52    0.96
   3   0  -3   37.86    0.95
   3   0   3   37.58    0.92
   3   0   3   37.26    0.93
  -3   0  -3   36.39    0.91
   4   0   3   17.44    0.54
   4   0  -3   18.84    0.54
   4   0   3   18.17    0.53
   4   0  -3   18.61    0.52
   4   0   3   17.84    0.51
   4   0  -3   18.30    0.55
  -4   0  -3   18.01    0.50
  -4   0  -3   17.46    0.51
  -4   0   3   18.41    0.49
  -4   0   3   17.77    0.52
  -5   0  -3   49.68    1.24
   5   0   3   50.07    1.31
   5   0  -3   51.14    1.29
   5   0   3   50.48    1.26
  -5   0  -3   50.70    1.24
  -5   0   3   49.13    1.21
  -5   0   3   50.72    1.27
   5   0   3   51.39    1.28
   5   0  -3   50.12    1.28
   5   0  -3   49.38    1.30
  -6   0  -3    0.80    0.13
  -6   0  -3    0.82    0.13
  -6   0   3    0.54    0.13
   6   0  -3    0.76    0.17
   6   0  -3    0.73    0.17
   6   0  -3    0.69    0.18
  -6   0   3    0.66    0.11
   6   0   3    0.84    0.18
   6   0   3    0.90    0.19
   6   0   3    0.58    0.15
   7   0  -3   25.54    0.80
  -7   0   3   24.48    0.77
   7   0  -3   25.60    0.79
  -7   0  -3   25.19    0.74
   7   0   3   25.90    0.81
   7   0  -3   25.10    0.82
   7   0   3   26.03    0.78
  -7   0  -3   25.01    0.76
  -7   0   3   25.75    0.74
   7   0   3   25.17    0.82
   8   0   3    1.72    0.29
  -8   0  -3    1.88    0.21
  -8   0   3    2.53    0.22
   8   0  -3    2.90    0.30
   8   0   3    2.32    0.26
   8   0  -3    2.89    0.29
  -8   0  -3    1.84    0.21
  -8   0   3    2.33    0.23
   8   0   3    2.49    0.29
   8   0  -3    2.49    0.30
   9   0  -3   -0.14    0.18
  -9   0   3    0.13    0.13
  -9   0  -3    0.24    0.13
   9   0   3    0.21    0.22
  -9   0  -3    0.28    0.14
   9   0   3   -0.06    0.17
   9   0  -3    0.07    0.22
   9   0  -3    0.08    0.19
   9   0   3   -0.06    0.19
  -9   0   3    0.35    0.13
  10   0   3    1.05    0.26
  10   0  -3    1.17    0.31
  10   0  -3    1.13    0.27
 -10   0   3    1.49    0.21
 -10   0  -3    1.04    0.21
  10   0  -3    0.77    0.25
  10   0   3    0.77    0.27
  10   0   3    0.82    0.28
 -10   0  -3    1.23    0.20
 -10   0   3    1.20    0.21
  11   0   3    2.64    0.38
  11   0  -3    2.67    0.34
 -11   0  -3    2.58    0.29
 -11   0   3    2.65    0.28
 -11   0   3    3.08    0.30
  11   0   3    2.96    0.40
  11   0  -3    2.51    0.39
  11   0  -3    2.08    0.35
  12   0   3    3.85    0.46
 -12   0  -3    3.29    0.35
  12   0   3    3.96    0.44
 -12   0   3    3.89    0.34
 -12   0   3    3.75    0.36
  12   0  -3    3.63    0.43
  12   0  -3    3.29    0.41
  12   0  -3    3.15    0.46
 -13   0   3   -0.02    0.16
  13   0  -3   -0.06    0.29
 -13   0  -3    0.15    0.19
  13   0  -3    0.18    0.27
  13   0   3    0.38    0.30
  13   0   3   -0.09    0.29
  14   0   3    0.65    0.33
  14   0  -3    0.43    0.36
 -14   0  -3    0.57    0.23
 -14   0   3    0.54    0.23
  14   0   3    0.60    0.37
  15   0   3   -0.02    0.29
  15   0   3   -0.03    0.31
 -15   0  -3    0.10    0.21
  15   0  -3   -0.26    0.32
   0   1  -3   13.34    0.35
   0  -1   3   13.66    0.35
   0  -1  -3   12.96    0.34
   0   1   3   13.92    0.33
   0  -1  -3   14.03    0.34
   0  -1   3   13.02    0.37
   0  -1   3   13.24    0.33
   0   1   3   13.07    0.34
   0  -1   3   12.89    0.36
   0  -1  -3   13.37    0.32
   0   1  -3   13.24    0.31
   1   1  -3  182.82    4.13
   1  -1   3  174.70    4.13
  -1  -1  -3  185.96    3.98
   1  -1   3  183.66    4.10
   1  -1   3  186.41    4.18
   1   1  -3  180.84    4.09
  -1   1   3  179.48    4.06
  -1  -1  -3  184.41    4.07
  -1   1   3  179.43    4.04
   1  -1   3  180.93    4.14
   1  -1   3  182.77    4.07
   1   1   3  206.88    4.27
   1  -1  -3  193.20    4.31
   1  -1  -3  187.94    4.15
  -1  -1   3  187.04    4.35
   1   1   3  189.51    4.45
  -1  -1   3  178.62    4.21
  -1  -1   3  193.15    4.25
  -1   1  -3  188.09    4.14
   1  -1  -3  185.90    4.32
   2  -1   3  166.33    3.77
  -2   1   3  164.21    3.67
  -2  -1  -3  164.12    3.59
   2   1  -3  163.86    3.70
   2   1  -3  165.40    3.73
  -2  -1  -3  162.13    3.67
   2  -1   3  160.93    3.70
   2  -1   3  161.79    3.73
   2  -1   3  161.59    3.60
  -2   1   3  160.26    3.61
  -2  -1   3  169.43    3.56
  -2  -1   3  163.59    3.71
   2  -1  -3  158.45    3.73
   2  -1  -3  166.13    3.76
   2   1   3  168.43    3.68
  -2   1  -3  163.64    3.64
   2  -1  -3  163.91    3.72
   2   1   3  161.13    3.69
   2   1   3  160.64    3.78
   3   1  -3   29.80    0.79
  -3  -1  -3   29.68    0.75
   3   1  -3   30.90    0.78
  -3   1   3   29.67    0.76
   3  -1   3   29.75    0.78
  -3   1   3   30.15    0.72
   3   1  -3   30.29    0.78
  -3  -1  -3   30.25    0.77
   3  -1   3   30.38    0.79
   3  -1   3   29.81    0.71
   3  -1   3   29.86    0.80
   3  -1  -3   31.08    0.80
  -3   1  -3   31.06    0.72
   3   1   3   30.98    0.76
   3  -1  -3   29.37    0.75
   3  -1  -3   29.94    0.79
   3   1   3   29.80    0.80
  -3  -1   3   31.08    0.72
  -3   1  -3   29.93    0.76
   3   1   3   30.28    0.73
  -3  -1   3   29.49    0.79
   4  -1   3   24.79    0.70
   4  -1   3   25.42    0.61
  -4   1   3   24.59    0.65
   4   1  -3   24.35    0.70
   4  -1   3   25.40    0.70
  -4  -1  -3   24.64    0.68
   4   1  -3   24.81    0.69
  -4  -1  -3   25.22    0.66
   4  -1   3   24.82    0.71
  -4   1   3   25.00    0.67
   4   1  -3   25.85    0.69
  -4  -1   3   26.09    0.71
   4  -1  -3   25.42    0.71
   4   1   3   25.00    0.65
   4   1   3   26.24    0.69
   4   1   3   24.29    0.71
   4  -1  -3   26.12    0.67
  -4   1  -3   25.46    0.64
  -4  -1   3   25.46    0.64
  -4   1  -3   24.45    0.68
   4  -1  -3   25.31    0.71
   5  -1   3   24.46    0.71
  -5   1   3   24.23    0.67
  -5  -1  -3   24.22    0.69
  -5  -1  -3   24.20    0.68
   5   1  -3   24.05    0.72
   5   1  -3   25.86    0.72
  -5   1   3   24.28    0.68
   5   1  -3   25.11    0.71
   5  -1   3   23.69    0.72
   5  -1   3   24.84    0.73
   5  -1   3   25.05    0.61
   5   1   3   22.61    0.71
  -5  -1   3   23.71    0.62
   5  -1  -3   24.06    0.66
  -5  -1   3   23.61    0.69
   5  -1  -3   24.15    0.71
   5  -1  -3   23.48    0.71
  -5   1  -3   23.24    0.66
   5   1   3   24.21    0.68
   5   1   3   23.40    0.64
  -5   1  -3   23.34    0.62
   6   1  -3   16.65    0.56
   6   1  -3   16.30    0.55
  -6   1   3   16.53    0.52
   6  -1   3   16.73    0.56
   6   1  -3   16.41    0.58
   6  -1   3   16.51    0.58
  -6  -1  -3   16.30    0.53
  -6  -1  -3   16.19    0.52
   6  -1   3   16.76    0.58
  -6   1   3   16.57    0.53
   6   1   3   16.20    0.55
  -6  -1   3   16.98    0.50
  -6   1  -3   16.63    0.54
  -6  -1   3   16.44    0.56
   6  -1  -3   17.17    0.59
   6   1   3   16.45    0.58
   6  -1  -3   16.90    0.54
   6  -1  -3   14.76    0.57
  -6   1  -3   16.33    0.49
   6   1   3   17.17    0.52
   7   1  -3   38.95    1.10
   7  -1   3   38.74    1.13
   7   1  -3   39.97    1.12
   7   1  -3   38.78    1.14
  -7   1   3   38.69    1.07
   7  -1   3   40.35    1.12
  -7  -1  -3   39.64    1.06
  -7  -1  -3   39.28    1.07
   7  -1   3   40.33    0.96
  -7   1   3   37.93    1.05
   7  -1   3   38.57    1.13
   7   1   3   38.53    1.10
   7  -1  -3   38.97    1.12
  -7  -1   3   38.54    1.09
   7  -1  -3   39.93    1.08
  -7   1  -3   38.97    1.01
   7   1   3   39.21    1.05
  -7   1  -3   38.59    1.06
  -7  -1   3   38.27    1.01
   7  -1  -3   38.63    1.13
   7   1   3   38.11    1.13
   8  -1   3   50.82    1.22
  -8   1   3   49.45    1.34
   8  -1   3   50.16    1.43
   8  -1   3   48.13    1.42
   8  -1   3   49.63    1.39
  -8  -1  -3   51.96    1.34
   8   1  -3   50.25    1.38
   8   1  -3   50.47    1.43
   8   1  -3   49.31    1.40
  -8   1   3   51.25    1.33
  -8  -1  -3   51.13    1.36
   8   1   3   49.59    1.43
  -8   1  -3   49.25    1.33
  -8  -1   3   51.05    1.29
   8  -1  -3   48.32    1.42
  -8  -1   3   50.42    1.38
   8  -1  -3   51.24    1.37
   8  -1  -3   48.81    1.40
  -8   1  -3   50.65    1.29
   8   1   3   49.60    1.33
   8   1   3   49.25    1.38
  -9   1   3    3.85    0.28
   9  -1   3    3.45    0.33
   9   1  -3    3.52    0.33
  -9   1   3    3.30    0.26
  -9  -1  -3    3.45    0.27
   9  -1   3    3.40    0.33
   9   1  -3    3.93    0.36
   9   1  -3    3.44    0.32
  -9  -1  -3    3.04    0.27
   9  -1   3    3.38    0.36
   9  -1  -3    3.85    0.38
   9  -1  -3    3.36    0.31
   9   1   3    3.33    0.29
  -9  -1   3    3.88    0.26
   9   1   3    3.74    0.35
  -9   1  -3    3.33    0.25
  -9   1  -3    3.41    0.29
   9   1   3    3.37    0.34
  -9  -1   3    3.47    0.29
   9  -1  -3    3.86    0.35
  10  -1   3    1.13    0.30
  10  -1   3    0.76    0.29
  10   1  -3    0.95    0.25
 -10  -1  -3    0.54    0.17
  10   1  -3    1.01    0.30
 -10   1   3    0.77    0.18
  10  -1   3    0.77    0.27
 -10   1   3    1.04    0.21
 -10  -1  -3    0.78    0.19
  10   1  -3    0.94    0.24
 -10  -1   3    1.10    0.19
  10  -1  -3    1.37    0.30
  10  -1  -3    1.25    0.26
  10   1   3    1.05    0.28
 -10  -1   3    1.28    0.23
  10   1   3    1.27    0.30
 -10   1  -3    0.80    0.20
  10   1   3    1.03    0.23
  10  -1  -3    0.92    0.28
  11  -1   3   -0.01    0.23
  11   1  -3    0.09    0.25
 -11   1   3    0.00    0.13
  11   1  -3    0.10    0.22
 -11  -1  -3   -0.08    0.13
 -11   1   3    0.19    0.16
 -11  -1  -3   -0.04    0.15
  11  -1   3    0.14    0.26
  11   1  -3   -0.11    0.19
  11  -1   3    0.25    0.23
 -11   1  -3   -0.04    0.14
  11  -1  -3    0.03    0.26
  11  -1  -3    0.25    0.25
  11  -1  -3   -0.13    0.20
  11   1   3    0.06    0.25
 -11  -1   3   -0.21    0.13
 -11  -1   3   -0.04    0.13
  11   1   3   -0.02    0.24
  12   1  -3    0.31    0.32
 -12  -1  -3    0.43    0.19
  12   1  -3    0.19    0.25
 -12   1   3    0.50    0.19
  12  -1   3    0.30    0.31
  12  -1   3    0.08    0.26
  12   1  -3    0.11    0.29
  12   1   3    0.54    0.34
 -12  -1   3    0.60    0.23
 -12   1  -3    0.33    0.19
  12   1   3    0.47    0.30
  12  -1  -3    0.43    0.30
 -12  -1   3    0.57    0.18
  12  -1  -3    0.19    0.31
  12  -1  -3    0.85    0.30
 -13   1   3    0.35    0.19
  13  -1   3    0.51    0.30
  13  -1   3    0.74    0.37
 -13  -1  -3    0.19    0.18
  13   1  -3    0.29    0.33
  13   1  -3    0.53    0.31
 -13   1  -3    0.08    0.17
  13  -1  -3    0.19    0.32
  13   1   3    0.02    0.29
  13   1   3   -0.10    0.26
 -13  -1   3    0.34    0.19
  13  -1  -3   -0.50    0.24
  14  -1   3    0.98    0.40
  14  -1   3    1.76    0.43
 -14   1   3    0.99    0.25
 -14  -1  -3    1.36    0.29
  14   1  -3    1.18    0.41
  14   1   3    1.17    0.39
  14   1   3    1.74    0.45
  14  -1  -3    1.41    0.44
 -14   1  -3    1.17    0.29
 -15  -1  -3    1.78    0.35
  15   1  -3    1.10    0.44
  15  -1   3    2.09    0.47
  15   1   3    1.38    0.41
 -15   1  -3    1.54    0.33
  15  -1  -3    1.27    0.46
  15   1   3    1.39    0.41
   0  -2   3  164.28    3.89
   0  -2  -3  168.24    3.77
   0  -2   3  185.75    3.84
   0   2  -3  172.99    3.75
   0  -2   3  165.30    3.96
   0  -2  -3  170.45    3.84
   0  -2  -3  169.24    3.85
   0  -2   3  173.11    3.82
   0  -2  -3  173.43    3.89
   1  -2   3   50.26    1.26
   1  -2   3   51.09    1.27
  -1  -2  -3   52.67    1.20
  -1  -2  -3   54.30    1.19
   1  -2   3   53.72    1.20
  -1   2   3   51.31    1.18
  -1  -2  -3   52.03    1.23
   1  -2   3   52.31    1.17
  -1   2   3   50.72    1.21
   1   2  -3   51.81    1.24
   1  -2   3   50.78    1.27
   1  -2  -3   54.01    1.24
   1  -2  -3   53.21    1.25
  -1   2  -3   54.08    1.21
   1   2   3   52.44    1.28
   1   2   3   53.92    1.22
   1  -2  -3   54.02    1.28
   1  -2  -3   53.60    1.26
  -1  -2   3   52.29    1.31
  -1  -2   3   54.41    1.27
   2  -2   3  125.53    2.77
  -2  -2  -3  125.23    2.86
  -2   2   3  123.79    2.83
   2  -2   3  124.87    2.92
   2   2  -3  126.04    2.88
  -2  -2  -3  125.47    2.78
   2   2  -3  122.57    2.87
   2  -2   3  126.83    2.94
   2  -2   3  123.36    2.89
  -2   2   3  124.54    2.77
  -2  -2   3  125.52    2.70
  -2   2  -3  123.85    2.77
   2  -2  -3  126.25    2.86
  -2  -2   3  123.80    2.86
  -2  -2   3  121.19    2.92
   2  -2  -3  124.74    2.85
   2   2   3  127.43    2.81
   2   2   3  122.75    2.91
   3   2  -3   53.68    1.30
  -3   2   3   52.37    1.26
  -3  -2  -3   53.48    1.30
   3  -2   3   51.85    1.31
   3  -2   3   52.87    1.33
   3   2  -3   53.49    1.30
  -3  -2  -3   52.92    1.25
   3  -2   3   53.87    1.20
  -3   2   3   51.90    1.20
   3  -2   3   52.35    1.33
  -3  -2   3   55.57    1.35
   3   2   3   55.05    1.26
  -3   2  -3   53.39    1.29
   3   2   3   51.14    1.36
  -3  -2   3   54.98    1.23
   3   2   3   57.69    1.30
   3  -2  -3   54.57    1.31
   3  -2  -3   55.53    1.35
   3  -2  -3   55.47    1.37
   4   2  -3   17.55    0.55
  -4   2   3   17.48    0.51
  -4  -2  -3   17.70    0.51
   4  -2   3   17.39    0.56
   4   2  -3   17.98    0.53
  -4   2   3   17.96    0.50
   4  -2   3   17.61    0.43
   4  -2   3   16.77    0.55
   4   2  -3   17.85    0.54
  -4  -2  -3   17.65    0.54
   4  -2   3   17.77    0.55
   4  -2  -3   17.31    0.49
  -4  -2   3   17.10    0.54
   4  -2  -3   17.45    0.55
  -4   2  -3   17.96    0.44
   4   2   3   17.59    0.45
   4  -2  -3   17.83    0.56
  -4   2  -3   17.26    0.51
  -4  -2   3   17.34    0.46
   4   2   3   17.94    0.51
   4   2   3   17.14    0.55
   5   2  -3    5.12    0.27
  -5  -2  -3    4.84    0.25
   5  -2   3    4.79    0.16
   5  -2   3    4.91    0.28
   5   2  -3    5.30    0.28
  -5   2   3    5.45    0.23
   5  -2   3    4.27    0.26
  -5   2   3    4.94    0.24
  -5  -2  -3    4.78    0.23
   5   2  -3    5.44    0.26
   5  -2   3    4.46    0.28
   5  -2  -3    5.08    0.29
  -5   2  -3    4.84    0.18
  -5   2  -3    5.00    0.25
  -5  -2   3    5.15    0.27
   5  -2  -3    5.31    0.29
  -5  -2   3    5.35    0.21
   5  -2  -3    5.08    0.23
   5   2   3    5.04    0.27
   5   2   3    5.12    0.20
   5   2   3    5.12    0.25
   6   2  -3    2.97    0.26
   6  -2   3    3.23    0.27
  -6   2   3    3.32    0.22
  -6   2   3    3.49    0.21
   6   2  -3    3.20    0.25
   6   2  -3    3.31    0.24
  -6  -2  -3    3.07    0.21
   6  -2   3    3.49    0.27
  -6  -2  -3    3.26    0.23
   6  -2   3    2.94    0.25
   6  -2   3    3.14    0.13
  -6   2  -3    3.09    0.16
   6   2   3    3.09    0.24
   6   2   3    3.51    0.20
  -6  -2   3    3.07    0.18
   6  -2  -3    3.41    0.28
   6  -2  -3    2.99    0.21
  -6  -2   3    3.45    0.24
   6   2   3    3.09    0.25
  -6   2  -3    3.35    0.22
   6  -2  -3    3.17    0.28
   7   2  -3   13.05    0.54
  -7   2   3   13.34    0.48
   7  -2   3   12.71    0.56
  -7   2   3   13.40    0.47
  -7  -2  -3   13.05    0.48
   7  -2   3   13.68    0.56
  -7  -2  -3   13.38    0.51
   7   2  -3   13.04    0.53
   7  -2   3   12.94    0.54
   7   2  -3   12.38    0.49
   7  -2   3   13.24    0.36
   7   2   3   13.69    0.46
   7   2   3   13.43    0.52
  -7   2  -3   12.98    0.49
   7  -2  -3   12.53    0.55
  -7  -2   3   13.63    0.45
   7   2   3   12.91    0.56
  -7  -2   3   12.84    0.51
  -7   2  -3   13.66    0.42
   7  -2  -3   12.71    0.56
   7  -2  -3   13.10    0.49
   8   2  -3   17.91    0.70
   8  -2   3   18.12    0.71
   8   2  -3   18.72    0.69
  -8   2   3   19.34    0.63
  -8  -2  -3   18.48    0.65
   8  -2   3   18.72    0.70
  -8   2   3   18.42    0.63
  -8  -2  -3   18.68    0.63
   8  -2   3   18.64    0.70
   8   2  -3   18.90    0.65
  -8   2  -3   18.29    0.64
   8  -2  -3   18.76    0.73
   8   2   3   18.36    0.67
  -8  -2   3   18.30    0.59
   8  -2  -3   18.83    0.64
   8   2   3   18.41    0.60
  -8  -2   3   17.94    0.67
  -8   2  -3   19.06    0.56
   8  -2  -3   18.07    0.70
   8   2   3   19.19    0.72
   9   2  -3   11.80    0.57
   9  -2   3   11.70    0.57
  -9   2   3   12.74    0.49
  -9   2   3   11.99    0.50
   9   2  -3   11.88    0.53
  -9  -2  -3   10.83    0.50
   9  -2   3   11.37    0.56
   9   2  -3   12.08    0.56
   9  -2   3   11.80    0.59
  -9  -2  -3   11.52    0.49
   9   2   3   11.09    0.55
   9  -2  -3   11.85    0.59
  -9  -2   3   12.18    0.54
  -9  -2   3   11.20    0.45
   9   2   3   12.48    0.48
   9  -2  -3   10.59    0.56
  -9   2  -3   11.23    0.50
   9  -2  -3   11.30    0.51
   9   2   3   11.26    0.54
 -10  -2  -3    7.40    0.43
 -10  -2  -3    7.11    0.40
  10  -2   3    6.92    0.51
  10  -2   3    7.60    0.48
  10  -2   3    7.48    0.48
  10   2  -3    7.90    0.48
  10   2  -3    6.53    0.47
  10   2  -3    7.00    0.44
 -10   2   3    7.69    0.41
 -10   2   3    7.61    0.39
  10   2   3    7.14    0.46
  10   2   3    7.88    0.50
  10  -2  -3    6.55    0.42
 -10  -2   3    7.35    0.43
 -10  -2   3    6.86    0.37
  10  -2  -3    7.20    0.48
 -10   2  -3    7.30    0.41
  10  -2  -3    6.54    0.48
  11  -2   3    3.41    0.40
 -11   2   3    2.75    0.29
  11   2  -3    2.63    0.34
  11   2  -3    2.90    0.40
  11  -2   3    2.69    0.38
  11  -2   3    2.46    0.41
 -11  -2  -3    2.24    0.28
  11   2  -3    2.60    0.36
 -11  -2  -3    2.54    0.29
 -11  -2   3    3.17    0.28
  11   2   3    1.85    0.37
 -11  -2   3    2.81    0.32
  11  -2  -3    2.71    0.34
  11  -2  -3    2.21    0.37
  11   2   3    2.70    0.39
 -11   2  -3    2.65    0.30
  11  -2  -3    2.50    0.39
  12   2  -3    0.04    0.26
 -12   2   3    0.59    0.20
  12  -2   3    0.38    0.27
  12  -2   3    0.36    0.27
  12  -2   3    0.28    0.29
  12   2  -3    0.10    0.29
 -12  -2  -3    0.42    0.19
 -12  -2  -3    0.52    0.22
 -12  -2   3    0.32    0.21
  12   2   3    0.39    0.29
 -12   2  -3    0.16    0.18
 -12  -2   3    0.63    0.20
  12  -2  -3    0.48    0.32
  12  -2  -3    0.52    0.32
  12   2   3    0.31    0.32
 -13   2   3    1.79    0.30
  13   2  -3    1.67    0.39
  13  -2   3    2.72    0.46
 -13  -2  -3    1.66    0.30
  13   2  -3    1.28    0.39
  13  -2   3    1.18    0.37
  13  -2  -3    1.39    0.41
 -13  -2   3    2.02    0.32
  13   2   3    1.30    0.39
  13   2   3    2.04    0.44
 -13   2  -3    1.97    0.32
  13  -2  -3    2.23    0.44
  14   2  -3    1.64    0.42
 -14  -2  -3    0.55    0.23
  14   2  -3    1.39    0.41
 -14   2   3    0.76    0.24
  14  -2   3    1.23    0.39
  14  -2   3    0.79    0.38
  14  -2  -3    1.01    0.41
 -14   2  -3    1.29    0.30
  14   2   3    0.94    0.37
  14   2   3    0.66    0.34
  15  -2   3    0.61    0.40
 -15   2   3    0.78    0.26
  15   2  -3    0.51    0.38
  15   2   3    0.53    0.34
  15   2   3    0.50    0.35
  15  -2  -3    0.88    0.41
 -15   2  -3    0.22    0.22
   0  -3  -3    0.10    0.08
   0  -3   3    0.08    0.05
   0  -3  -3    0.39    0.08
   0  -3   3    0.15    0.10
   0  -3  -3    0.09    0.07
   0  -3  -3    0.21    0.07
   0  -3  -3    0.23    0.08
   0  -3   3   -0.10    0.07
   1  -3   3   11.45    0.40
   1  -3   3   11.86    0.40
   1  -3   3   12.29    0.40
  -1  -3  -3   12.28    0.36
   1  -3   3   12.33    0.32
  -1  -3  -3   12.10    0.34
   1   3  -3   11.90    0.36
  -1  -3   3   12.69    0.38
  -1   3  -3   12.71    0.34
  -1  -3   3   12.69    0.31
   1  -3  -3   12.46    0.39
   1  -3  -3   11.97    0.35
   1  -3  -3   12.43    0.38
   1  -3  -3   12.78    0.38
  -1  -3   3   12.45    0.41
   2  -3   3   30.98    0.85
   2   3  -3   32.68    0.81
  -2   3   3   30.79    0.78
  -2   3   3   30.68    0.74
  -2  -3  -3   31.19    0.78
   2   3  -3   31.15    0.82
   2  -3   3   32.29    0.86
   2  -3   3   31.46    0.86
  -2  -3  -3   30.39    0.82
  -2  -3   3   30.28    0.68
   2  -3  -3   30.39    0.81
  -2  -3   3   29.10    0.79
   2   3   3   30.65    0.71
   2  -3  -3   30.39    0.79
   2  -3  -3   29.70    0.75
   2   3   3   30.06    0.74
   2   3   3   30.28    0.80
  -2   3  -3   30.78    0.75
  -2  -3   3   29.18    0.82
   3   3  -3   11.29    0.38
  -3  -3  -3   11.27    0.35
   3  -3   3   10.78    0.40
  -3   3   3   11.05    0.29
  -3  -3  -3   10.58    0.38
   3  -3   3   10.76    0.41
   3  -3   3   10.53    0.40
   3   3  -3   11.25    0.36
  -3   3   3   11.13    0.34
   3  -3  -3   11.17    0.34
  -3  -3   3   10.81    0.39
   3   3   3   11.83    0.29
   3   3   3   10.54    0.38
   3   3   3   11.49    0.34
   3  -3  -3   10.93    0.40
  -3  -3   3   11.62    0.30
   3  -3  -3   10.95    0.39
  -3   3  -3   11.17    0.36
   4   3  -3    2.74    0.21
  -4  -3  -3    2.75    0.17
   4  -3   3    2.16    0.21
   4  -3   3    2.73    0.21
  -4   3   3    2.53    0.09
   4   3  -3    2.84    0.19
  -4  -3  -3    2.53    0.19
  -4   3   3    2.66    0.15
   4  -3   3    2.41    0.21
   4   3   3    2.34    0.17
   4  -3  -3    2.19    0.20
  -4  -3   3    3.04    0.13
  -4   3  -3    2.30    0.17
   4   3   3    2.49    0.12
  -4  -3   3    2.80    0.20
   4  -3  -3    2.18    0.20
   4  -3  -3    2.74    0.16
   4   3   3    2.20    0.19
   5   3  -3    6.00    0.30
   5   3  -3    6.00    0.28
   5  -3   3    5.30    0.31
  -5  -3  -3    5.22    0.28
   5  -3   3    5.83    0.33
  -5  -3  -3    5.72    0.26
   5   3  -3    5.84    0.30
  -5   3   3    6.09    0.25
   5  -3   3    5.41    0.30
  -5   3   3    5.92    0.27
   5  -3  -3    5.28    0.31
  -5   3  -3    6.07    0.18
   5   3   3    6.14    0.28
  -5  -3   3    6.33    0.23
   5   3   3    5.88    0.21
   5  -3  -3    5.82    0.26
  -5  -3   3    5.91    0.30
   5  -3  -3    6.05    0.33
   5   3   3    5.94    0.32
  -5   3  -3    5.57    0.27
   6   3  -3    6.47    0.35
  -6   3   3    6.23    0.31
   6   3  -3    6.40    0.35
   6  -3   3    6.47    0.37
   6  -3   3    5.88    0.36
   6   3  -3    6.03    0.30
  -6   3   3    5.93    0.27
  -6  -3  -3    6.02    0.33
  -6  -3  -3    6.36    0.29
   6  -3   3    6.77    0.36
   6   3   3    6.71    0.33
  -6   3  -3    5.93    0.30
   6   3   3    6.53    0.25
  -6   3  -3    6.27    0.21
  -6  -3   3    5.94    0.33
  -6  -3   3    6.11    0.25
   6   3   3    5.83    0.34
   6  -3  -3    6.21    0.29
   6  -3  -3    6.40    0.37
   6  -3  -3    6.10    0.36
  -7   3   3    9.45    0.37
   7   3  -3    9.69    0.48
  -7  -3  -3    9.05    0.43
  -7   3   3    9.72    0.42
   7   3  -3    9.21    0.45
  -7  -3  -3    9.30    0.39
   7  -3   3    9.33    0.49
   7  -3   3    9.68    0.46
   7   3  -3    9.63    0.41
   7  -3   3    9.39    0.49
   7   3   3   10.08    0.36
   7   3   3    9.68    0.47
  -7   3  -3    9.72    0.31
   7  -3  -3    9.19    0.48
   7  -3  -3    9.10    0.48
  -7   3  -3    8.86    0.40
   7  -3  -3    9.70    0.41
  -7  -3   3    9.32    0.45
   7   3   3    9.33    0.43
  -7  -3   3    9.21    0.35
  -8  -3  -3    2.53    0.24
   8  -3   3    2.38    0.31
   8  -3   3    3.01    0.34
   8  -3   3    2.54    0.28
  -8  -3  -3    2.41    0.25
  -8   3   3    2.97    0.22
   8   3  -3    2.71    0.27
   8   3  -3    2.71    0.26
   8   3  -3    3.33    0.31
  -8   3   3    3.01    0.25
  -8   3  -3    2.58    0.25
  -8  -3   3    3.23    0.22
   8   3   3    3.36    0.30
   8   3   3    3.16    0.23
  -8  -3   3    3.16    0.29
   8   3   3    3.37    0.33
   8  -3  -3    2.94    0.26
   8  -3  -3    3.63    0.35
   8  -3  -3    3.49    0.35
  -9   3   3    9.91    0.41
  -9  -3  -3    9.19    0.46
   9  -3   3    8.52    0.52
  -9  -3  -3    8.50    0.42
   9  -3   3    9.05    0.52
   9   3  -3    8.98    0.50
   9   3  -3    9.25    0.50
   9  -3   3    9.73    0.51
  -9   3   3    8.98    0.44
   9   3  -3    9.32    0.45
   9   3   3    8.65    0.47
  -9  -3   3    9.47    0.49
  -9   3  -3    9.08    0.45
   9  -3  -3    9.49    0.45
   9   3   3    9.61    0.53
   9  -3  -3    8.54    0.51
  -9  -3   3    9.27    0.39
   9  -3  -3    8.93    0.53
 -10  -3  -3    2.03    0.25
  10  -3   3    2.67    0.38
 -10  -3  -3    2.66    0.29
  10  -3   3    2.26    0.35
  10   3  -3    2.34    0.31
  10   3  -3    2.47    0.34
  10  -3   3    2.31    0.34
 -10   3   3    2.42    0.26
  10   3  -3    2.39    0.35
  10  -3  -3    2.59    0.29
  10  -3  -3    2.10    0.35
 -10  -3   3    2.81    0.30
  10   3   3    2.40    0.36
  10  -3  -3    2.46    0.37
 -10  -3   3    2.10    0.22
  10   3   3    2.28    0.32
 -10   3  -3    2.41    0.27
  11   3  -3    0.46    0.26
 -11  -3  -3    0.24    0.16
  11  -3   3    0.14    0.25
  11  -3   3    0.28    0.23
  11   3  -3    0.07    0.25
  11  -3   3   -0.16    0.24
 -11   3   3    0.22    0.16
 -11  -3  -3    0.11    0.17
  11   3   3    0.15    0.24
 -11   3  -3    0.21    0.16
 -11  -3   3    0.16    0.15
  11   3   3   -0.13    0.25
  11  -3  -3   -0.17    0.25
  11  -3  -3    0.19    0.26
  11  -3  -3    0.19    0.21
 -11  -3   3    0.01    0.17
  12  -3   3    1.01    0.32
  12   3  -3    1.55    0.39
 -12  -3  -3    1.39    0.30
  12   3  -3    1.26    0.36
  12  -3   3    1.45    0.36
 -12  -3  -3    1.53    0.27
  12  -3   3    1.76    0.43
 -12   3   3    2.00    0.29
  12   3   3    1.21    0.38
  12  -3  -3    1.36    0.38
 -12   3  -3    1.78    0.30
  12  -3  -3    1.44    0.42
  12   3   3    1.21    0.35
 -12  -3   3    2.00    0.36
  13  -3   3    2.51    0.42
 -13  -3  -3    2.42    0.32
 -13   3   3    1.96    0.32
  13   3  -3    2.06    0.43
  13   3  -3    2.16    0.44
  13  -3   3    3.72    0.50
 -13   3  -3    2.26    0.34
  13  -3  -3    1.04    0.38
  13  -3  -3    1.67    0.42
  13   3   3    1.84    0.45
 -13  -3   3    2.06    0.34
  13   3   3    2.24    0.42
  14  -3   3    1.16    0.43
 -14   3   3    0.99    0.27
  14   3  -3    1.42    0.40
  14   3  -3    1.16    0.37
 -14   3  -3    2.09    0.35
  14   3   3    0.89    0.39
  14  -3  -3    1.78    0.46
  14   3   3    1.47    0.41
  14  -3  -3    0.81    0.37
 -15   3   3    0.27    0.20
  15   3  -3    0.16    0.32
  15  -3   3    0.07    0.34
  15   3   3    0.65    0.38
 -15   3  -3    0.52    0.24
  15  -3  -3    0.32    0.36
   0  -4  -3  131.29    3.00
   0  -4  -3  130.60    2.94
   0  -4  -3  134.12    3.04
   0  -4  -3  134.81    3.06
   0  -4   3  127.87    3.06
   0  -4   3  131.35    2.98
   0  -4  -3  129.10    3.01
   0  -4   3  124.76    3.10
  -1  -4  -3   17.13    0.49
  -1  -4  -3   17.19    0.52
   1  -4   3   17.95    0.56
   1  -4   3   17.36    0.56
   1  -4   3   17.34    0.56
   1  -4   3   17.53    0.46
  -1  -4  -3   18.33    0.50
  -1  -4   3   17.74    0.53
   1  -4  -3   18.40    0.53
   1  -4  -3   18.54    0.55
   1  -4  -3   18.49    0.54
  -1  -4   3   17.37    0.57
  -1  -4   3   18.57    0.46
  -1   4  -3   18.81    0.49
   1  -4  -3   17.93    0.51
  -2  -4  -3   36.28    0.98
  -2   4   3   37.73    0.93
  -2  -4  -3   37.28    0.94
   2  -4   3   35.99    1.01
   2   4  -3   37.18    0.97
   2  -4   3   36.57    1.02
   2  -4   3   39.48    0.88
   2  -4   3   38.10    1.02
   2   4  -3   38.33    0.96
  -2  -4   3   38.50    1.05
  -2  -4   3   37.21    1.00
   2   4   3   39.00    0.95
  -2  -4   3   38.93    0.88
  -2   4  -3   38.45    0.95
   2  -4  -3   38.48    1.01
   2  -4  -3   38.84    0.97
   2  -4  -3   38.19    1.02
   3  -4   3  174.33    4.14
   3   4  -3  179.04    4.06
   3  -4   3  173.84    4.15
   3  -4   3  172.36    4.10
  -3   4   3  175.82    3.97
  -3   4   3  177.53    3.89
  -3  -4  -3  176.61    3.92
   3   4  -3  174.29    4.05
  -3   4  -3  176.81    3.96
  -3  -4   3  170.00    4.08
   3  -4  -3  174.57    4.10
   3   4   3  183.62    4.01
   3   4   3  174.11    4.16
   3   4   3  180.35    4.03
  -3  -4   3  182.36    3.87
   3  -4  -3  173.83    4.15
   3  -4  -3  176.63    4.11
  -4   4   3   52.53    1.17
  -4  -4  -3   51.14    1.35
   4   4  -3   50.84    1.33
   4  -4   3   53.07    1.38
  -4  -4  -3   51.63    1.27
   4  -4   3   51.87    1.38
  -4   4   3   52.78    1.26
   4  -4   3   51.17    1.39
   4   4  -3   50.84    1.30
   4   4   3   50.36    1.27
  -4  -4   3   49.80    1.34
   4   4   3   54.02    1.21
   4  -4  -3   52.34    1.29
   4  -4  -3   52.27    1.38
  -4   4  -3   48.99    1.27
  -4  -4   3   52.91    1.19
   4   4   3   48.81    1.35
   4  -4  -3   51.52    1.35
  -5  -4  -3    3.04    0.24
   5   4  -3    3.20    0.26
   5   4  -3    3.01    0.25
  -5   4   3    3.06    0.22
   5  -4   3    3.28    0.28
   5  -4   3    2.77    0.27
   5  -4   3    2.94    0.25
  -5   4   3    3.59    0.19
   5   4  -3    3.48    0.23
  -5  -4  -3    3.24    0.20
  -5   4  -3    3.30    0.22
   5   4   3    3.57    0.16
   5  -4  -3    3.77    0.29
   5   4   3    3.43    0.23
   5   4   3    3.38    0.26
  -5  -4   3    3.69    0.17
   5  -4  -3    3.34    0.29
   5  -4  -3    3.72    0.22
  -5  -4   3    3.30    0.25
   6  -4   3   10.82    0.48
  -6   4   3   11.29    0.38
  -6  -4  -3   10.79    0.41
   6   4  -3   11.70    0.43
   6   4  -3   10.44    0.47
   6  -4   3   10.54    0.51
  -6  -4  -3   11.13    0.47
   6  -4   3   10.22    0.51
   6   4  -3   11.13    0.48
  -6   4   3   10.46    0.43
   6   4   3   10.77    0.43
   6  -4  -3   10.56    0.49
  -6   4  -3   10.03    0.42
  -6  -4   3   10.71    0.35
   6   4   3   10.96    0.34
   6  -4  -3   10.24    0.50
  -6  -4   3   10.85    0.47
   6   4   3   10.14    0.48
  -6   4  -3   11.20    0.28
   6  -4  -3   11.23    0.42
   7   4  -3    5.04    0.36
  -7   4   3    4.91    0.30
   7   4  -3    5.33    0.31
   7  -4   3    4.19    0.33
   7   4  -3    4.94    0.36
   7  -4   3    4.09    0.37
  -7  -4  -3    4.24    0.27
  -7   4   3    5.07    0.25
  -7  -4  -3    4.34    0.31
   7  -4   3    4.98    0.40
   7   4   3    3.95    0.30
   7   4   3    4.19    0.33
   7  -4  -3    4.70    0.38
   7  -4  -3    4.90    0.30
   7   4   3    4.16    0.22
   7  -4  -3    5.27    0.38
  -7   4  -3    4.42    0.29
  -7  -4   3    4.35    0.23
  -7  -4   3    4.33    0.32
  -8  -4  -3   10.39    0.49
   8  -4   3    9.57    0.53
   8   4  -3   10.11    0.51
   8   4  -3    9.09    0.49
  -8   4   3   10.37    0.46
   8  -4   3    9.51    0.48
   8  -4   3    9.07    0.52
   8   4  -3   10.27    0.44
  -8   4   3   10.13    0.39
  -8  -4  -3    9.64    0.42
   8  -4  -3    9.57    0.52
  -8  -4   3    9.37    0.47
   8  -4  -3    9.36    0.42
   8   4   3    9.19    0.50
  -8   4  -3    8.51    0.43
  -8  -4   3    9.24    0.36
   8   4   3    8.83    0.44
   8  -4  -3    9.77    0.52
   9   4  -3    9.01    0.50
  -9   4   3   10.39    0.48
   9  -4   3   10.18    0.56
   9  -4   3   10.08    0.54
  -9  -4  -3    9.83    0.51
  -9  -4  -3    9.57    0.44
   9  -4   3    9.91    0.57
   9   4  -3   10.26    0.46
   9   4  -3   10.54    0.55
  -9  -4   3    9.77    0.40
  -9   4  -3    9.17    0.47
   9   4   3    9.88    0.50
   9  -4  -3   10.84    0.48
   9  -4  -3    9.87    0.57
  -9  -4   3   10.79    0.54
   9   4   3    9.84    0.55
   9  -4  -3    9.88    0.57
  10   4  -3    0.24    0.25
 -10  -4  -3    0.06    0.13
  10   4  -3    0.39    0.25
  10  -4   3    0.47    0.27
 -10  -4  -3    0.17    0.18
  10  -4   3    0.40    0.25
 -10   4   3    0.12    0.15
  10  -4   3    0.39    0.22
  10  -4  -3    0.44    0.20
  10  -4  -3    0.64    0.31
  10   4   3    0.31    0.26
 -10  -4   3    0.31    0.13
 -10   4  -3    0.43    0.17
  10   4   3    0.24    0.24
  10  -4  -3    0.20    0.24
 -10  -4   3    0.01    0.15
  11   4  -3    5.43    0.47
 -11   4   3    3.54    0.33
  11  -4   3    4.63    0.44
  11  -4   3    3.89    0.44
  11  -4   3    3.70    0.48
  11   4  -3    3.85    0.44
 -11  -4  -3    4.00    0.34
 -11  -4  -3    3.55    0.36
  11  -4  -3    4.23    0.50
  11  -4  -3    3.73    0.47
  11   4   3    3.49    0.44
 -11   4  -3    3.61    0.35
  11   4   3    3.83    0.41
 -11  -4   3    3.50    0.37
 -12  -4  -3    4.78    0.43
 -12  -4  -3    5.11    0.39
  12  -4   3    4.77    0.50
  12   4  -3    5.00    0.50
  12   4  -3    4.60    0.50
  12  -4   3    5.55    0.57
  12  -4   3    5.08    0.47
 -12   4   3    4.73    0.40
  12  -4  -3    5.04    0.56
  12   4   3    5.00    0.52
  12   4   3    5.04    0.49
 -12   4  -3    5.38    0.42
  12  -4  -3    4.34    0.52
 -12  -4   3    5.14    0.44
  13  -4   3    4.96    0.56
 -13  -4  -3    5.79    0.47
  13  -4   3    5.60    0.53
 -13   4   3    5.06    0.43
  13  -4   3    5.65    0.56
  13   4  -3    5.06    0.52
  13   4  -3    5.09    0.55
  13   4   3    4.39    0.49
  13  -4  -3    6.02    0.59
 -13  -4   3    4.71    0.46
  13   4   3    5.04    0.54
  13  -4  -3    4.31    0.53
 -13   4  -3    5.45    0.45
 -14   4   3    6.16    0.49
  14   4  -3    5.47    0.56
  14  -4   3    5.31    0.62
  14   4  -3    6.00    0.60
 -14   4  -3    5.59    0.48
 -14  -4   3    7.32    0.56
  14  -4  -3    6.48    0.64
  14  -4  -3    5.64    0.61
  14   4   3    5.29    0.59
  15   4  -3    0.05    0.37
  15   4  -3    0.46    0.38
 -15   4   3    0.70    0.26
  15  -4   3    0.08    0.37
 -15   4  -3    0.26    0.21
  15  -4  -3    0.55    0.39
  15   4   3    1.21    0.45
   0  -5  -3   54.63    1.37
   0  -5   3   52.69    1.43
   0  -5   3   53.69    1.42
   0  -5  -3   56.59    1.39
   0  -5  -3   55.63    1.39
   0  -5   3   56.36    1.35
   0  -5  -3   54.11    1.34
   0  -5  -3   56.23    1.37
   1  -5   3  105.29    2.36
   1  -5   3   98.62    2.48
   1  -5   3  102.17    2.51
   1  -5   3  101.78    2.50
  -1  -5  -3   99.79    2.42
  -1  -5  -3  102.72    2.35
  -1  -5  -3  104.41    2.42
   1  -5  -3  105.94    2.52
   1  -5  -3  104.35    2.42
  -1  -5   3  101.41    2.46
   1  -5  -3  104.32    2.48
   1  -5  -3  104.55    2.50
  -1  -5   3  108.96    2.34
  -1  -5   3  101.69    2.56
   2  -5   3   11.03    0.43
  -2  -5  -3   11.05    0.37
   2   5  -3   10.27    0.39
   2  -5   3   10.73    0.44
   2  -5   3   11.08    0.32
   2  -5   3   10.75    0.45
  -2  -5  -3   10.86    0.41
   2   5  -3   11.51    0.38
  -2   5  -3   10.87    0.36
   2  -5  -3   11.20    0.38
  -2  -5   3   10.41    0.42
  -2  -5   3   11.18    0.31
   2  -5  -3   11.11    0.41
   2  -5  -3   10.90    0.42
  -2  -5   3   10.63    0.40
   2  -5  -3   10.76    0.42
   2   5   3   10.78    0.35
   3  -5   3   14.03    0.54
  -3  -5  -3   14.51    0.51
  -3   5   3   15.58    0.40
  -3  -5  -3   14.36    0.46
   3   5  -3   14.92    0.50
  -3   5   3   14.47    0.44
   3  -5   3   14.86    0.53
   3   5  -3   15.13    0.48
   3  -5   3   14.96    0.56
  -3  -5   3   14.72    0.54
  -3  -5   3   15.31    0.40
   3  -5  -3   15.51    0.48
   3  -5  -3   14.98    0.53
   3   5   3   15.09    0.46
   3   5   3   14.08    0.51
   3  -5  -3   14.55    0.54
   3   5   3   15.58    0.42
  -3   5  -3   14.71    0.48
  -3   5  -3   15.30    0.38
  -3  -5   3   15.51    0.53
  -4   5   3   39.17    0.89
   4   5  -3   37.89    1.05
   4  -5   3   37.00    1.11
  -4   5   3   37.95    0.97
   4   5  -3   39.28    1.02
  -4  -5  -3   38.91    1.08
   4  -5   3   36.91    1.11
  -4  -5  -3   37.90    0.99
   4  -5   3   37.12    1.09
   4  -5  -3   36.85    1.10
   4   5   3   38.45    1.08
  -4  -5   3   39.10    0.92
   4  -5  -3   36.68    1.07
   4   5   3   39.63    0.93
   4   5   3   37.97    0.99
  -4  -5   3   36.74    1.07
   4  -5  -3   38.55    1.02
  -4   5  -3   38.36    1.01
  -5   5   3   32.45    0.83
  -5  -5  -3   31.73    0.86
   5  -5   3   31.18    0.95
   5   5  -3   32.65    0.89
   5  -5   3   29.93    0.97
   5  -5   3   30.44    0.99
  -5  -5  -3   30.24    0.94
   5   5  -3   31.01    0.93
  -5   5   3   30.98    0.89
  -5   5  -3   29.27    0.87
   5  -5  -3   30.20    0.97
  -5  -5   3   31.26    0.94
   5   5   3   30.21    0.94
  -5  -5   3   32.23    0.78
   5  -5  -3   28.78    0.94
   5   5   3   30.51    0.86
   5   5   3   32.26    0.77
   5  -5  -3   31.24    0.87
  -6   5   3   10.31    0.36
  -6  -5  -3    9.66    0.45
  -6  -5  -3    9.27    0.38
   6  -5   3    9.38    0.50
   6   5  -3    9.19    0.47
   6   5  -3    9.91    0.41
   6  -5   3    9.38    0.46
   6   5  -3    9.34    0.46
  -6   5   3    9.56    0.42
   6  -5   3    9.57    0.51
   6   5   3    9.40    0.41
   6  -5  -3    9.83    0.41
  -6   5  -3    9.80    0.43
   6   5   3    8.60    0.47
   6  -5  -3    8.94    0.48
  -6  -5   3    8.91    0.45
  -6  -5   3   10.19    0.34
   6   5   3   10.04    0.31
   6  -5  -3    9.68    0.52
   7   5  -3   17.90    0.69
   7  -5   3   17.16    0.67
   7  -5   3   17.03    0.72
  -7   5   3   17.96    0.54
   7   5  -3   17.45    0.66
  -7   5   3   17.21    0.63
  -7  -5  -3   17.14    0.58
   7  -5   3   16.07    0.71
   7   5  -3   16.99    0.59
  -7  -5  -3   16.79    0.66
   7  -5  -3   17.30    0.72
  -7  -5   3   17.84    0.53
   7  -5  -3   18.45    0.62
   7   5   3   17.19    0.69
   7   5   3   18.24    0.62
  -7   5  -3   16.41    0.62
   7  -5  -3   16.33    0.69
  -7  -5   3   18.56    0.69
  -8   5   3    2.66    0.26
   8  -5   3    2.52    0.34
   8   5  -3    2.73    0.30
   8   5  -3    2.93    0.33
  -8  -5  -3    2.79    0.29
   8   5  -3    3.17    0.27
   8  -5   3    2.38    0.34
  -8  -5  -3    2.65    0.24
   8  -5   3    1.99    0.27
   8  -5  -3    2.78    0.26
   8   5   3    2.86    0.34
  -8  -5   3    2.85    0.20
   8  -5  -3    2.34    0.33
  -8   5  -3    2.61    0.26
   8  -5  -3    2.83    0.36
  -8  -5   3    2.94    0.31
   8   5   3    2.18    0.29
   9  -5   3    1.46    0.32
   9   5  -3    1.02    0.28
   9  -5   3    1.46    0.29
   9   5  -3    1.33    0.24
  -9  -5  -3    1.46    0.21
  -9   5   3    1.33    0.22
   9  -5   3    0.85    0.30
  -9  -5  -3    1.49    0.27
   9   5  -3    1.81    0.30
   9   5   3    1.03    0.26
   9  -5  -3    1.43    0.33
   9   5   3    0.75    0.25
  -9   5  -3    1.58    0.24
   9  -5  -3    1.36    0.22
   9  -5  -3    1.25    0.32
  -9  -5   3    1.15    0.24
 -10  -5  -3    1.59    0.29
  10   5  -3    1.04    0.31
 -10  -5  -3    1.78    0.23
  10   5  -3    1.34    0.34
  10  -5   3    1.67    0.38
  10  -5   3    0.88    0.30
 -10   5   3    1.62    0.26
  10  -5   3    1.61    0.29
 -10  -5   3    1.54    0.30
  10   5   3    0.75    0.32
 -10   5  -3    1.82    0.26
  10  -5  -3    1.45    0.35
  10  -5  -3    1.42    0.35
  10   5   3    1.07    0.29
 -11  -5  -3    4.84    0.42
  11   5  -3    4.22    0.46
  11  -5   3    3.43    0.45
  11  -5   3    3.88    0.40
  11   5  -3    3.75    0.44
  11  -5   3    3.91    0.49
 -11  -5  -3    4.03    0.33
 -11   5   3    4.05    0.37
  11  -5  -3    4.88    0.51
  11   5   3    3.86    0.46
 -11   5  -3    4.09    0.38
  11  -5  -3    4.21    0.50
 -11  -5   3    3.61    0.38
  11   5   3    4.04    0.43
 -12  -5  -3    1.91    0.34
  12   5  -3    1.94    0.41
  12  -5   3    1.73    0.37
  12   5  -3    2.18    0.42
  12  -5   3    1.71    0.39
 -12   5   3    2.82    0.35
  12  -5   3    2.73    0.49
  12   5   3    2.51    0.41
  12  -5  -3    2.57    0.45
  12  -5  -3    1.12    0.36
 -12   5  -3    2.32    0.34
 -12  -5   3    2.21    0.34
  12   5   3    2.62    0.44
  13   5  -3    0.23    0.34
 -13   5   3    1.23    0.28
 -13  -5  -3    0.97    0.29
  13  -5   3    0.09    0.32
  13   5  -3    1.18    0.40
  13  -5   3    0.64    0.35
 -13  -5   3    0.74    0.28
  13  -5  -3    0.68    0.36
  13   5   3    0.71    0.35
 -13   5  -3    0.07    0.19
  13  -5  -3    0.81    0.39
  14  -5   3   -0.13    0.33
  14   5  -3    0.00    0.30
  14   5  -3   -0.77    0.28
 -14   5   3    0.40    0.22
 -14   5  -3    0.32    0.22
  14  -5  -3    0.10    0.31
 -14  -5   3   -0.27    0.22
  14  -5  -3    0.35    0.41
  14   5   3    0.22    0.35
  15   5  -3    1.58    0.42
  15   5  -3    0.97    0.41
  15  -5   3    0.97    0.43
 -15   5   3    1.78    0.35
  15  -5  -3    0.85    0.44
  15   5   3    1.39    0.44
  15  -5  -3    1.01    0.42
 -15   5  -3    2.17    0.37
   0  -6   3    1.30    0.18
   0  -6  -3    1.26    0.15
   0  -6  -3    1.20    0.16
   0  -6  -3    1.25    0.15
   0  -6  -3    1.44    0.17
   0  -6   3    1.03    0.13
   0  -6   3    1.16    0.16
   0  -6  -3    1.12    0.15
  -1  -6  -3    7.29    0.32
  -1  -6  -3    7.11    0.31
  -1  -6  -3    7.71    0.32
   1  -6   3    7.77    0.28
   1  -6   3    7.31    0.36
   1  -6   3    6.51    0.35
   1  -6   3    7.37    0.36
  -1  -6   3    7.92    0.33
   1  -6  -3    7.59    0.33
   1  -6  -3    7.84    0.35
  -1  -6   3    7.97    0.38
   1  -6  -3    8.09    0.35
   1  -6  -3    8.32    0.37
  -1  -6   3    8.28    0.28
   2   6  -3    1.33    0.16
  -2  -6  -3    1.51    0.16
   2  -6   3    1.37    0.21
  -2  -6  -3    1.51    0.17
   2  -6   3    1.96    0.23
   2  -6   3    1.58    0.12
   2  -6   3    1.27    0.19
  -2  -6   3    1.70    0.13
   2  -6  -3    1.58    0.16
   2  -6  -3    1.58    0.20
   2  -6  -3    1.35    0.19
  -2  -6   3    1.55    0.17
  -2   6  -3    1.53    0.15
  -2  -6   3    1.55    0.18
   2  -6  -3    1.88    0.20
  -3   6   3    0.46    0.12
  -3   6   3    0.74    0.11
  -3  -6  -3    0.77    0.13
   3  -6   3    0.88    0.19
   3   6  -3    0.83    0.18
   3  -6   3    0.74    0.21
  -3  -6  -3    0.56    0.14
   3  -6   3    0.83    0.21
   3   6  -3    0.65    0.15
   3   6   3    0.50    0.11
  -3   6  -3    0.57    0.13
   3  -6  -3    0.53    0.19
  -3  -6   3    0.75    0.18
   3  -6  -3    0.44    0.18
   3   6   3    0.77    0.15
  -3  -6   3    0.57    0.09
   3  -6  -3    0.78    0.14
  -3  -6   3    0.61    0.15
   4   6  -3    9.36    0.38
  -4   6   3    9.62    0.36
   4  -6   3    9.14    0.48
   4  -6   3   10.24    0.46
  -4  -6  -3   10.37    0.39
  -4   6   3   10.10    0.29
   4  -6   3    9.47    0.48
  -4  -6  -3    9.94    0.44
   4   6  -3    9.74    0.43
  -4   6  -3    9.84    0.26
   4  -6  -3    9.93    0.47
   4  -6  -3    9.47    0.38
   4   6   3   10.25    0.32
  -4  -6   3    9.33    0.31
   4  -6  -3    8.00    0.45
  -4  -6   3    9.37    0.43
  -4   6  -3    8.91    0.38
   4   6   3    9.44    0.44
   4   6   3    9.52    0.38
  -5   6   3   18.17    0.55
   5   6  -3   18.11    0.64
   5   6  -3   19.05    0.60
  -5  -6  -3   16.53    0.65
   5  -6   3   18.21    0.67
   5  -6   3   17.21    0.71
   5  -6   3   18.35    0.71
  -5  -6  -3   16.88    0.57
   5  -6  -3   18.08    0.60
   5  -6  -3   18.31    0.69
  -5   6  -3   17.02    0.60
  -5  -6   3   17.17    0.65
   5   6   3   17.25    0.66
   5  -6  -3   17.06    0.70
   5   6   3   18.48    0.50
  -5  -6   3   18.50    0.50
   5   6   3   16.25    0.57
   6  -6   3   13.41    0.62
   6  -6   3   13.55    0.57
   6   6  -3   14.01    0.57
  -6   6   3   13.91    0.45
  -6   6   3   13.99    0.54
   6   6  -3   14.12    0.51
  -6  -6  -3   13.73    0.49
   6   6  -3   12.75    0.58
  -6  -6  -3   12.92    0.57
   6  -6   3   12.80    0.61
   6   6   3   13.55    0.52
  -6  -6   3   14.17    0.60
   6  -6  -3   13.45    0.61
  -6  -6   3   14.99    0.45
   6  -6  -3   14.20    0.64
  -6   6  -3   14.21    0.54
   6   6   3   13.22    0.58
   6  -6  -3   14.80    0.53
  -7  -6  -3    2.68    0.28
   7  -6   3    2.80    0.34
  -7   6   3    2.52    0.26
   7   6  -3    3.37    0.33
   7   6  -3    3.22    0.32
  -7  -6  -3    3.02    0.24
   7  -6   3    2.25    0.28
   7  -6   3    2.03    0.33
   7   6  -3    2.98    0.26
  -7   6  -3    2.46    0.26
   7   6   3    2.57    0.27
   7   6   3    2.51    0.31
   7  -6  -3    2.72    0.35
   7  -6  -3    2.55    0.24
  -7  -6   3    2.94    0.29
  -7  -6   3    2.59    0.19
   7  -6  -3    3.04    0.34
   8   6  -3    2.14    0.32
  -8   6   3    1.79    0.24
   8  -6   3    1.41    0.32
  -8  -6  -3    2.23    0.27
   8   6  -3    2.11    0.25
   8  -6   3    1.49    0.28
   8  -6   3    1.66    0.35
  -8  -6  -3    1.31    0.20
   8   6  -3    2.06    0.31
   8   6   3    1.81    0.28
  -8   6  -3    1.58    0.23
   8  -6  -3    1.70    0.35
   8  -6  -3    1.99    0.24
   8  -6  -3    1.74    0.33
  -8  -6   3    2.04    0.28
   8   6   3    1.60    0.26
   9   6  -3    3.42    0.36
   9   6  -3    3.86    0.39
  -9   6   3    4.04    0.33
   9  -6   3    4.80    0.46
   9  -6   3    3.94    0.35
  -9  -6  -3    3.97    0.29
  -9  -6  -3    4.01    0.36
   9  -6   3    4.04    0.43
   9  -6  -3    4.06    0.45
  -9  -6   3    4.15    0.37
   9   6   3    3.75    0.35
   9   6   3    3.92    0.38
   9  -6  -3    4.07    0.44
  -9   6  -3    4.15    0.34
  10   6  -3    2.03    0.37
  10  -6   3    2.02    0.32
  10  -6   3    1.51    0.39
 -10  -6  -3    1.99    0.25
 -10   6   3    1.75    0.29
  10   6  -3    2.58    0.38
  10  -6   3    1.97    0.40
 -10  -6  -3    1.83    0.30
  10   6   3    1.89    0.39
 -10  -6   3    2.11    0.33
  10  -6  -3    1.50    0.39
 -10   6  -3    2.15    0.30
  10   6   3    1.92    0.33
  10  -6  -3    1.97    0.40
  11   6  -3   -0.13    0.27
 -11  -6  -3    0.19    0.20
  11  -6   3    0.34    0.33
  11  -6   3    0.39    0.31
 -11   6   3    0.41    0.21
  11   6  -3    0.57    0.30
  11  -6   3   -0.04    0.21
 -11   6  -3    0.10    0.17
  11   6   3    0.20    0.30
 -11  -6   3   -0.12    0.16
  11   6   3    0.31    0.31
  11  -6  -3    0.15    0.30
  11  -6  -3    0.17    0.31
  12  -6   3    0.42    0.36
 -12   6   3    0.95    0.25
 -12  -6  -3    1.25    0.32
  12   6  -3    1.01    0.36
  12   6  -3    0.68    0.36
  12  -6   3    0.79    0.35
  12  -6  -3    0.73    0.37
  12   6   3    1.07    0.39
  12   6   3    0.44    0.32
 -12  -6   3    1.62    0.36
 -12   6  -3    1.12    0.29
  12  -6  -3    1.24    0.41
  13   6  -3   -0.05    0.31
 -13  -6  -3    0.61    0.27
 -13   6   3    0.41    0.22
  13  -6   3    0.48    0.36
  13   6  -3    0.54    0.34
  13  -6   3    1.03    0.39
  13  -6  -3    0.71    0.37
 -13   6  -3    0.66    0.25
 -13  -6   3    0.87    0.31
  13  -6  -3   -0.06    0.31
  13   6   3    0.00    0.30
 -14   6   3    0.58    0.24
  14  -6   3   -0.11    0.31
  14   6  -3   -0.24    0.32
 -14  -6  -3    0.13    0.26
  14  -6   3    0.36    0.34
  14   6  -3    0.31    0.33
  14  -6  -3    0.47    0.35
  14  -6  -3    0.32    0.41
 -14   6  -3    0.41    0.24
 -14  -6   3    0.20    0.26
  14   6   3    0.86    0.39
  15   6  -3    0.89    0.42
  15   6  -3    0.92    0.43
 -15  -6   3    0.81    0.35
  15  -6  -3    1.19    0.49
   0  -7   3   11.97    0.43
   0  -7  -3   12.11    0.46
   0  -7  -3   11.59    0.44
   0  -7  -3   11.89    0.45
   0  -7  -3   11.54    0.47
   0  -7   3   11.41    0.50
   0  -7   3   12.15    0.50
   0  -7  -3   12.04    0.47
   1  -7   3   11.81    0.40
  -1  -7  -3   12.01    0.45
  -1  -7  -3   11.25    0.45
   1  -7   3   11.06    0.50
  -1  -7  -3   11.05    0.43
   1  -7   3   11.65    0.49
   1  -7   3   11.83    0.52
   1  -7  -3   11.64    0.48
   1  -7  -3   11.77    0.46
   1  -7  -3   11.29    0.48
   1  -7  -3   11.92    0.46
  -1  -7   3   12.29    0.46
  -1  -7   3   11.68    0.50
  -1  -7   3   12.40    0.39
   2  -7   3   17.40    0.51
   2  -7   3   16.39    0.65
  -2  -7  -3   17.38    0.61
   2  -7   3   17.39    0.64
   2  -7   3   18.07    0.68
   2   7  -3   17.27    0.57
  -2  -7  -3   17.74    0.57
   2  -7  -3   16.26    0.57
   2  -7  -3   17.77    0.65
  -2  -7   3   17.92    0.49
  -2   7  -3   17.14    0.54
  -2  -7   3   16.92    0.60
  -2  -7   3   16.49    0.64
   2  -7  -3   17.23    0.62
   2  -7  -3   16.80    0.60
   3  -7   3    2.36    0.28
  -3  -7  -3    2.27    0.23
  -3   7   3    2.25    0.19
   3   7  -3    1.91    0.21
  -3  -7  -3    2.06    0.20
   3  -7   3    1.98    0.24
   3  -7   3    2.22    0.30
   3   7  -3    2.62    0.26
   3  -7  -3    2.01    0.27
  -3  -7   3    2.24    0.23
  -3  -7   3    2.29    0.25
   3   7   3    2.46    0.18
   3  -7  -3    2.18    0.27
  -3   7  -3    2.09    0.19
   3   7   3    2.55    0.22
   3  -7  -3    2.57    0.21
  -3  -7   3    2.19    0.15
  -4  -7  -3    5.56    0.35
  -4   7   3    6.15    0.29
   4  -7   3    5.89    0.37
   4   7  -3    5.40    0.31
   4  -7   3    5.44    0.40
   4  -7   3    5.29    0.40
   4   7  -3    5.89    0.36
  -4  -7  -3    5.79    0.31
  -4   7   3    6.14    0.23
   4   7   3    6.13    0.32
   4   7   3    6.08    0.36
  -4   7  -3    5.44    0.32
   4  -7  -3    5.98    0.31
  -4  -7   3    6.34    0.25
   4   7   3    6.45    0.26
   4  -7  -3    6.34    0.43
   4  -7  -3    6.27    0.40
  -4  -7   3    5.73    0.36
  -5   7   3    5.38    0.27
   5   7  -3    6.22    0.32
  -5  -7  -3    5.35    0.36
   5  -7   3    5.51    0.41
  -5  -7  -3    5.15    0.30
   5  -7   3    6.25    0.38
   5   7  -3    6.20    0.38
   5  -7   3    4.81    0.40
  -5   7  -3    5.18    0.32
   5  -7  -3    5.69    0.41
   5  -7  -3    5.27    0.42
   5   7   3    5.23    0.37
  -5  -7   3    5.87    0.24
  -5  -7   3    5.81    0.37
   5   7   3    5.27    0.31
   5  -7  -3    6.17    0.32
   6  -7   3    1.32    0.29
  -6   7   3    2.11    0.17
  -6  -7  -3    1.82    0.21
   6   7  -3    2.02    0.23
  -6  -7  -3    2.04    0.26
   6  -7   3    1.92    0.26
   6   7  -3    1.65    0.28
   6   7  -3    1.85    0.27
  -6   7   3    1.79    0.24
   6  -7   3    2.07    0.32
   6   7   3    2.29    0.25
   6   7   3    2.16    0.27
   6  -7  -3    1.40    0.20
  -6   7  -3    1.61    0.22
   6  -7  -3    1.93    0.34
  -6  -7   3    1.67    0.25
   6  -7  -3    1.61    0.31
  -7  -7  -3    2.14    0.29
   7  -7   3    1.50    0.33
   7   7  -3    1.67    0.28
   7   7  -3    2.06    0.31
   7   7  -3    1.94    0.24
   7  -7   3    1.78    0.26
   7  -7   3    1.61    0.33
  -7   7   3    1.72    0.24
  -7  -7  -3    1.69    0.21
   7   7   3    1.57    0.31
   7  -7  -3    2.27    0.23
   7  -7  -3    1.50    0.32
   7   7   3    1.83    0.27
   7  -7  -3    2.32    0.34
  -7  -7   3    1.83    0.27
  -7   7  -3    2.08    0.25
   8  -7   3    6.51    0.51
   8  -7   3    6.04    0.49
   8   7  -3    6.08    0.43
   8  -7   3    7.02    0.45
  -8   7   3    5.32    0.38
  -8  -7  -3    5.94    0.34
   8   7  -3    5.87    0.46
  -8  -7  -3    6.51    0.44
   8   7   3    6.22    0.45
   8  -7  -3    5.87    0.48
  -8   7  -3    6.54    0.41
   8   7   3    6.13    0.40
  -8  -7   3    7.12    0.47
   8  -7  -3    6.42    0.50
   9  -7   3    1.06    0.31
  -9   7   3    1.48    0.25
   9   7  -3    1.52    0.33
   9  -7   3    1.09    0.35
   9   7  -3    1.43    0.32
  -9  -7  -3    1.40    0.29
  -9  -7  -3    1.52    0.22
   9  -7   3    1.65    0.29
   9   7   3    1.26    0.28
  -9   7  -3    1.58    0.26
   9   7   3    0.98    0.31
   9  -7  -3    1.25    0.34
  -9  -7   3    1.65    0.32
   9  -7  -3    1.24    0.34
  10   7  -3    8.08    0.56
  10  -7   3    7.61    0.59
 -10  -7  -3    8.40    0.55
  10  -7   3    9.00    0.55
  10  -7   3    7.52    0.63
  10   7  -3    7.86    0.58
 -10   7   3    9.16    0.52
  10  -7  -3    7.68    0.59
  10   7   3    7.52    0.49
  10   7   3    7.95    0.58
 -10   7  -3    7.61    0.48
 -10  -7   3    8.58    0.55
  10  -7  -3    6.92    0.60
 -11  -7  -3    9.76    0.62
  11   7  -3    9.53    0.64
  11   7  -3    9.77    0.67
  11  -7   3   10.22    0.73
 -11   7   3    9.59    0.56
  11  -7   3    9.56    0.69
 -11  -7   3    9.75    0.62
  11  -7  -3    9.42    0.70
  11   7   3    9.37    0.66
 -11   7  -3    9.32    0.56
  11  -7  -3    8.64    0.67
 -12  -7  -3    2.70    0.40
 -12   7   3    2.94    0.36
  12   7  -3    2.91    0.46
  12   7  -3    2.70    0.46
  12  -7   3    2.24    0.49
  12  -7   3    3.60    0.51
 -12  -7   3    2.10    0.37
  12  -7  -3    2.69    0.48
  12  -7  -3    1.57    0.43
 -12   7  -3    2.23    0.35
  12   7   3    2.88    0.48
  13  -7   3    1.62    0.46
 -13   7   3    1.32    0.31
 -13  -7  -3    1.81    0.38
  13   7  -3    1.53    0.41
  13  -7   3    1.37    0.41
  13   7  -3    1.11    0.43
 -13  -7   3    1.85    0.40
  13  -7  -3    1.42    0.45
  13  -7  -3    1.49    0.47
  13   7   3    1.22    0.40
 -13   7  -3    2.09    0.37
  14   7  -3    3.63    0.53
  14   7  -3    2.90    0.52
  14  -7   3    3.54    0.55
  14  -7   3    2.10    0.50
 -14   7   3    3.89    0.43
 -14  -7  -3    3.85    0.47
  14   7   3    3.02    0.52
 -14  -7   3    3.70    0.47
  14  -7  -3    3.48    0.59
 -14   7  -3    3.39    0.42
  14  -7  -3    3.84    0.57
   0  -8  -3   14.92    0.57
   0  -8   3   15.02    0.52
   0  -8   3   14.00    0.60
   0  -8  -3   14.62    0.54
   0  -8   3   14.35    0.60
   0  -8  -3   14.99    0.57
   0  -8  -3   15.46    0.55
   0  -8  -3   14.56    0.56
   1  -8   3   14.03    0.61
   1  -8   3   15.19    0.50
   1  -8   3   13.78    0.58
  -1  -8  -3   13.90    0.55
  -1  -8  -3   14.68    0.53
   1  -8   3   15.25    0.62
  -1  -8  -3   14.87    0.55
   1  -8  -3   14.64    0.55
   1  -8  -3   14.19    0.54
   1  -8  -3   14.38    0.58
  -1  -8   3   14.67    0.60
  -1  -8   3   14.16    0.54
   1  -8  -3   15.00    0.59
  -2  -8  -3    6.42    0.37
   2  -8   3    7.24    0.43
   2  -8   3    7.12    0.43
  -2  -8  -3    6.54    0.34
   2  -8   3    6.24    0.39
   2   8  -3    6.90    0.36
   2  -8   3    6.83    0.29
   2  -8  -3    6.73    0.38
   2  -8  -3    6.86    0.35
   2  -8  -3    6.44    0.41
  -2   8  -3    7.03    0.33
  -2  -8   3    7.28    0.38
  -2  -8   3    6.69    0.39
   2  -8  -3    6.46    0.40
  -2  -8   3    7.42    0.29
  -3  -8  -3   35.01    1.08
   3  -8   3   35.36    1.14
   3   8  -3   35.65    1.01
   3  -8   3   36.17    1.12
   3   8  -3   34.35    1.04
   3  -8   3   35.46    1.15
  -3  -8  -3   36.67    1.00
  -3   8   3   35.48    0.96
  -3  -8   3   36.77    0.90
  -3  -8   3   35.91    1.12
  -3   8  -3   34.89    0.98
   3  -8  -3   33.91    1.12
   3   8   3   34.93    0.99
   3  -8  -3   35.00    1.10
   3   8   3   35.46    0.94
  -3  -8   3   34.98    1.06
   3  -8  -3   35.01    1.03
   4   8  -3   10.75    0.49
   4  -8   3   11.41    0.53
  -4   8   3   10.86    0.36
  -4  -8  -3   11.01    0.51
   4   8  -3   11.03    0.45
   4  -8   3   10.59    0.57
  -4  -8  -3   11.35    0.45
  -4   8   3   10.40    0.40
   4  -8   3   11.25    0.57
  -4   8  -3   10.59    0.46
   4   8   3   10.26    0.51
   4   8   3   10.94    0.45
  -4  -8   3   11.50    0.52
   4  -8  -3   11.57    0.55
   4   8   3   10.79    0.39
   4  -8  -3   11.06    0.57
  -4  -8   3   11.71    0.37
   4  -8  -3   11.62    0.47
  -5  -8  -3   15.65    0.56
   5   8  -3   16.60    0.58
   5  -8   3   15.16    0.70
   5  -8   3   15.66    0.66
  -5  -8  -3   15.64    0.66
   5  -8   3   15.36    0.71
  -5   8   3   15.95    0.52
   5   8  -3   16.54    0.63
  -5   8  -3   14.98    0.58
   5   8   3   16.13    0.57
   5   8   3   14.90    0.64
   5  -8  -3   14.97    0.68
   5  -8  -3   15.35    0.69
   5  -8  -3   15.85    0.58
  -5  -8   3   14.82    0.64
  -6  -8  -3    1.28    0.25
   6  -8   3    1.82    0.35
   6  -8   3    1.50    0.31
   6   8  -3    1.61    0.27
   6   8  -3    1.28    0.22
  -6  -8  -3    1.61    0.22
   6   8  -3    1.34    0.27
  -6   8   3    1.40    0.22
   6  -8   3    1.51    0.27
   6  -8  -3    1.56    0.32
  -6  -8   3    1.27    0.26
  -6   8  -3    1.58    0.22
   6   8   3    1.05    0.26
   6   8   3    1.29    0.23
   6  -8  -3    1.61    0.32
   6  -8  -3    1.52    0.21
  -7  -8  -3    3.38    0.34
   7   8  -3    3.19    0.35
  -7  -8  -3    2.90    0.26
  -7   8   3    3.80    0.32
   7  -8   3    3.33    0.39
   7   8  -3    3.39    0.37
   7  -8   3    3.37    0.34
   7  -8   3    3.43    0.40
  -7   8  -3    3.11    0.29
   7   8   3    3.16    0.37
   7   8   3    2.93    0.30
   7  -8  -3    3.76    0.40
  -7  -8   3    3.49    0.36
   7  -8  -3    3.79    0.42
   8   8  -3    1.13    0.28
   8  -8   3    1.05    0.32
   8  -8   3    1.37    0.29
  -8  -8  -3    1.01    0.19
  -8   8   3    0.94    0.22
   8  -8   3    1.05    0.32
   8   8  -3    1.07    0.30
  -8  -8  -3    1.38    0.29
   8   8   3    1.04    0.25
   8  -8  -3    1.17    0.33
   8  -8  -3    0.87    0.29
  -8  -8   3    1.14    0.27
  -8   8  -3    1.02    0.23
   8   8   3    1.18    0.32
  -9  -8  -3    3.75    0.40
   9  -8   3    4.34    0.39
   9   8  -3    4.12    0.46
   9  -8   3    3.45    0.46
   9  -8   3    3.75    0.46
  -9   8   3    3.75    0.36
   9   8  -3    4.69    0.44
  -9   8  -3    4.25    0.37
   9   8   3    3.84    0.44
   9  -8  -3    4.28    0.48
   9  -8  -3    4.97    0.49
   9   8   3    4.44    0.40
  -9  -8   3    4.65    0.42
  10  -8   3    3.33    0.49
 -10  -8  -3    3.04    0.39
 -10   8   3    3.36    0.37
  10   8  -3    2.62    0.42
  10  -8   3    3.97    0.40
  10  -8   3    3.50    0.48
  10   8  -3    3.87    0.48
 -10   8  -3    3.13    0.36
  10  -8  -3    4.17    0.52
 -10  -8   3    4.61    0.45
  10   8   3    2.86    0.45
  10  -8  -3    3.47    0.48
 -11  -8  -3    3.49    0.42
  11   8  -3    3.02    0.47
  11   8  -3    4.31    0.48
 -11   8   3    4.15    0.41
  11  -8   3    3.09    0.52
  11  -8   3    2.92    0.49
 -11   8  -3    3.19    0.38
  11  -8  -3    3.22    0.51
  11  -8  -3    4.15    0.52
 -11  -8   3    4.11    0.45
  11   8   3    3.73    0.47
  12   8  -3    0.88    0.37
  12  -8   3    2.12    0.48
 -12   8   3    1.40    0.31
  12  -8   3    1.76    0.49
  12   8  -3    1.52    0.43
 -12  -8  -3    0.79    0.30
 -12   8  -3    1.69    0.33
  12  -8  -3    0.31    0.34
 -12  -8   3    1.25    0.34
  12   8   3    1.08    0.43
  12  -8  -3    1.51    0.44
 -13   8   3    1.19    0.31
  13   8  -3    0.77    0.40
 -13  -8  -3    0.64    0.30
  13   8  -3    0.74    0.35
  13  -8   3    0.69    0.42
  13  -8   3    1.09    0.42
  13  -8  -3    0.26    0.35
  13   8   3    0.90    0.42
  13  -8  -3    0.61    0.39
 -13   8  -3    0.16    0.21
 -13  -8   3    0.90    0.33
  14   8  -3    0.46    0.39
 -14   8   3    0.32    0.24
  14  -8   3    1.10    0.44
 -14  -8  -3    1.05    0.35
  14   8   3    0.51    0.40
  14  -8  -3    0.40    0.36
 -14  -8   3    0.67    0.32
 -14   8  -3    0.87    0.31
   0  -9   3   11.51    0.47
   0  -9  -3   11.58    0.49
   0  -9  -3   11.83    0.53
   0  -9  -3   12.46    0.53
   0  -9  -3   11.48    0.48
   0  -9   3   11.68    0.57
   0  -9  -3   11.40    0.51
   0  -9   3   12.33    0.56
   1  -9   3   18.25    0.60
  -1  -9  -3   17.99    0.63
   1  -9   3   18.55    0.74
  -1  -9  -3   17.80    0.66
   1  -9   3   19.03    0.73
  -1  -9   3   18.37    0.72
   1  -9  -3   17.49    0.66
  -1  -9   3   19.17    0.66
   1  -9  -3   18.68    0.71
   1  -9  -3   18.62    0.66
   1  -9  -3   18.05    0.70
   2  -9   3    3.04    0.34
   2   9  -3    3.31    0.28
   2  -9   3    2.85    0.29
   2  -9   3    3.36    0.22
  -2  -9  -3    3.22    0.26
  -2  -9  -3    2.87    0.28
   2  -9   3    3.28    0.35
  -2  -9   3    3.44    0.22
   2  -9  -3    3.44    0.34
  -2  -9   3    3.29    0.30
  -2  -9   3    2.85    0.27
  -2   9  -3    3.03    0.24
   2  -9  -3    3.34    0.32
   2  -9  -3    2.99    0.26
   3  -9   3    1.77    0.26
   3  -9   3    2.54    0.32
   3   9  -3    2.00    0.24
   3   9  -3    2.14    0.27
  -3   9   3    2.05    0.20
  -3  -9  -3    1.76    0.25
  -3  -9  -3    1.80    0.21
   3  -9   3    2.32    0.33
   3   9   3    2.05    0.24
  -3   9  -3    2.12    0.22
   3  -9  -3    2.45    0.24
   3   9   3    2.33    0.21
   3  -9  -3    2.35    0.30
  -3  -9   3    2.12    0.18
   3  -9  -3    1.57    0.28
  -3  -9   3    2.23    0.27
   4   9  -3    2.72    0.26
   4  -9   3    2.33    0.33
   4  -9   3    2.87    0.36
  -4  -9  -3    2.60    0.25
  -4  -9  -3    2.50    0.28
   4   9  -3    2.68    0.30
  -4   9   3    2.57    0.23
   4  -9   3    2.81    0.29
  -4  -9   3    3.14    0.31
   4  -9  -3    2.81    0.25
   4   9   3    2.75    0.26
   4  -9  -3    2.40    0.33
  -4   9  -3    2.45    0.24
   4   9   3    2.88    0.32
   4  -9  -3    2.67    0.33
   5  -9   3    1.75    0.31
  -5  -9  -3    1.77    0.27
   5  -9   3    1.82    0.27
   5  -9   3    1.76    0.33
  -5  -9  -3    1.56    0.21
   5   9  -3    1.41    0.23
   5   9  -3    1.54    0.27
   5  -9  -3    1.62    0.33
   5  -9  -3    1.91    0.23
  -5   9  -3    1.87    0.24
   5  -9  -3    2.05    0.36
   5   9   3    1.63    0.26
  -5  -9   3    2.10    0.28
   5   9   3    1.52    0.31
   6  -9   3    0.46    0.27
   6   9  -3    0.16    0.16
   6  -9   3    0.16    0.20
   6   9  -3    0.74    0.24
  -6  -9  -3    0.39    0.19
   6  -9   3    0.40    0.26
  -6  -9  -3    0.43    0.16
  -6   9   3    0.35    0.18
   6   9   3    0.28    0.24
   6  -9  -3   -0.08    0.21
   6   9   3    0.55    0.21
  -6   9  -3    0.31    0.16
  -6  -9   3    0.45    0.19
   6  -9  -3    0.50    0.26
   7   9  -3    8.91    0.56
  -7  -9  -3   10.18    0.58
  -7   9   3   10.22    0.53
   7  -9   3   11.47    0.67
   7   9  -3   11.03    0.57
   7  -9   3   10.57    0.65
   7  -9   3   10.75    0.58
   7  -9  -3   10.22    0.63
  -7   9  -3   10.06    0.51
   7   9   3    9.87    0.59
   7   9   3   10.99    0.52
  -7  -9   3   10.47    0.59
   7  -9  -3   11.06    0.65
   8   9  -3   10.17    0.62
   8  -9   3    9.68    0.65
   8   9  -3    8.91    0.55
  -8  -9  -3    9.60    0.58
  -8   9   3    9.54    0.54
   8  -9   3    9.00    0.64
   8  -9   3   10.36    0.57
   8  -9  -3    8.01    0.61
  -8  -9   3    8.75    0.57
   8   9   3   10.19    0.62
   8   9   3    9.75    0.52
  -8   9  -3    9.40    0.52
   8  -9  -3    9.63    0.64
   9  -9   3    1.81    0.33
  -9   9   3    1.36    0.28
   9  -9   3    0.53    0.34
   9   9  -3    0.90    0.33
   9  -9   3    0.74    0.34
  -9  -9  -3    1.56    0.33
   9   9  -3    0.92    0.35
   9  -9  -3    0.87    0.36
   9   9   3    1.19    0.38
  -9   9  -3    1.51    0.28
   9  -9  -3    1.97    0.42
  -9  -9   3    0.97    0.28
  10   9  -3    0.53    0.31
 -10  -9  -3    0.68    0.30
  10  -9   3    0.88    0.36
  10  -9   3    0.05    0.31
  10   9  -3    0.59    0.35
 -10   9   3    1.29    0.28
  10  -9  -3    0.66    0.37
 -10  -9   3    0.49    0.26
  10   9   3    0.50    0.31
  10  -9  -3    0.84    0.36
 -10   9  -3    0.73    0.25
 -11   9   3    0.48    0.24
  11   9  -3    0.52    0.36
  11   9  -3    0.98    0.35
 -11  -9  -3    0.10    0.23
  11  -9   3    0.29    0.33
  11  -9   3    0.14    0.32
  11   9   3    0.15    0.33
  11  -9  -3    0.21    0.32
 -11   9  -3    0.64    0.26
 -11  -9   3    0.50    0.27
  11  -9  -3    0.51    0.35
  12  -9   3    3.19    0.55
 -12  -9  -3    2.33    0.41
  12   9  -3    2.58    0.45
  12   9  -3    3.09    0.49
 -12   9   3    3.24    0.40
  12  -9   3    3.70    0.56
  12  -9  -3    2.32    0.52
 -12   9  -3    2.93    0.40
 -12  -9   3    2.95    0.45
  12  -9  -3    2.40    0.50
  12   9   3    3.13    0.51
  13  -9   3    2.06    0.54
  13   9  -3    1.15    0.43
 -13   9   3    1.82    0.36
 -13  -9  -3    1.20    0.35
  13  -9   3    1.33    0.43
 -13   9  -3    1.78    0.36
  13  -9  -3    1.45    0.45
  13   9   3    1.62    0.49
 -13  -9   3    1.25    0.38
  13  -9  -3    1.40    0.45
   0 -10   3    0.19    0.18
   0 -10  -3   -0.19    0.15
   0 -10  -3   -0.10    0.13
   0 -10  -3    0.01    0.14
   0 -10  -3    0.27    0.17
   0 -10  -3   -0.01    0.17
   0 -10   3    0.13    0.13
  -1 -10  -3    6.33    0.38
  -1 -10  -3    5.76    0.36
   1 -10   3    6.58    0.34
   1 -10   3    6.33    0.42
   1 -10   3    6.55    0.45
  -1 -10   3    6.86    0.38
   1 -10  -3    6.85    0.43
   1 -10  -3    6.72    0.43
   1 -10  -3    5.78    0.37
  -1 -10   3    6.23    0.42
   1 -10  -3    6.28    0.39
  -2 -10  -3    9.17    0.43
   2 -10   3    8.30    0.53
   2 -10   3    8.92    0.38
   2  10  -3    8.36    0.43
   2 -10   3    8.75    0.49
  -2 -10  -3    8.57    0.47
   2 -10   3    8.76    0.53
  -2 -10   3    8.48    0.45
   2 -10  -3    8.48    0.50
   2 -10  -3    8.98    0.50
   2 -10  -3    8.56    0.44
  -2  10  -3    8.65    0.40
  -2 -10   3    8.99    0.50
   3 -10   3    1.62    0.35
   3 -10   3    1.45    0.26
  -3 -10  -3    1.62    0.25
   3 -10   3    1.70    0.34
  -3 -10  -3    1.68    0.22
  -3  10   3    1.62    0.21
   3  10  -3    1.80    0.30
   3  10  -3    1.27    0.24
   3 -10  -3    1.80    0.33
   3  10   3    1.34    0.23
  -3 -10   3    1.56    0.27
   3 -10  -3    1.08    0.22
   3  10   3    1.49    0.20
  -3  10  -3    1.67    0.22
   3 -10  -3    1.81    0.34
   4 -10   3    4.11    0.42
   4 -10   3    3.48    0.34
  -4  10   3    3.81    0.28
  -4 -10  -3    3.80    0.29
  -4 -10  -3    3.64    0.34
   4 -10   3    3.75    0.40
   4  10  -3    3.65    0.33
   4  10  -3    3.23    0.29
   4 -10  -3    3.14    0.37
  -4  10  -3    3.08    0.27
   4 -10  -3    2.90    0.27
   4 -10  -3    2.05    0.31
  -4 -10   3    2.20    0.28
   4  10   3    2.74    0.28
   4  10   3    2.74    0.33
   5 -10   3    4.72    0.39
  -5 -10  -3    4.63    0.39
   5  10  -3    3.98    0.36
   5 -10   3    4.33    0.45
   5 -10   3    3.93    0.42
  -5  10   3    4.67    0.35
   5  10  -3    4.53    0.32
  -5 -10  -3    4.85    0.32
   5 -10  -3    4.20    0.42
  -5  10  -3    4.36    0.33
  -5 -10   3    4.91    0.39
   5  10   3    5.17    0.40
   5  10   3    4.43    0.34
   5 -10  -3    4.42    0.43
  -6  10   3    5.64    0.40
   6  10  -3    5.74    0.44
   6 -10   3    5.01    0.49
   6 -10   3    6.14    0.51
  -6 -10  -3    6.30    0.46
   6 -10   3    5.24    0.41
   6 -10  -3    6.48    0.52
  -6 -10   3    5.43    0.44
   6  10   3    5.49    0.39
   6  10   3    5.57    0.46
   6 -10  -3    5.92    0.50
  -6  10  -3    5.80    0.39
   7 -10   3    0.43    0.30
   7 -10   3    0.53    0.23
   7  10  -3    0.15    0.26
  -7  10   3    0.51    0.21
  -7 -10  -3    0.22    0.21
   7 -10   3    0.09    0.25
   7  10  -3    0.41    0.28
   7  10   3    0.12    0.21
   7 -10  -3    0.21    0.27
  -7  10  -3    0.37    0.19
  -7 -10   3    0.42    0.24
   7  10   3    0.25    0.29
   7 -10  -3    0.48    0.29
   8 -10   3    3.80    0.49
   8 -10   3    4.27    0.50
   8  10  -3    3.68    0.42
  -8 -10  -3    3.94    0.42
   8  10  -3    3.57    0.46
  -8  10   3    4.03    0.38
   8 -10   3    4.39    0.42
   8 -10  -3    4.06    0.49
   8  10   3    3.81    0.46
   8 -10  -3    3.49    0.48
  -8  10  -3    4.07    0.39
  -8 -10   3    4.36    0.45
   9 -10   3   17.72    0.96
  -9 -10  -3   17.56    0.86
   9 -10   3   18.29    0.97
   9  10  -3   19.88    0.93
  -9  10   3   18.07    0.80
   9  10  -3   17.91    0.83
  -9  10  -3   18.77    0.80
   9  10   3   17.31    0.89
   9 -10  -3   17.77    0.96
   9 -10  -3   17.71    0.94
  -9 -10   3   19.25    0.89
 -10  10   3    1.75    0.33
  10 -10   3    1.50    0.46
  10  10  -3    2.44    0.44
  10 -10   3    1.39    0.41
 -10 -10  -3    2.33    0.41
  10  10  -3    1.46    0.40
  10 -10  -3    2.47    0.50
  10  10   3    1.90    0.46
  10 -10  -3    1.59    0.44
 -10  10  -3    1.92    0.35
 -10 -10   3    1.83    0.38
  11  10  -3    0.04    0.31
  11 -10   3    0.26    0.33
 -11 -10  -3   -0.03    0.23
  11 -10   3   -0.25    0.32
 -11  10   3   -0.15    0.17
  11  10  -3    0.31    0.34
  11  10   3    0.01    0.30
  11 -10  -3   -0.33    0.27
 -11 -10   3    0.40    0.27
  11 -10  -3   -0.12    0.31
 -11  10  -3    0.18    0.21
  12  10  -3    0.19    0.34
  12 -10   3   -0.10    0.32
 -12 -10  -3    0.57    0.30
  12 -10   3    0.02    0.34
 -12  10   3    0.06    0.19
  12  10   3    0.79    0.40
  12 -10  -3    0.34    0.37
 -12 -10   3    0.43    0.29
  12 -10  -3    0.29    0.34
 -12  10  -3   -0.13    0.20
  13 -10   3   -0.37    0.31
  13  10  -3    0.41    0.42
 -13 -10  -3    0.06    0.26
 -13 -10   3   -0.19    0.26
   0 -11   3   15.86    0.62
   0 -11   3   16.45    0.72
   0 -11  -3   16.01    0.64
   0 -11  -3   15.85    0.64
  -1 -11  -3    5.83    0.39
   1 -11   3    5.86    0.45
  -1 -11  -3    6.19    0.38
   1 -11   3    6.33    0.44
   1 -11   3    5.82    0.34
  -1 -11   3    5.72    0.37
   1 -11  -3    5.98    0.43
   1 -11  -3    5.87    0.39
  -1  11  -3    5.43    0.32
   1 -11  -3    5.58    0.42
  -1 -11   3    5.92    0.43
  -2 -11  -3    0.83    0.21
   2  11  -3    1.34    0.25
  -2 -11  -3    1.38    0.26
   2 -11   3    1.50    0.34
   2 -11   3    1.48    0.27
  -2 -11   3    1.27    0.28
   2 -11  -3    1.61    0.33
   2 -11  -3    1.22    0.31
  -2  11  -3    1.16    0.20
   2 -11  -3    1.22    0.24
  -2 -11   3    0.91    0.22
  -3 -11  -3    3.64    0.30
   3 -11   3    2.52    0.38
  -3 -11  -3    2.96    0.32
   3 -11   3    3.19    0.34
  -3  11   3    3.81    0.28
   3 -11   3    2.98    0.37
   3  11  -3    2.79    0.32
   3  11  -3    2.95    0.31
  -3 -11   3    2.98    0.31
  -3  11  -3    3.10    0.28
   3 -11  -3    3.44    0.31
   3 -11  -3    2.95    0.37
   3  11   3    2.80    0.30
   3 -11  -3    3.62    0.38
   4 -11   3    0.81    0.29
  -4 -11  -3    0.87    0.20
  -4 -11  -3    0.94    0.25
   4 -11   3    1.02    0.32
   4  11  -3    0.98    0.27
   4  11  -3    1.03    0.23
   4 -11   3    0.93    0.27
  -4  11  -3    0.83    0.20
   4 -11  -3    1.00    0.23
   4 -11  -3    0.91    0.31
   4  11   3    0.73    0.27
   4  11   3    0.77    0.22
   4 -11  -3    1.43    0.34
  -4 -11   3    1.00    0.25
  -5 -11  -3    5.43    0.44
   5 -11   3    6.32    0.54
   5 -11   3    6.24    0.54
   5 -11   3    6.93    0.49
   5  11  -3    6.41    0.46
  -5  11   3    5.41    0.41
   5  11   3    5.21    0.39
  -5  11  -3    5.74    0.39
   5  11   3    5.52    0.46
  -5 -11   3    6.11    0.46
   5 -11  -3    6.19    0.52
   5 -11  -3    6.42    0.51
   6 -11   3    1.23    0.36
   6  11  -3    0.53    0.28
   6 -11   3    1.42    0.32
  -6 -11  -3    0.73    0.25
  -6  11   3    1.20    0.26
   6 -11   3    0.84    0.34
  -6 -11   3    0.85    0.28
   6  11   3    0.91    0.31
   6 -11  -3    0.55    0.30
   6 -11  -3    1.07    0.35
  -6  11  -3    0.78    0.22
  -7  11   3    4.44    0.40
   7 -11   3    4.93    0.44
   7  11  -3    4.70    0.45
   7  11  -3    4.16    0.47
   7 -11   3    3.43    0.48
  -7 -11  -3    4.41    0.43
   7 -11   3    4.20    0.49
   7 -11  -3    4.41    0.52
  -7  11  -3    4.88    0.40
   7 -11  -3    4.14    0.49
   7  11   3    4.18    0.47
  -7 -11   3    4.73    0.47
  -8  11   3    1.88    0.31
   8 -11   3    1.67    0.42
   8  11  -3    1.70    0.37
   8  11  -3    1.72    0.41
  -8 -11  -3    1.17    0.31
   8 -11   3    1.32    0.42
  -8  11  -3    2.39    0.33
   8 -11  -3    1.45    0.42
   8  11   3    1.84    0.41
   8 -11  -3    1.13    0.37
  -8 -11   3    1.25    0.32
   9  11  -3    0.71    0.31
   9 -11   3    0.65    0.37
  -9 -11  -3    1.32    0.35
   9  11  -3    0.81    0.36
   9 -11   3    0.71    0.37
  -9  11   3    0.91    0.27
   9  11   3    0.52    0.32
   9 -11  -3    0.76    0.36
   9 -11  -3    0.55    0.33
  -9 -11   3    0.32    0.26
  -9  11  -3    0.79    0.25
  10 -11   3    8.59    0.74
  10  11  -3    7.61    0.65
 -10 -11  -3    9.46    0.65
  10 -11   3    8.29    0.72
 -10  11   3    8.45    0.57
  10  11  -3    8.73    0.62
  10 -11  -3    9.02    0.73
  10  11   3    8.60    0.69
 -10  11  -3    8.69    0.58
  10 -11  -3    9.21    0.72
 -10 -11   3    8.70    0.66
  11 -11   3    0.98    0.42
  11  11  -3    1.01    0.39
  11 -11   3    1.56    0.45
 -11 -11  -3    0.82    0.32
 -11  11   3    1.34    0.33
  11 -11  -3    1.08    0.42
 -11 -11   3    1.56    0.38
 -11  11  -3    1.59    0.35
  11 -11  -3    1.32    0.42
  11  11   3    0.77    0.39
  12 -11   3    0.54    0.37
  12 -11   3    0.48    0.38
  12  11  -3   -0.63    0.30
 -12  11   3    0.18    0.20
 -12 -11  -3    0.54    0.31
  12 -11  -3    0.01    0.36
  12 -11  -3    0.02    0.31
 -12  11  -3   -0.03    0.19
  12  11   3    0.24    0.38
 -12 -11   3   -0.07    0.26
   0 -12   3   11.08    0.52
   0 -12   3   11.11    0.61
   1  12  -3    3.92    0.35
  -1 -12  -3    4.36    0.37
   1 -12   3    4.57    0.41
  -1 -12  -3    4.51    0.34
   1 -12   3    3.90    0.33
   1 -12  -3    4.33    0.40
  -1 -12   3    3.91    0.38
   1 -12  -3    4.96    0.43
  -1 -12   3    4.42    0.35
   1 -12  -3    4.27    0.36
  -1  12  -3    4.28    0.30
   2  12  -3    0.86    0.27
   2  12  -3    0.93    0.25
  -2 -12  -3    1.25    0.26
  -2 -12  -3    1.32    0.23
   2 -12   3    0.92    0.30
   2 -12   3    1.39    0.30
  -2  12  -3    0.82    0.19
  -2 -12   3    0.70    0.23
   2 -12  -3    0.67    0.22
   2  12   3    0.93    0.25
   2 -12  -3    1.03    0.31
   2 -12  -3    1.07    0.30
   3 -12   3    0.45    0.23
   3 -12   3    0.78    0.31
   3  12  -3    0.87    0.28
  -3 -12  -3    0.97    0.24
  -3 -12  -3    0.57    0.23
   3  12  -3    0.74    0.23
   3 -12   3    0.65    0.28
   3  12   3    0.07    0.21
   3 -12  -3    0.60    0.29
  -3 -12   3    0.60    0.23
   3 -12  -3    0.53    0.21
   3 -12  -3    0.51    0.28
  -3  12  -3    0.38    0.17
   4 -12   3    3.11    0.38
   4  12  -3    3.58    0.35
   4  12  -3    3.18    0.36
   4 -12   3    3.44    0.45
  -4 -12  -3    2.99    0.37
   4 -12   3    2.88    0.42
  -4  12  -3    3.18    0.31
   4  12   3    3.60    0.34
   4  12   3    2.65    0.38
   4 -12  -3    3.08    0.44
  -4 -12   3    2.98    0.35
   4 -12  -3    3.62    0.43
   5 -12   3    4.40    0.42
   5  12  -3    3.90    0.40
   5 -12   3    3.57    0.46
  -5  12   3    3.58    0.36
  -5 -12  -3    4.29    0.41
   5 -12   3    3.66    0.46
  -5  12  -3    4.02    0.36
   5  12   3    4.11    0.44
   5 -12  -3    3.76    0.46
  -5 -12   3    3.89    0.41
   5 -12  -3    4.91    0.51
   6 -12   3    3.55    0.49
  -6 -12  -3    2.96    0.39
   6  12  -3    3.76    0.42
   6 -12   3    3.29    0.40
  -6  12   3    3.32    0.37
   6  12  -3    4.58    0.48
   6 -12   3    3.42    0.46
   6  12   3    3.48    0.44
  -6 -12   3    3.74    0.41
   6 -12  -3    3.51    0.47
   6 -12  -3    3.50    0.48
  -6  12  -3    2.91    0.34
  -7  12   3    0.19    0.20
   7  12  -3    0.46    0.30
   7 -12   3    0.28    0.31
  -7 -12  -3    0.32    0.24
   7 -12   3    0.29    0.31
   7  12  -3    0.13    0.30
   7 -12  -3    0.90    0.36
  -7 -12   3    0.19    0.23
  -7  12  -3    0.55    0.21
   7  12   3   -0.07    0.29
   7 -12  -3    1.58    0.43
   8  12  -3    0.32    0.29
   8  12  -3    0.35    0.30
   8 -12   3    0.20    0.30
   8 -12   3    0.19    0.32
  -8  12   3   -0.06    0.19
  -8 -12  -3   -0.09    0.21
  -8 -12   3    0.37    0.26
   8 -12  -3    0.00    0.28
   8  12   3   -0.41    0.25
  -8  12  -3    0.15    0.19
   8 -12  -3    0.09    0.27
   9 -12   3    0.36    0.36
   9  12  -3    1.70    0.39
  -9 -12  -3    0.15    0.26
  -9  12   3    1.25    0.29
   9 -12   3    1.19    0.40
   9  12  -3    0.28    0.35
   9 -12  -3    1.37    0.44
   9  12   3    0.79    0.38
  -9  12  -3    0.91    0.26
  -9 -12   3    1.12    0.35
   9 -12  -3    0.81    0.39
  10 -12   3    0.96    0.39
 -10 -12  -3    0.73    0.33
  10  12  -3    1.04    0.39
 -10  12   3    1.07    0.31
  10 -12   3    0.27    0.33
 -10 -12   3    0.75    0.34
  10 -12  -3    1.08    0.42
 -10  12  -3    0.76    0.27
  10 -12  -3    0.40    0.35
  10  12   3    0.34    0.35
  11 -12   3    0.49    0.39
 -11  12   3    0.18    0.22
 -11 -12  -3    0.34    0.30
  11 -12   3    0.46    0.39
  11  12  -3    0.36    0.33
  11 -12  -3    0.62    0.40
  11  12   3   -0.01    0.35
  11 -12  -3    0.68    0.39
 -11  12  -3    1.14    0.30
 -11 -12   3    1.13    0.39
   0 -13   3    4.45    0.44
   0 -13   3    4.96    0.37
  -1 -13  -3    5.34    0.41
   1 -13   3    5.23    0.45
  -1 -13  -3    5.64    0.43
   1  13  -3    5.23    0.42
  -1 -13   3    5.15    0.45
  -1 -13   3    5.59    0.41
   2  13  -3    1.71    0.31
   2 -13   3    1.32    0.33
   2  13  -3    1.00    0.31
   2 -13   3    1.42    0.40
  -2 -13  -3    1.19    0.28
   2 -13  -3    1.23    0.33
   2 -13  -3    1.18    0.27
  -2  13  -3    1.62    0.25
   2  13   3    1.35    0.28
   2 -13  -3    1.20    0.36
  -2 -13   3    1.16    0.27
   3 -13   3    0.44    0.30
  -3 -13  -3   -0.12    0.19
   3  13  -3    0.48    0.27
   3  13  -3    0.26    0.20
   3 -13   3   -0.06    0.19
   3 -13  -3   -0.04    0.25
  -3 -13   3   -0.10    0.18
  -3  13  -3    0.20    0.17
   3 -13  -3    0.28    0.27
   4 -13   3    1.04    0.36
  -4  13   3    0.92    0.25
   4 -13   3    1.09    0.31
  -4 -13  -3    1.29    0.31
   4 -13   3    1.23    0.39
   4  13  -3    1.68    0.34
  -4 -13   3    1.46    0.32
  -4  13  -3    1.02    0.23
   4 -13  -3    1.23    0.38
   4 -13  -3    0.99    0.35
   4  13   3    1.53    0.35
   5 -13   3    2.85    0.44
   5 -13   3    2.88    0.45
  -5 -13  -3    2.87    0.38
   5  13  -3    3.21    0.40
   5 -13   3    3.09    0.39
  -5  13   3    2.78    0.35
   5 -13  -3    2.97    0.46
  -5  13  -3    2.67    0.33
   5 -13  -3    3.29    0.46
   5  13   3    3.38    0.44
  -5 -13   3    2.81    0.38
   6  13  -3    1.71    0.39
  -6 -13  -3    1.68    0.36
   6  13  -3    1.06    0.33
   6 -13   3    1.08    0.37
  -6  13   3    2.04    0.34
   6 -13   3    1.16    0.41
   6 -13  -3    1.57    0.42
  -6 -13   3    1.25    0.33
   6 -13  -3    1.63    0.44
   6  13   3    1.27    0.38
  -6  13  -3    1.39    0.27
   7 -13   3    2.94    0.57
   7 -13   3    2.68    0.52
   7  13  -3    1.75    0.42
  -7 -13  -3    2.56    0.40
   7  13  -3    2.87    0.43
  -7  13   3    2.90    0.38
   7  13   3    2.80    0.47
   7 -13  -3    2.84    0.46
  -7 -13   3    2.53    0.39
   7 -13  -3    2.12    0.47
  -7  13  -3    2.66    0.35
  -8  13   3    1.73    0.33
  -8 -13  -3    1.87    0.39
   8 -13   3    0.78    0.35
   8 -13   3    2.07    0.51
   8  13  -3    1.76    0.44
   8 -13  -3    2.31    0.50
   8 -13  -3    1.38    0.43
   8  13   3    1.30    0.38
  -8 -13   3    1.38    0.38
  -8  13  -3    1.93    0.35
  -9  13   3    1.37    0.30
   9  13  -3    0.96    0.40
  -9 -13  -3    2.01    0.44
   9 -13   3    1.47    0.46
   9 -13   3    1.08    0.42
   9 -13  -3    1.49    0.42
   9  13   3    1.34    0.45
   9 -13  -3    1.34    0.45
  -9  13  -3    1.08    0.29
  -9 -13   3    1.48    0.39
  10 -13   3    1.52    0.49
  10 -13   3    1.84    0.48
  10  13  -3    1.34    0.42
 -10 -13  -3    2.02    0.43
 -10  13   3    1.80    0.35
  10 -13  -3    2.04    0.49
  10  13   3    1.40    0.47
  10 -13  -3    0.96    0.41
 -10 -13   3    2.22    0.46
 -10  13  -3    1.70    0.35
   0 -14   3    5.81    0.49
   1 -14   3    3.49    0.42
   1  14  -3    3.06    0.37
  -1 -14   3    3.19    0.36
   2  14  -3    3.42    0.39
  -2 -14  -3    2.79    0.39
   2  14  -3    2.89    0.39
   2 -14   3    4.10    0.42
   2 -14  -3    3.60    0.44
  -2 -14   3    3.51    0.39
   3  14  -3    0.91    0.31
   3 -14   3    1.41    0.42
  -3 -14  -3    0.96    0.30
   3 -14   3    0.94    0.32
  -3  14  -3    1.07    0.26
   3  14   3    1.04    0.34
   3 -14  -3    1.66    0.41
   3 -14  -3    1.44    0.36
  -3 -14   3    0.82    0.28
  -4 -14  -3    0.43    0.25
   4  14  -3    0.04    0.27
   4 -14   3   -0.02    0.27
   4 -14   3    0.38    0.26
  -4  14   3   -0.28    0.16
  -4 -14   3   -0.05    0.22
  -4  14  -3    0.15    0.18
   4 -14  -3   -0.06    0.26
   4  14   3    0.32    0.29
   4 -14  -3   -0.32    0.23
   5  14  -3    0.47    0.29
  -5 -14  -3    1.13    0.31
  -5  14   3    1.26    0.29
   5 -14   3    0.72    0.37
   5  14   3    0.68    0.33
  -5  14  -3    0.75    0.24
  -5 -14   3    0.43    0.26
   5 -14  -3    1.33    0.40
   5 -14  -3    0.41    0.33
  -6  14   3    2.08    0.34
   6  14  -3    2.50    0.44
   6 -14   3    2.42    0.48
   6 -14   3    2.00    0.50
   6  14  -3    1.82    0.39
  -6 -14  -3    1.88    0.39
   6 -14  -3    2.78    0.45
   6  14   3    3.10    0.46
  -6  14  -3    2.25    0.33
  -6 -14   3    1.76    0.38
   6 -14  -3    2.17    0.48
   7 -14   3    1.97    0.49
  -7  14   3    1.66    0.32
   7  14  -3    1.11    0.39
  -7 -14  -3    0.55    0.29
   7 -14   3    1.00    0.40
   7  14   3    1.50    0.43
   7 -14  -3    1.68    0.46
   7 -14  -3    1.10    0.41
  -7 -14   3    1.23    0.35
  -7  14  -3    1.17    0.28
  -8  14   3    1.79    0.37
   8 -14   3    0.98    0.40
  -8 -14  -3    0.93    0.34
   8 -14   3    2.19    0.50
   8  14  -3    1.26    0.42
   8 -14  -3    0.74    0.39
   8 -14  -3    1.68    0.46
  -8  14  -3    1.10    0.29
   8  14   3    1.68    0.45
  -8 -14   3    1.82    0.41
   9 -14   3    1.02    0.41
  -9 -14  -3    0.52    0.31
  -9  14   3    0.43    0.24
   9  14  -3    0.75    0.40
   9 -14   3    1.36    0.48
   9  14   3    0.06    0.33
   9 -14  -3    0.65    0.37
  -9  14  -3    1.07    0.30
   9 -14  -3    0.52    0.39
  -9 -14   3    1.37    0.40
   0  15  -3    1.94    0.35
   1 -15   3    2.24    0.36
   1  15  -3    2.34    0.38
   1  15  -3    2.17    0.36
   2  15  -3    1.06    0.33
   2 -15   3    0.30    0.25
  -2 -15   3    0.55    0.26
   3 -15   3    1.14    0.34
   3  15  -3    0.58    0.31
  -3 -15  -3    0.90    0.31
  -3  15   3    0.67    0.24
  -3 -15   3    1.03    0.31
   3 -15  -3    1.19    0.39
   3  15   3    0.89    0.32
  -4  15   3    3.69    0.41
   4  15  -3    4.15    0.46
  -4 -15  -3    4.73    0.48
   4 -15   3    5.14    0.57
   4 -15  -3    4.91    0.55
  -4 -15   3    3.20    0.43
   4 -15  -3    5.18    0.55
   4  15   3    4.12    0.49
   5  15  -3    3.56    0.48
  -5 -15  -3    3.08    0.43
  -5  15   3    3.15    0.40
   5 -15   3    2.74    0.48
   5  15   3    2.80    0.43
   5 -15  -3    3.30    0.49
  -5 -15   3    2.51    0.41
   5 -15  -3    3.12    0.50
  -5  15  -3    2.39    0.35
  -6 -15  -3    0.80    0.31
  -6  15   3    0.46    0.24
   6 -15   3    0.35    0.36
   6  15  -3    0.74    0.36
   6 -15  -3    0.77    0.39
  -6  15  -3    0.90    0.24
  -6 -15   3    0.67    0.29
   6  15   3    0.66    0.35
   6 -15  -3    0.56    0.35
  -7  15   3    1.44    0.32
   7 -15   3    1.76    0.46
  -7 -15  -3    1.69    0.40
   7  15  -3    1.71    0.46
   7  15   3    0.70    0.39
   7 -15  -3    1.16    0.41
  -7 -15   3    1.74    0.41
  -7  15  -3    1.50    0.30
   7 -15  -3    2.12    0.51
   8  15  -3   -0.42    0.30
  -8 -15  -3    0.37    0.29
  -8  15   3    0.03    0.21
   8 -15   3   -0.19    0.30
  -8 -15   3    0.10    0.29
   8 -15  -3    0.31    0.32
   8  15   3   -0.27    0.33
  -8  15  -3   -0.04    0.19
   8 -15  -3    0.31    0.33
   0  16  -3    0.65    0.30
   1  16  -3    1.31    0.36
  -1  16  -3    1.47    0.37
   2  16  -3    0.69    0.32
   2  16   3    0.93    0.35
   3  16  -3    0.92    0.33
   3  16   3    1.35    0.38
  -4 -16  -3    2.74    0.43
  -4  16   3    3.43    0.40
  -4 -16   3    3.20    0.44
   4  16   3    3.02    0.45
  -5 -16  -3    0.95    0.34
   5  16  -3    1.52    0.41
  -5  16   3    1.52    0.32
   5 -16   3    1.58    0.48
  -5 -16   3    1.33    0.35
   5  16   3    1.67    0.45
   5 -16  -3    1.50    0.42
  -6  16   3    1.13    0.28
  -6 -16  -3    1.60    0.39
   6 -16   3    1.67    0.48
   6  16  -3    1.52    0.43
  -6 -16   3    1.11    0.34
   6 -16  -3    1.32    0.44
   6  16   3    1.92    0.46
   6 -16  -3    1.95    0.47
  -7  16   3    0.12    0.22
  -7 -16   3    0.02    0.27
   7 -16  -3    0.33    0.34
   0  17  -3    2.83    0.43
   1  17  -3    0.70    0.33
  -1  17  -3    0.54    0.32
  -2  17  -3    0.05    0.30
   3  17   3    1.21    0.38
   4  17  -3    1.22    0.40
   4  17   3    1.08    0.38
  -5 -17  -3    0.65    0.33
  -5 -17   3    0.41    0.31
   0   0  -4    0.73    0.07
   0   0   4    0.79    0.08
   0   0  -4    0.67    0.06
   0   0   4    0.85    0.07
   0   0  -4    0.68    0.06
   0   0   4    0.69    0.06
  -1   0  -4    3.18    0.13
   1   0  -4    2.89    0.14
   1   0  -4    3.36    0.13
   1   0   4    3.11    0.12
  -1   0  -4    3.53    0.12
  -1   0   4    3.05    0.12
   1   0  -4    3.13    0.13
   1   0   4    3.14    0.14
  -1   0   4    3.05    0.14
   1   0   4    3.32    0.13
  -1   0   4    3.33    0.14
   2   0   4  168.65    3.82
   2   0  -4  164.75    3.81
  -2   0   4  165.45    3.75
   2   0   4  165.61    3.88
  -2   0  -4  173.80    3.76
   2   0   4  171.22    3.79
  -2   0   4  168.08    3.79
   2   0   4  167.01    3.73
  -2   0  -4  169.29    3.70
   2   0  -4  167.51    3.85
  -3   0  -4   10.86    0.34
   3   0   4   10.80    0.31
   3   0   4   10.86    0.33
   3   0  -4   10.46    0.35
   3   0  -4   11.30    0.33
   3   0   4   10.68    0.36
  -3   0   4   10.50    0.32
  -3   0  -4   11.06    0.32
  -3   0   4   11.20    0.31
   3   0  -4   10.68    0.35
   3   0   4   10.91    0.34
  -3   0   4   10.86    0.35
  -4   0  -4   11.31    0.34
   4   0  -4   10.93    0.39
   4   0  -4   10.95    0.38
   4   0   4   11.20    0.40
  -4   0   4   10.88    0.37
   4   0   4   11.03    0.37
   4   0   4   10.88    0.35
   4   0  -4   11.32    0.35
  -4   0  -4   10.84    0.36
  -4   0   4   11.10    0.34
  -5   0   4   16.98    0.49
  -5   0  -4   17.42    0.50
  -5   0   4   17.04    0.53
   5   0   4   16.66    0.52
  -5   0  -4   16.69    0.52
   5   0  -4   17.63    0.56
   5   0   4   15.86    0.55
   5   0   4   16.90    0.54
   5   0  -4   18.01    0.53
   6   0   4    0.68    0.16
  -6   0   4    0.77    0.13
   6   0  -4    0.64    0.17
  -6   0  -4    0.72    0.12
   6   0  -4    1.06    0.21
  -6   0  -4    0.83    0.14
   6   0   4    0.87    0.19
   6   0   4    0.81    0.18
   6   0  -4    0.93    0.17
  -6   0   4    0.58    0.13
  -7   0  -4    0.09    0.11
   7   0   4    0.09    0.18
   7   0  -4    0.64    0.20
  -7   0  -4   -0.03    0.10
  -7   0   4    0.04    0.10
   7   0  -4    0.54    0.17
   7   0   4   -0.02    0.15
   7   0   4    0.20    0.20
   7   0  -4    0.53    0.18
   8   0   4    4.44    0.36
  -8   0   4    3.75    0.25
   8   0  -4    3.72    0.34
   8   0   4    4.28    0.31
  -8   0   4    3.84    0.28
  -8   0  -4    4.38    0.29
  -8   0  -4    3.98    0.26
   8   0   4    4.42    0.35
   8   0  -4    4.11    0.34
   8   0  -4    3.97    0.30
   9   0   4   19.53    0.76
  -9   0  -4   19.75    0.70
  -9   0   4   20.56    0.67
  -9   0  -4   20.71    0.67
   9   0  -4   19.61    0.77
   9   0   4   19.60    0.71
  -9   0   4   19.60    0.70
   9   0  -4   20.30    0.73
   9   0  -4   18.82    0.73
   9   0   4   19.95    0.76
  10   0   4    6.51    0.47
 -10   0   4    6.63    0.37
 -10   0  -4    6.34    0.40
  10   0  -4    6.45    0.44
  10   0   4    7.38    0.43
  10   0  -4    7.14    0.44
  10   0   4    7.13    0.48
 -10   0  -4    7.42    0.38
 -10   0   4    7.77    0.42
  10   0  -4    6.85    0.49
  11   0  -4   16.04    0.73
 -11   0  -4   15.55    0.67
  11   0   4   16.04    0.75
 -11   0   4   16.05    0.67
  11   0  -4   14.99    0.76
 -11   0   4   17.12    0.65
  11   0   4   16.84    0.77
  11   0  -4   17.85    0.74
 -12   0   4    0.68    0.22
  12   0  -4    0.65    0.29
 -12   0  -4    0.36    0.19
  12   0   4    0.81    0.31
  12   0  -4    0.77    0.32
  12   0   4    0.48    0.31
  12   0  -4    0.83    0.33
 -12   0   4    0.78    0.20
 -13   0   4    0.17    0.18
  13   0   4    0.66    0.34
  13   0   4    0.31    0.31
  13   0  -4    0.33    0.31
 -13   0  -4    0.30    0.20
  13   0  -4    0.33    0.30
 -14   0  -4   11.33    0.64
  14   0   4   11.00    0.73
  14   0  -4   11.15    0.77
  14   0   4   11.14    0.74
  15   0   4    1.15    0.42
  15   0   4    0.48    0.34
  15   0  -4    0.64    0.40
 -15   0  -4    0.45    0.24
 -16   0  -4   -0.31    0.19
   0  -1  -4  139.36    2.88
   0  -1  -4  126.91    2.86
   0  -1   4  124.94    2.84
   0   1  -4  122.59    2.76
   0  -1   4  125.37    2.83
   0  -1  -4  126.24    2.80
   0   1   4  121.41    2.92
   0   1  -4  129.06    2.90
   0  -1   4  126.99    2.94
   0   1   4  125.28    2.83
   1   1  -4  406.15    9.53
   1  -1   4  411.84    9.37
   1   1  -4  424.39    9.34
   1  -1   4  416.84    9.35
   1  -1   4  423.05    9.31
  -1  -1  -4  405.41    9.34
  -1  -1  -4  411.53    9.15
   1  -1   4  416.86    9.59
  -1  -1  -4  410.13    9.36
  -1   1   4  400.70    9.39
   1   1  -4  428.05    9.01
  -1   1   4  421.27    9.30
  -1  -1   4  399.47    9.13
   1   1   4  394.17    9.11
   1   1   4  389.39    9.40
   1  -1  -4  408.14    9.38
  -1   1  -4  420.34    8.86
  -1  -1   4  387.35    9.01
   1  -1  -4  407.11    9.18
   1  -1  -4  411.18    8.88
  -1  -1   4  415.78    9.25
   2   1  -4   46.94    1.14
   2  -1   4   46.91    1.07
  -2  -1  -4   46.07    1.11
  -2   1   4   45.30    1.08
   2   1  -4   46.26    1.13
   2  -1   4   45.54    1.13
  -2   1   4   46.77    1.12
   2  -1   4   46.88    1.16
   2  -1   4   46.34    1.14
  -2  -1  -4   46.40    1.09
  -2  -1   4   46.46    1.02
   2  -1  -4   45.80    1.12
  -2  -1   4   46.20    1.11
   2   1   4   46.55    1.06
  -2  -1   4   45.43    1.09
  -2   1  -4   46.41    1.07
  -2  -1   4   44.70    1.12
   2  -1  -4   43.32    1.06
   2  -1  -4   45.90    1.08
   2   1   4   44.69    1.12
   2  -1  -4   45.15    1.10
   3   1  -4   20.13    0.57
   3  -1   4   20.35    0.50
  -3  -1  -4   19.27    0.53
  -3   1   4   19.94    0.51
  -3   1   4   19.43    0.54
   3  -1   4   20.11    0.56
  -3  -1  -4   20.30    0.55
   3   1  -4   19.78    0.56
   3  -1   4   20.00    0.56
   3  -1   4   20.29    0.58
   3   1   4   20.21    0.51
  -3  -1   4   20.79    0.51
  -3  -1   4   20.63    0.58
  -3   1  -4   19.76    0.55
   3  -1  -4   20.40    0.58
   3   1   4   20.24    0.54
   3   1   4   21.56    0.59
   3  -1  -4   20.73    0.59
   3  -1  -4   19.81    0.52
  -3   1  -4   20.81    0.50
   4   1  -4   14.26    0.45
   4  -1   4   13.61    0.45
   4  -1   4   14.33    0.37
  -4   1   4   13.72    0.41
   4   1  -4   13.74    0.43
  -4   1   4   13.69    0.43
  -4  -1  -4   13.74    0.43
   4  -1   4   13.53    0.45
   4   1  -4   13.85    0.46
   4  -1   4   14.01    0.46
  -4  -1  -4   13.99    0.43
  -4   1  -4   13.93    0.44
  -4   1  -4   14.74    0.39
   4  -1  -4   14.17    0.41
  -4  -1   4   14.64    0.47
   4   1   4   14.46    0.40
  -4  -1   4   14.11    0.39
   4   1   4   14.63    0.48
   4  -1  -4   13.89    0.46
   4  -1  -4   14.11    0.47
   4   1   4   14.29    0.43
  -5  -1  -4    2.98    0.19
   5   1  -4    3.05    0.21
   5   1  -4    2.95    0.23
  -5   1   4    2.79    0.18
   5  -1   4    2.76    0.21
   5  -1   4    2.97    0.22
   5   1  -4    3.14    0.20
  -5   1   4    3.04    0.18
   5  -1   4    3.06    0.22
   5  -1   4    2.93    0.14
  -5  -1  -4    2.89    0.18
   5  -1  -4    3.14    0.19
  -5  -1   4    3.29    0.21
   5   1   4    3.00    0.17
   5   1   4    3.10    0.21
   5  -1  -4    3.64    0.24
  -5  -1   4    3.16    0.17
  -5   1  -4    3.16    0.19
   5   1   4    3.35    0.23
   5  -1  -4    3.44    0.23
  -5   1  -4    3.19    0.16
   6   1  -4    4.38    0.28
  -6  -1  -4    4.75    0.25
   6   1  -4    5.22    0.32
   6  -1   4    4.67    0.28
  -6   1   4    4.59    0.24
   6  -1   4    4.93    0.21
  -6   1   4    4.78    0.25
   6  -1   4    5.04    0.31
   6  -1   4    5.15    0.30
   6   1  -4    5.16    0.28
  -6  -1  -4    4.88    0.26
   6  -1  -4    5.21    0.32
  -6  -1   4    5.03    0.23
   6   1   4    4.97    0.32
   6  -1  -4    5.08    0.31
  -6  -1   4    5.09    0.28
   6   1   4    5.07    0.29
   6  -1  -4    5.25    0.27
  -6   1  -4    4.97    0.22
  -6   1  -4    5.32    0.27
   6   1   4    4.96    0.25
  -7   1   4    8.86    0.38
   7  -1   4    8.44    0.30
   7   1  -4    8.82    0.44
   7  -1   4    8.42    0.41
   7   1  -4    8.78    0.41
   7   1  -4    8.67    0.41
  -7  -1  -4    8.24    0.37
   7  -1   4    8.72    0.43
  -7   1   4    9.07    0.37
  -7  -1  -4    8.08    0.37
   7  -1   4    8.06    0.43
  -7  -1   4    8.74    0.34
  -7  -1   4    8.40    0.40
   7   1   4    8.73    0.41
  -7   1  -4    8.41    0.38
   7   1   4    8.24    0.44
   7  -1  -4    9.39    0.46
   7  -1  -4    8.59    0.43
   7   1   4    8.46    0.37
   7  -1  -4    8.74    0.38
  -7   1  -4    8.12    0.32
   8   1  -4    4.99    0.34
   8  -1   4    4.07    0.36
  -8   1   4    4.83    0.29
   8  -1   4    3.88    0.32
  -8  -1  -4    3.88    0.27
  -8  -1  -4    3.75    0.28
   8  -1   4    4.00    0.22
   8  -1   4    4.26    0.35
  -8   1   4    4.69    0.28
   8   1  -4    4.67    0.36
   8   1  -4    4.92    0.33
  -8   1  -4    3.76    0.23
   8   1   4    3.28    0.31
   8  -1  -4    4.56    0.36
  -8  -1   4    4.52    0.26
   8   1   4    3.81    0.28
  -8  -1   4    4.23    0.30
   8   1   4    3.90    0.35
   8  -1  -4    4.67    0.31
  -8   1  -4    3.81    0.28
   8  -1  -4    4.27    0.35
   9  -1   4    8.44    0.49
   9   1  -4    9.25    0.48
  -9   1   4    9.19    0.43
   9   1  -4    9.31    0.48
   9  -1   4    8.54    0.50
  -9  -1  -4    8.48    0.41
   9  -1   4    8.06    0.45
   9   1  -4    8.52    0.50
  -9   1   4    9.35    0.42
  -9  -1  -4    8.88    0.43
   9  -1  -4    8.59    0.48
  -9   1  -4    8.80    0.38
  -9  -1   4    9.49    0.40
   9  -1  -4    9.19    0.45
   9   1   4    8.88    0.43
   9   1   4    8.70    0.50
  -9   1  -4    9.63    0.45
   9  -1  -4    9.17    0.51
   9   1   4    8.53    0.47
  -9  -1   4    8.30    0.44
  10   1  -4    3.34    0.34
 -10  -1  -4    2.68    0.28
  10  -1   4    3.39    0.38
 -10   1   4    3.42    0.28
 -10  -1  -4    2.37    0.25
  10   1  -4    2.78    0.33
  10  -1   4    2.54    0.34
 -10   1   4    2.81    0.26
  10  -1   4    3.17    0.34
  10   1  -4    2.96    0.36
  10   1   4    3.36    0.36
 -10  -1   4    2.84    0.28
  10   1   4    2.60    0.36
  10  -1  -4    3.29    0.33
  10  -1  -4    2.80    0.34
 -10  -1   4    2.94    0.25
  10  -1  -4    2.81    0.36
 -10   1  -4    2.78    0.28
 -11  -1  -4    1.62    0.26
  11   1  -4    1.28    0.31
  11  -1   4    0.81    0.30
  11   1  -4    1.74    0.36
  11  -1   4    1.00    0.32
 -11   1   4    1.54    0.25
  11   1  -4    1.11    0.31
 -11   1   4    1.76    0.25
 -11  -1  -4    1.57    0.24
  11  -1   4    1.57    0.31
 -11  -1   4    1.80    0.25
 -11   1  -4    1.37    0.25
  11  -1  -4    1.55    0.35
  11  -1  -4    1.25    0.30
  11  -1  -4    1.79    0.31
 -11  -1   4    1.70    0.27
  11   1   4    1.18    0.32
  11   1   4    1.24    0.32
  12   1  -4    5.20    0.49
  12  -1   4    6.04    0.54
  12   1  -4    6.08    0.49
 -12  -1  -4    6.17    0.43
  12   1  -4    5.57    0.54
  12  -1   4    6.47    0.54
 -12   1   4    6.30    0.42
  12  -1  -4    5.15    0.48
  12  -1  -4    6.08    0.47
 -12  -1   4    5.67    0.43
  12   1   4    5.84    0.51
  12   1   4    5.07    0.50
 -12  -1   4    5.87    0.38
  12  -1  -4    4.89    0.50
 -12   1  -4    6.25    0.44
  13  -1   4    2.95    0.46
 -13  -1  -4    1.41    0.29
  13  -1   4    2.06    0.43
  13   1  -4    2.02    0.41
 -13   1   4    1.80    0.30
  13   1  -4    1.16    0.37
  13   1   4    1.33    0.37
 -13   1  -4    2.07    0.31
  13   1   4    1.77    0.41
  13  -1  -4    2.16    0.41
  13  -1  -4    1.70    0.42
  14  -1   4    1.36    0.42
  14   1  -4    0.54    0.35
 -14  -1  -4    0.98    0.27
 -14   1   4    0.71    0.23
  14  -1   4    1.06    0.36
  14   1   4    0.77    0.37
  14  -1  -4    1.47    0.45
  14   1   4    1.20    0.40
 -14   1  -4    0.96    0.28
  15  -1   4    1.12    0.41
  15  -1   4    0.59    0.36
 -15  -1  -4    0.41    0.24
  15   1  -4    0.43    0.39
  15   1   4    0.18    0.29
 -15   1  -4    0.37    0.23
  15  -1  -4    0.60    0.37
  15   1   4    0.27    0.34
   0   2  -4  182.82    3.89
   0  -2  -4  186.68    4.06
   0  -2  -4  178.44    4.00
   0  -2  -4  171.62    3.94
   0  -2   4  180.12    4.01
   0  -2   4  174.18    4.14
   0  -2   4  175.22    3.99
   0   2   4  183.13    4.10
  -1  -2  -4    1.03    0.11
  -1  -2  -4    1.10    0.11
   1  -2   4    0.68    0.12
  -1   2   4    1.01    0.09
   1  -2   4    1.14    0.12
   1  -2   4    0.91    0.13
  -1  -2  -4    1.22    0.07
   1  -2   4    1.13    0.07
   1  -2   4    1.23    0.10
   1   2  -4    1.07    0.12
  -1   2   4    1.18    0.11
   1   2  -4    1.28    0.11
   1  -2  -4    1.07    0.12
   1  -2  -4    1.00    0.10
  -1  -2   4    0.89    0.12
   1   2   4    1.03    0.10
   1   2   4    1.07    0.06
  -1  -2   4    1.21    0.10
  -1  -2   4    1.01    0.10
   1  -2  -4    1.29    0.12
  -1   2  -4    1.03    0.08
   2  -2   4    2.24    0.17
   2   2  -4    2.60    0.15
   2  -2   4    2.13    0.16
  -2  -2  -4    2.28    0.14
   2  -2   4    2.09    0.16
  -2  -2  -4    2.31    0.14
   2   2  -4    2.23    0.15
  -2   2   4    2.44    0.12
  -2   2   4    2.52    0.15
   2  -2   4    2.43    0.11
   2  -2  -4    2.18    0.15
  -2   2  -4    2.17    0.12
   2   2   4    2.05    0.14
   2  -2  -4    2.14    0.14
  -2  -2   4    2.16    0.14
   2  -2  -4    2.12    0.09
  -2  -2   4    2.15    0.07
   2  -2  -4    2.07    0.15
  -2  -2   4    2.21    0.15
   2   2   4    2.25    0.10
  -3   2   4   60.94    1.39
  -3  -2  -4   59.94    1.43
  -3   2   4   60.65    1.45
   3  -2   4   61.85    1.38
   3  -2   4   59.39    1.49
   3   2  -4   60.38    1.48
   3  -2   4   60.19    1.52
   3  -2   4   59.27    1.51
  -3  -2  -4   61.39    1.47
   3   2  -4   61.98    1.48
  -3  -2   4   60.04    1.34
  -3   2  -4   59.25    1.42
   3   2   4   61.01    1.41
  -3  -2   4   62.47    1.48
   3   2   4   58.66    1.49
   3  -2  -4   60.29    1.47
   3  -2  -4   60.17    1.42
   4  -2   4   15.38    0.51
   4   2  -4   15.90    0.51
  -4  -2  -4   15.40    0.48
  -4  -2  -4   15.04    0.46
   4   2  -4   15.28    0.49
  -4   2   4   15.19    0.46
   4  -2   4   15.53    0.51
   4  -2   4   15.49    0.40
   4  -2   4   15.42    0.51
  -4   2   4   15.46    0.40
   4   2   4   15.01    0.50
   4  -2  -4   14.34    0.49
   4   2   4   15.22    0.39
  -4   2  -4   15.28    0.37
   4  -2  -4   15.29    0.50
   4   2   4   15.90    0.45
  -4   2  -4   14.84    0.46
  -4  -2   4   14.69    0.49
  -4  -2   4   14.64    0.40
   4  -2  -4   14.69    0.42
   5  -2   4    0.84    0.09
  -5  -2  -4    0.73    0.14
   5  -2   4    0.57    0.17
   5   2  -4    0.95    0.17
  -5   2   4    0.87    0.13
  -5  -2  -4    0.74    0.13
   5   2  -4    0.64    0.14
   5   2  -4    0.77    0.16
   5  -2   4    0.83    0.16
   5  -2   4    0.76    0.17
  -5   2   4    0.76    0.11
   5   2   4    0.89    0.14
  -5   2  -4    0.61    0.07
   5   2   4    0.70    0.10
   5  -2  -4    0.62    0.16
  -5  -2   4    0.61    0.13
   5  -2  -4    0.62    0.12
   5  -2  -4    0.64    0.16
  -5   2  -4    0.59    0.12
   5   2   4    0.83    0.18
  -5  -2   4    0.50    0.09
  -6  -2  -4    5.27    0.27
   6  -2   4    5.32    0.19
  -6   2   4    5.38    0.26
   6   2  -4    5.79    0.30
  -6  -2  -4    5.15    0.28
  -6   2   4    4.85    0.26
   6  -2   4    5.99    0.33
   6  -2   4    5.44    0.33
   6  -2   4    5.80    0.33
   6   2  -4    5.14    0.32
   6   2  -4    5.56    0.31
  -6   2  -4    5.65    0.21
  -6  -2   4    5.58    0.30
  -6  -2   4    5.24    0.23
   6   2   4    5.29    0.24
   6  -2  -4    5.06    0.33
   6  -2  -4    5.53    0.33
  -6   2  -4    5.44    0.29
   6  -2  -4    4.98    0.26
   6   2   4    5.71    0.30
   6   2   4    5.59    0.34
   7  -2   4   11.43    0.53
   7  -2   4   12.14    0.34
   7   2  -4   11.72    0.52
  -7   2   4   12.05    0.45
  -7   2   4   11.88    0.45
  -7  -2  -4   11.11    0.46
   7   2  -4   12.18    0.50
   7  -2   4   11.23    0.51
   7   2  -4   11.67    0.48
  -7  -2  -4   11.83    0.45
   7  -2   4   11.47    0.51
  -7  -2   4   11.44    0.49
   7   2   4   11.66    0.41
   7   2   4   11.09    0.52
   7  -2  -4   12.02    0.53
  -7   2  -4   11.26    0.46
  -7  -2   4   11.77    0.41
  -7   2  -4   12.05    0.38
   7  -2  -4   11.88    0.52
   7   2   4   12.28    0.49
   7  -2  -4   12.39    0.45
  -8   2   4    0.41    0.13
   8  -2   4    0.41    0.20
   8   2  -4    0.66    0.19
   8   2  -4    0.76    0.23
   8   2  -4    0.67    0.22
  -8  -2  -4    0.64    0.17
  -8  -2  -4    0.65    0.15
   8  -2   4    0.70    0.24
  -8   2   4    1.01    0.17
   8  -2   4    0.60    0.22
   8   2   4    0.73    0.17
  -8   2  -4    0.78    0.13
  -8  -2   4    1.20    0.16
   8  -2  -4    0.74    0.22
  -8  -2   4    0.55    0.17
   8  -2  -4    0.63    0.18
   8  -2  -4    0.81    0.23
  -8   2  -4    0.55    0.15
   8   2   4    0.43    0.21
   8   2   4    0.60    0.21
   9   2  -4    3.40    0.32
   9  -2   4    3.35    0.34
   9  -2   4    3.39    0.37
   9   2  -4    3.64    0.37
  -9  -2  -4    3.24    0.29
  -9  -2  -4    3.42    0.28
  -9   2   4    3.17    0.26
   9   2  -4    3.41    0.33
   9  -2   4    3.00    0.33
  -9   2   4    3.82    0.28
   9  -2  -4    4.04    0.40
  -9  -2   4    3.81    0.25
  -9   2  -4    3.54    0.29
   9   2   4    2.77    0.31
   9  -2  -4    3.75    0.30
   9   2   4    3.39    0.34
   9  -2  -4    3.96    0.36
  -9  -2   4    3.55    0.31
  10   2  -4    0.54    0.24
  10  -2   4    0.12    0.22
 -10  -2  -4    0.85    0.19
 -10   2   4    0.76    0.19
  10   2  -4    0.66    0.24
 -10   2   4    0.49    0.17
  10   2  -4    0.54    0.26
  10  -2   4    0.63    0.26
  10  -2   4    0.27    0.24
 -10  -2  -4    0.46    0.18
  10   2   4    0.77    0.25
  10  -2  -4    0.36    0.26
 -10   2  -4    0.38    0.17
  10   2   4    0.37    0.24
  10  -2  -4    0.68    0.23
 -10  -2   4    0.90    0.18
  10  -2  -4    1.01    0.27
 -10  -2   4    0.71    0.22
 -11  -2  -4    0.67    0.20
  11   2  -4    0.52    0.26
 -11   2   4    0.47    0.18
  11   2  -4    0.62    0.29
  11  -2   4    0.78    0.27
  11  -2   4    0.96    0.31
 -11  -2  -4    0.43    0.19
  11  -2   4    0.87    0.31
  11   2  -4    0.58    0.30
 -11  -2   4    0.56    0.17
 -11  -2   4    1.00    0.25
 -11   2  -4    0.48    0.19
  11  -2  -4    0.62    0.30
  11   2   4    0.66    0.30
  11  -2  -4    0.78    0.30
  11  -2  -4    0.40    0.23
  11   2   4    0.59    0.27
 -12   2   4    0.10    0.17
  12  -2   4    0.26    0.28
 -12  -2  -4   -0.04    0.17
  12  -2   4    0.26    0.27
  12  -2   4   -0.32    0.26
  12   2  -4   -0.32    0.25
  12   2  -4    0.47    0.30
 -12  -2   4    0.04    0.19
  12  -2  -4    0.24    0.31
 -12   2  -4    0.24    0.18
  12   2   4    0.31    0.32
  12  -2  -4    0.53    0.30
  12   2   4   -0.29    0.25
  13   2  -4    1.93    0.45
 -13   2   4    2.65    0.33
 -13  -2  -4    3.10    0.35
  13  -2   4    2.54    0.44
  13  -2   4    2.11    0.45
  13   2  -4    3.78    0.47
 -13  -2   4    2.73    0.35
  13  -2  -4    3.03    0.45
 -13   2  -4    3.01    0.36
  13  -2  -4    2.81    0.48
  13   2   4    2.50    0.45
  13   2   4    2.78    0.46
 -14   2   4    0.64    0.23
  14  -2   4    0.48    0.33
  14   2  -4    0.97    0.40
  14  -2   4    0.76    0.34
 -14  -2  -4    0.45    0.22
  14  -2  -4    0.29    0.35
  14  -2  -4    0.68    0.35
 -14   2  -4    0.76    0.26
  14   2   4    0.32    0.35
  14   2   4    0.35    0.32
  15   2  -4    1.51    0.45
 -15   2   4    2.39    0.36
  15  -2   4    1.73    0.47
  15   2   4    2.67    0.48
 -15   2  -4    2.44    0.39
  15  -2  -4    1.92    0.50
   0  -3   4   40.02    0.93
   0   3  -4   38.34    0.87
   0  -3  -4   37.30    0.92
   0  -3   4   37.02    0.99
   0  -3   4   36.87    1.00
   0  -3  -4   38.37    0.95
   0  -3  -4   39.59    0.94
   0  -3  -4   37.83    0.94
   1   3  -4   30.65    0.79
  -1   3   4   29.85    0.74
   1  -3   4   29.98    0.82
   1  -3   4   31.22    0.72
   1  -3   4   29.74    0.83
  -1  -3  -4   29.72    0.76
  -1  -3  -4   30.94    0.74
   1   3  -4   30.08    0.67
   1  -3   4   31.87    0.76
   1  -3   4   28.55    0.81
   1  -3  -4   31.08    0.78
   1  -3  -4   30.67    0.76
  -1   3  -4   31.40    0.74
   1   3   4   31.38    0.79
   1  -3  -4   30.70    0.79
   1  -3  -4   31.12    0.80
  -1  -3   4   30.05    0.84
  -1  -3   4   31.10    0.79
   2   3  -4   50.92    1.25
  -2  -3  -4   49.51    1.26
   2  -3   4   50.55    1.30
   2  -3   4   50.69    1.31
  -2   3   4   50.28    1.22
  -2  -3  -4   49.82    1.21
  -2   3   4   50.89    1.17
   2  -3   4   50.26    1.29
   2  -3   4   52.40    1.19
   2   3  -4   50.72    1.26
   2  -3  -4   50.19    1.22
   2  -3  -4   50.52    1.25
   2   3   4   51.07    1.28
  -2   3  -4   52.67    1.21
   2  -3  -4   52.70    1.26
   2  -3  -4   50.20    1.28
   2   3   4   50.75    1.19
  -2  -3   4   50.55    1.31
  -2  -3   4   51.13    1.27
   3  -3   4    5.16    0.17
   3  -3   4    4.90    0.26
  -3   3   4    4.74    0.17
  -3   3   4    5.04    0.22
   3   3  -4    4.85    0.23
  -3  -3  -4    4.51    0.21
   3   3  -4    4.62    0.24
   3  -3   4    4.98    0.26
  -3  -3  -4    4.85    0.24
   3  -3   4    4.87    0.26
  -3  -3   4    5.29    0.15
   3   3   4    5.05    0.24
   3  -3  -4    4.75    0.18
   3   3   4    4.95    0.20
  -3   3  -4    4.75    0.21
  -3  -3   4    4.83    0.24
   3  -3  -4    4.49    0.25
   3  -3  -4    4.99    0.25
   4  -3   4   12.14    0.45
  -4   3   4   12.52    0.33
   4   3  -4   12.60    0.45
   4  -3   4   13.15    0.48
  -4  -3  -4   12.35    0.44
   4   3  -4   12.49    0.43
   4  -3   4   12.22    0.47
  -4  -3  -4   12.14    0.41
   4  -3   4   13.14    0.33
  -4   3   4   12.57    0.40
   4  -3  -4   12.49    0.47
   4  -3  -4   13.51    0.40
   4   3   4   13.00    0.46
  -4  -3   4   13.00    0.35
   4  -3  -4   13.14    0.46
  -4   3  -4   12.46    0.42
   4   3   4   13.03    0.40
  -4  -3   4   12.58    0.46
  -5   3   4   12.72    0.42
   5  -3   4   12.93    0.51
  -5   3   4   12.70    0.45
   5  -3   4   12.90    0.51
   5   3  -4   12.77    0.49
   5   3  -4   13.61    0.49
   5   3  -4   12.81    0.46
  -5  -3  -4   12.78    0.43
   5  -3   4   12.96    0.49
  -5  -3  -4   13.29    0.48
   5  -3   4   13.85    0.33
   5  -3  -4   13.62    0.51
   5   3   4   13.26    0.37
  -5   3  -4   14.25    0.33
   5   3   4   13.36    0.50
   5   3   4   13.81    0.45
  -5  -3   4   13.35    0.50
   5  -3  -4   13.53    0.51
  -5   3  -4   13.55    0.46
   5  -3  -4   13.32    0.43
  -5  -3   4   13.03    0.38
   6  -3   4   34.30    1.02
   6  -3   4   34.55    1.02
   6   3  -4   32.50    0.98
   6   3  -4   31.90    0.98
   6   3  -4   33.97    0.95
  -6   3   4   34.21    0.93
  -6   3   4   33.42    0.90
   6  -3   4   33.35    1.00
  -6  -3  -4   32.71    0.96
  -6  -3  -4   33.34    0.91
  -6  -3   4   33.01    0.84
  -6   3  -4   34.87    0.80
  -6  -3   4   31.92    0.97
   6  -3  -4   33.04    0.91
   6   3   4   33.64    1.00
   6   3   4   34.74    0.84
   6  -3  -4   32.32    0.99
   6   3   4   33.15    0.93
   6  -3  -4   33.46    1.01
  -6   3  -4   32.22    0.93
  -7  -3  -4   34.56    0.98
   7  -3   4   35.56    1.08
   7  -3   4   35.88    1.09
   7   3  -4   34.90    1.06
  -7   3   4   36.91    0.98
  -7  -3  -4   36.67    1.04
   7  -3   4   35.27    1.09
  -7   3   4   35.04    1.00
   7   3  -4   34.17    1.05
   7   3  -4   34.62    1.01
  -7  -3   4   35.40    0.91
   7   3   4   36.56    0.92
   7  -3  -4   33.93    1.08
   7  -3  -4   33.98    1.08
   7  -3  -4   35.55    0.99
  -7  -3   4   35.14    1.06
   7   3   4   35.74    1.01
   7   3   4   34.51    1.08
  -7   3  -4   33.89    1.00
  -7   3  -4   38.45    0.88
   8  -3   4   11.29    0.56
  -8  -3  -4   11.71    0.47
   8  -3   4   11.38    0.54
   8   3  -4   11.53    0.54
   8   3  -4   12.34    0.50
   8  -3   4   11.85    0.55
  -8   3   4   11.77    0.48
  -8   3   4   12.09    0.46
   8   3  -4   10.65    0.52
  -8  -3  -4   11.91    0.51
  -8  -3   4   11.84    0.42
  -8  -3   4   11.56    0.52
   8  -3  -4   11.97    0.58
   8  -3  -4   12.40    0.57
   8   3   4   11.85    0.51
  -8   3  -4   12.12    0.50
   8  -3  -4   11.83    0.48
   8   3   4   11.02    0.54
   9  -3   4    3.39    0.35
  -9   3   4    3.52    0.28
   9  -3   4    3.74    0.35
   9   3  -4    2.88    0.35
   9  -3   4    3.31    0.36
  -9  -3  -4    3.40    0.30
  -9   3   4    3.38    0.26
  -9  -3  -4    2.91    0.26
   9   3  -4    3.20    0.34
   9   3  -4    3.88    0.32
  -9   3  -4    3.48    0.29
   9   3   4    3.47    0.37
  -9  -3   4    3.68    0.25
   9  -3  -4    3.24    0.37
  -9  -3   4    3.57    0.31
   9  -3  -4    3.40    0.37
   9  -3  -4    3.31    0.28
   9   3   4    3.54    0.33
  10  -3   4    5.51    0.47
  10  -3   4    5.82    0.44
  10   3  -4    5.02    0.43
  10   3  -4    4.98    0.38
  10  -3   4    4.96    0.43
 -10  -3  -4    4.69    0.34
  10   3  -4    5.65    0.43
 -10   3   4    5.05    0.35
 -10  -3  -4    5.33    0.37
  10  -3  -4    5.03    0.46
  10   3   4    5.41    0.40
 -10  -3   4    4.98    0.39
  10  -3  -4    5.34    0.36
 -10  -3   4    5.12    0.30
  10  -3  -4    5.18    0.46
 -10   3  -4    5.69    0.38
  10   3   4    4.89    0.41
 -11  -3  -4    1.77    0.26
  11   3  -4    2.28    0.38
  11  -3   4    1.02    0.33
  11  -3   4    1.64    0.35
  11  -3   4    1.86    0.33
 -11   3   4    1.50    0.26
  11   3  -4    1.30    0.33
  11   3  -4    1.74    0.38
 -11  -3  -4    1.56    0.28
  11   3   4    1.96    0.33
 -11   3  -4    1.88    0.28
 -11  -3   4    1.80    0.30
  11  -3  -4    2.22    0.40
  11  -3  -4    1.39    0.36
  11   3   4    1.85    0.38
 -12   3   4    5.39    0.41
 -12  -3  -4    5.43    0.40
 -12  -3  -4    4.76    0.40
  12   3  -4    3.51    0.47
  12  -3   4    4.04    0.45
  12   3  -4    3.93    0.49
  12  -3   4    5.06    0.53
  12  -3   4    4.71    0.48
 -12  -3   4    4.99    0.43
  12  -3  -4    4.80    0.51
 -12   3  -4    4.68    0.41
  12   3   4    4.74    0.46
  12   3   4    5.84    0.52
  12  -3  -4    4.43    0.49
  13  -3   4    0.73    0.37
  13   3  -4    1.49    0.41
 -13  -3  -4    1.73    0.30
  13  -3   4    1.46    0.38
 -13   3   4    1.87    0.30
  13   3  -4    1.41    0.39
  13  -3  -4    0.65    0.35
  13   3   4    0.82    0.34
 -13   3  -4    1.69    0.32
  13  -3  -4    1.42    0.41
  13   3   4    1.41    0.41
 -13  -3   4    1.25    0.31
  14   3  -4    0.48    0.35
  14  -3   4    0.30    0.35
  14   3  -4   -0.05    0.30
 -14   3   4    0.91    0.25
  14  -3   4    0.20    0.29
  14   3   4    0.84    0.35
  14  -3  -4    0.61    0.39
 -14   3  -4    0.52    0.25
  14  -3  -4    0.40    0.35
  14   3   4    0.77    0.39
 -14  -3   4    0.87    0.33
 -15   3   4    3.17    0.39
  15  -3   4    3.49    0.55
  15   3  -4    2.52    0.51
  15  -3  -4    3.28    0.56
 -15   3  -4    4.00    0.44
  15   3   4    3.90    0.53
   0  -4  -4    7.93    0.28
   0  -4   4    6.90    0.31
   0   4  -4    8.10    0.23
   0  -4  -4    7.48    0.28
   0  -4  -4    6.87    0.28
   0  -4   4    7.39    0.26
   0  -4  -4    6.99    0.26
   0  -4   4    7.08    0.31
   1  -4   4    6.14    0.28
  -1  -4  -4    6.36    0.23
  -1  -4  -4    5.70    0.25
   1  -4   4    6.02    0.21
   1   4  -4    6.38    0.25
   1  -4   4    6.06    0.29
  -1  -4  -4    5.90    0.26
   1  -4   4    5.90    0.29
   1  -4  -4    5.84    0.22
  -1  -4   4    5.71    0.24
  -1   4  -4    6.04    0.21
   1  -4  -4    6.07    0.25
  -1  -4   4    5.84    0.28
   1  -4  -4    6.03    0.26
   1  -4  -4    5.97    0.26
   2  -4   4   21.78    0.68
   2   4  -4   21.70    0.62
   2  -4   4   22.99    0.53
  -2  -4  -4   21.64    0.61
  -2  -4  -4   21.46    0.64
  -2   4   4   22.51    0.56
  -2   4   4   22.43    0.60
   2  -4   4   20.70    0.67
   2  -4   4   22.17    0.68
   2   4  -4   21.64    0.63
  -2  -4   4   23.51    0.53
   2  -4  -4   22.78    0.65
   2  -4  -4   22.89    0.67
   2   4   4   23.25    0.59
   2  -4  -4   22.63    0.61
  -2  -4   4   22.65    0.70
   2   4   4   21.87    0.65
  -2   4  -4   23.73    0.61
  -2  -4   4   22.44    0.66
   3  -4   4    2.69    0.23
  -3  -4  -4    2.86    0.20
   3  -4   4    3.20    0.24
   3   4  -4    3.40    0.20
  -3   4   4    3.36    0.18
   3  -4   4    3.32    0.22
   3   4  -4    2.97    0.21
  -3   4   4    3.14    0.14
  -3  -4  -4    3.35    0.19
   3  -4  -4    3.21    0.24
   3   4   4    3.52    0.12
  -3  -4   4    3.74    0.22
   3   4   4    2.92    0.20
   3  -4  -4    3.66    0.23
   3   4   4    3.44    0.17
  -3   4  -4    3.46    0.19
  -3  -4   4    3.74    0.13
   3  -4  -4    3.53    0.17
  -3  -4   4    3.48    0.23
   4  -4   4   11.48    0.45
   4   4  -4   11.25    0.40
   4  -4   4   10.81    0.46
  -4  -4  -4   10.31    0.38
   4   4  -4   11.00    0.43
  -4  -4  -4   10.09    0.42
   4  -4   4   10.58    0.45
  -4   4   4   11.18    0.37
  -4   4   4   10.90    0.30
   4   4   4   11.00    0.36
   4  -4  -4   10.73    0.44
  -4  -4   4   11.30    0.30
   4  -4  -4   10.48    0.35
   4   4   4   10.16    0.42
   4  -4  -4   10.26    0.42
  -4  -4   4   10.44    0.42
  -4   4  -4   10.03    0.38
  -5  -4  -4    7.49    0.36
  -5   4   4    7.94    0.31
   5   4  -4    7.66    0.34
  -5  -4  -4    7.44    0.32
   5  -4   4    7.47    0.41
   5  -4   4    7.16    0.40
   5  -4   4    7.77    0.38
   5   4  -4    8.28    0.39
   5  -4  -4    8.28    0.32
  -5   4  -4    7.15    0.33
   5  -4  -4    7.13    0.38
  -5  -4   4    7.70    0.37
   5   4   4    7.35    0.32
   5   4   4    7.57    0.22
  -5  -4   4    7.83    0.26
   5  -4  -4    7.45    0.39
   5   4   4    7.45    0.38
  -6   4   4    7.16    0.30
  -6  -4  -4    6.63    0.32
   6  -4   4    7.58    0.43
   6   4  -4    6.96    0.39
  -6   4   4    6.60    0.34
   6  -4   4    7.15    0.39
   6   4  -4    7.35    0.35
   6  -4   4    6.83    0.41
   6   4  -4    6.99    0.38
  -6  -4  -4    7.16    0.37
   6   4   4    7.18    0.40
   6  -4  -4    7.16    0.41
   6  -4  -4    7.16    0.41
   6   4   4    7.00    0.24
  -6  -4   4    7.24    0.38
   6  -4  -4    7.45    0.33
  -6   4  -4    6.92    0.34
  -6  -4   4    6.92    0.26
   6   4   4    7.45    0.34
   7   4  -4    0.86    0.22
  -7  -4  -4    0.43    0.16
   7  -4   4    1.04    0.24
   7  -4   4    0.70    0.24
   7   4  -4    0.56    0.22
  -7   4   4    0.67    0.16
   7  -4   4    0.52    0.22
  -7   4   4    0.74    0.14
  -7  -4  -4    0.81    0.15
   7   4  -4    0.97    0.19
   7  -4  -4    0.70    0.24
   7   4   4    0.61    0.20
  -7   4  -4    0.75    0.17
   7  -4  -4    0.70    0.17
  -7  -4   4    0.88    0.20
   7   4   4    0.78    0.19
   7  -4  -4    0.75    0.24
  -7  -4   4    0.86    0.13
   8   4  -4    4.12    0.31
  -8  -4  -4    4.24    0.28
   8  -4   4    3.43    0.32
   8   4  -4    3.78    0.34
   8   4  -4    3.81    0.34
  -8   4   4    3.92    0.25
  -8   4   4    3.69    0.29
   8  -4   4    3.68    0.36
  -8  -4  -4    3.87    0.31
   8  -4   4    3.60    0.37
   8  -4  -4    3.63    0.35
   8  -4  -4    4.20    0.39
   8   4   4    3.83    0.36
   8   4   4    3.52    0.30
  -8   4  -4    3.61    0.28
   8  -4  -4    3.93    0.28
  -8  -4   4    3.66    0.31
  -8  -4   4    3.80    0.23
   9  -4   4    1.39    0.30
  -9   4   4    2.24    0.25
  -9  -4  -4    1.72    0.24
  -9  -4  -4    1.40    0.22
   9  -4   4    1.58    0.32
   9  -4   4    2.07    0.36
   9   4  -4    2.06    0.31
   9   4  -4    1.84    0.32
   9   4  -4    1.62    0.26
  -9   4   4    1.89    0.21
  -9   4  -4    1.52    0.23
   9  -4  -4    1.38    0.31
   9   4   4    1.83    0.35
   9  -4  -4    2.18    0.24
  -9  -4   4    1.57    0.25
  -9  -4   4    1.45    0.18
   9  -4  -4    1.93    0.33
   9   4   4    1.39    0.28
 -10  -4  -4    3.71    0.30
  10  -4   4    3.47    0.40
  10  -4   4    3.93    0.38
 -10  -4  -4    4.55    0.37
  10   4  -4    4.54    0.36
 -10   4   4    3.80    0.33
  10  -4   4    3.54    0.41
  10   4  -4    4.79    0.41
  10   4  -4    3.33    0.39
  10   4   4    3.60    0.40
  10   4   4    3.97    0.38
 -10   4  -4    4.52    0.35
  10  -4  -4    3.65    0.43
 -10  -4   4    3.71    0.35
  10  -4  -4    4.42    0.43
 -11  -4  -4    0.78    0.20
  11  -4   4    0.68    0.33
  11   4  -4    0.80    0.33
  11  -4   4    0.67    0.29
 -11   4   4    0.45    0.19
  11   4  -4    0.48    0.30
  11  -4   4    0.10    0.25
 -11  -4  -4    0.50    0.22
  11   4   4    0.13    0.27
 -11   4  -4    0.71    0.21
  11  -4  -4    0.60    0.30
 -11  -4   4    0.68    0.25
  11  -4  -4    0.74    0.34
  11   4   4    0.69    0.31
 -12  -4  -4    1.80    0.31
  12  -4   4    1.80    0.40
 -12  -4  -4    1.65    0.28
  12  -4   4    2.31    0.40
  12   4  -4    1.15    0.36
  12   4  -4    2.38    0.40
  12  -4   4    0.71    0.35
 -12   4   4    1.69    0.30
  12   4   4    1.24    0.35
  12  -4  -4    1.73    0.42
  12  -4  -4    1.16    0.37
  12   4   4    0.63    0.35
 -12   4  -4    1.42    0.28
 -12  -4   4    1.96    0.33
  13  -4   4    0.26    0.34
 -13  -4  -4    0.25    0.18
 -13   4   4    0.53    0.22
 -13  -4  -4    0.13    0.24
  13   4  -4    0.09    0.33
  13  -4   4    0.24    0.28
  13   4  -4    0.25    0.31
  13  -4   4    0.92    0.35
  13   4   4    0.27    0.33
  13   4   4    0.40    0.30
 -13   4  -4    0.33    0.20
  13  -4  -4    0.14    0.31
  13  -4  -4   -0.16    0.30
 -13  -4   4    0.19    0.23
  14   4  -4    3.15    0.48
  14   4  -4    1.92    0.46
  14  -4   4    2.31    0.52
 -14   4   4    2.16    0.34
  14   4   4    1.84    0.43
  14  -4  -4    2.51    0.50
  14  -4  -4    3.55    0.54
 -14  -4   4    2.94    0.41
 -14   4  -4    3.22    0.40
  15   4  -4    1.91    0.46
  15  -4   4    2.03    0.50
 -15   4   4    2.68    0.38
 -15   4  -4    3.02    0.40
  15  -4  -4    1.87    0.48
   0  -5   4    0.49    0.10
   0  -5  -4    0.72    0.13
   0  -5  -4    0.46    0.11
   0  -5   4    0.56    0.15
   0  -5   4    0.64    0.14
   0  -5  -4    0.69    0.12
   0  -5  -4    0.69    0.13
   0  -5  -4    0.75    0.13
   1  -5   4    0.61    0.16
   1  -5   4    0.57    0.09
  -1  -5  -4    0.79    0.14
  -1  -5  -4    0.66    0.12
   1  -5   4    0.80    0.15
   1  -5   4    0.75    0.17
  -1  -5  -4    0.70    0.12
   1  -5  -4    1.04    0.16
   1  -5  -4    0.92    0.14
  -1   5  -4    0.74    0.10
   1  -5  -4    1.02    0.14
  -1  -5   4    0.82    0.14
   1  -5  -4    0.72    0.11
  -1  -5   4    0.71    0.11
   2   5  -4   10.41    0.37
   2   5  -4   10.05    0.39
  -2   5   4   10.66    0.35
   2  -5   4    9.65    0.42
   2  -5   4   10.43    0.44
   2  -5   4   10.75    0.30
   2  -5   4   10.79    0.43
  -2  -5  -4   10.20    0.39
  -2  -5  -4    9.68    0.36
   2   5   4   10.43    0.34
   2  -5  -4   10.88    0.41
   2  -5  -4   11.19    0.41
  -2   5  -4   11.05    0.36
   2  -5  -4   10.66    0.42
   2  -5  -4   10.40    0.36
  -2  -5   4   10.89    0.29
  -2  -5   4   10.18    0.42
  -2  -5   4   10.44    0.40
   3  -5   4   11.04    0.48
  -3   5   4   11.84    0.34
   3  -5   4   11.62    0.49
   3   5  -4   11.58    0.43
  -3  -5  -4   11.66    0.45
   3   5  -4   11.96    0.42
  -3  -5  -4   11.53    0.41
  -3   5   4   11.91    0.39
   3  -5   4   12.15    0.47
  -3  -5   4   11.29    0.46
  -3  -5   4   11.93    0.45
  -3  -5   4   12.13    0.32
  -3   5  -4   12.45    0.30
  -3   5  -4   12.34    0.41
   3   5   4   11.17    0.44
   3   5   4   11.82    0.38
   3  -5  -4   12.18    0.39
   3   5   4   12.25    0.34
   3  -5  -4   12.08    0.46
   3  -5  -4   11.66    0.47
  -4  -5  -4    3.31    0.25
   4   5  -4    4.00    0.24
  -4   5   4    3.73    0.16
  -4   5   4    3.60    0.21
   4  -5   4    3.50    0.30
  -4  -5  -4    3.54    0.22
   4   5  -4    3.70    0.27
   4  -5   4    3.03    0.28
   4  -5   4    3.32    0.25
   4   5   4    4.15    0.15
   4  -5  -4    3.34    0.27
   4  -5  -4    3.53    0.30
   4  -5  -4    3.75    0.21
  -4  -5   4    3.87    0.26
   4   5   4    3.27    0.25
   4   5   4    3.55    0.22
  -4   5  -4    3.52    0.23
  -4  -5   4    3.92    0.16
   5  -5   4    0.62    0.19
   5   5  -4    0.64    0.20
  -5  -5  -4    0.42    0.15
   5   5  -4    0.51    0.16
   5  -5   4    0.45    0.21
   5  -5   4    0.12    0.18
  -5   5   4    0.59    0.13
   5  -5  -4    0.42    0.20
   5   5   4    0.24    0.18
   5  -5  -4    0.45    0.13
  -5   5  -4    0.05    0.10
  -5  -5   4    0.49    0.15
   5   5   4    0.53    0.09
   5   5   4    0.27    0.14
   5  -5  -4    0.50    0.20
   6  -5   4    4.49    0.37
  -6  -5  -4    4.50    0.32
   6  -5   4    4.15    0.33
   6  -5   4    5.01    0.39
   6   5  -4    4.31    0.32
   6   5  -4    4.81    0.30
  -6  -5  -4    4.62    0.28
   6   5  -4    4.40    0.33
  -6   5   4    4.99    0.25
  -6   5   4    5.01    0.30
  -6  -5   4    4.44    0.32
   6  -5  -4    4.21    0.36
  -6   5  -4    4.40    0.28
   6  -5  -4    4.80    0.36
   6   5   4    4.83    0.30
  -6  -5   4    4.68    0.21
   6  -5  -4    4.79    0.27
   6   5   4    3.84    0.32
   7  -5   4    0.16    0.17
   7   5  -4    0.68    0.20
   7   5  -4    0.36    0.19
  -7  -5  -4    0.16    0.15
  -7   5   4    0.85    0.14
   7  -5   4    0.25    0.20
  -7  -5  -4    0.26    0.12
   7  -5   4    0.32    0.23
  -7   5   4    0.72    0.16
   7   5  -4    0.67    0.18
   7   5   4    0.30    0.19
   7   5   4    0.20    0.17
   7  -5  -4    0.55    0.15
   7  -5  -4    0.47    0.22
  -7  -5   4    0.53    0.17
   7  -5  -4    0.67    0.24
  -7   5  -4    0.22    0.12
  -8   5   4    0.40    0.13
  -8   5   4    0.20    0.14
   8   5  -4    0.20    0.16
  -8  -5  -4    0.08    0.12
  -8  -5  -4    0.07    0.14
   8  -5   4    0.03    0.20
   8   5  -4    0.14    0.19
   8  -5   4    0.22    0.19
   8  -5   4    0.04    0.22
   8   5  -4    0.49    0.24
  -8  -5   4    0.21    0.16
  -8   5  -4    0.37    0.15
   8   5   4    0.67    0.24
   8  -5  -4    0.03    0.23
   8   5   4    0.29    0.18
  -8  -5   4    0.20    0.09
   8  -5  -4    0.29    0.23
   8  -5  -4    0.36    0.16
  -9  -5  -4    4.70    0.37
   9   5  -4    6.08    0.37
  -9   5   4    5.18    0.36
   9  -5   4    5.45    0.45
  -9  -5  -4    5.21    0.33
   9   5  -4    4.99    0.42
   9   5  -4    5.49    0.43
   9  -5   4    4.64    0.44
   9  -5   4    5.15    0.41
   9   5   4    5.88    0.39
   9   5   4    5.00    0.43
  -9  -5   4    5.25    0.40
  -9   5  -4    6.33    0.39
   9  -5  -4    6.12    0.47
   9  -5  -4    4.96    0.45
 -10   5   4    4.99    0.37
 -10  -5  -4    4.93    0.35
  10   5  -4    4.35    0.44
  10  -5   4    5.58    0.49
  10  -5   4    5.31    0.47
 -10  -5  -4    4.86    0.40
  10  -5   4    4.83    0.43
  10   5  -4    4.81    0.44
  10  -5  -4    4.23    0.44
  10  -5  -4    3.94    0.45
 -10   5  -4    4.77    0.37
  10   5   4    5.17    0.47
 -10  -5   4    4.73    0.41
  10   5   4    5.29    0.40
  11   5  -4    1.15    0.34
 -11  -5  -4    0.95    0.22
  11   5  -4    0.90    0.33
 -11  -5  -4    1.40    0.30
  11  -5   4    0.41    0.29
  11  -5   4    1.51    0.33
  11  -5   4    1.26    0.38
 -11   5   4    1.00    0.24
  11  -5  -4    0.94    0.34
 -11   5  -4    0.63    0.21
  11   5   4    0.44    0.32
  11  -5  -4    0.91    0.34
  11   5   4    1.37    0.33
 -11  -5   4    0.66    0.25
  12   5  -4    2.40    0.44
 -12   5   4    1.37    0.28
  12  -5   4    1.75    0.45
 -12  -5  -4    1.74    0.34
  12  -5   4    2.27    0.37
  12   5  -4    1.76    0.40
 -12  -5  -4    2.25    0.31
  12  -5   4    1.41    0.37
  12  -5  -4    2.26    0.47
  12  -5  -4    0.95    0.38
  12   5   4    1.38    0.36
 -12   5  -4    1.73    0.31
 -12  -5   4    1.90    0.36
  12   5   4    1.69    0.42
 -13  -5  -4    2.02    0.36
  13   5  -4    2.01    0.43
  13  -5   4    2.17    0.50
  13   5  -4    1.66    0.42
 -13   5   4    2.45    0.35
  13  -5   4    1.04    0.37
  13  -5  -4    2.21    0.48
 -13  -5   4    2.13    0.41
  13  -5  -4    2.25    0.48
 -13   5  -4    2.09    0.35
  13   5   4    1.91    0.45
  14   5  -4   -0.41    0.29
  14  -5   4   -0.15    0.33
 -14   5   4    0.22    0.20
  14   5  -4   -0.20    0.30
  14  -5  -4    0.21    0.33
  14  -5  -4    0.35    0.34
 -14  -5   4   -0.05    0.22
  14   5   4   -0.16    0.32
 -14   5  -4   -0.11    0.17
  15  -5   4    0.82    0.41
  15   5  -4    1.39    0.42
 -15   5   4    1.43    0.33
  15   5  -4    1.45    0.47
 -15   5  -4    1.27    0.32
  15  -5  -4    0.98    0.41
  15   5   4    1.17    0.44
  15  -5  -4    1.44    0.50
   0  -6  -4   17.08    0.55
   0  -6  -4   16.37    0.54
   0  -6  -4   16.81    0.54
   0  -6  -4   17.74    0.55
   0  -6   4   16.66    0.60
   0  -6  -4   16.79    0.55
   0  -6   4   17.04    0.52
   0  -6   4   15.88    0.59
  -1  -6  -4   47.24    1.20
  -1  -6  -4   45.68    1.18
   1  -6   4   46.24    1.29
   1  -6   4   48.30    1.16
  -1  -6  -4   45.07    1.22
   1  -6   4   46.07    1.29
   1  -6   4   46.25    1.29
   1  -6  -4   44.62    1.21
  -1   6  -4   45.70    1.12
   1  -6  -4   47.67    1.24
  -1  -6   4   45.07    1.28
  -1  -6   4   46.55    1.20
   1  -6  -4   46.30    1.20
   1  -6  -4   45.22    1.20
   2  -6   4   16.29    0.44
   2   6  -4   15.20    0.51
   2  -6   4   15.82    0.58
   2  -6   4   14.84    0.58
  -2  -6  -4   15.10    0.51
  -2  -6  -4   15.21    0.54
   2  -6   4   16.26    0.60
   2  -6  -4   15.64    0.50
   2  -6  -4   15.98    0.55
  -2  -6   4   15.10    0.53
  -2   6  -4   15.85    0.48
   2  -6  -4   14.73    0.53
  -2  -6   4   16.29    0.42
   2  -6  -4   15.02    0.56
  -2  -6   4   15.15    0.58
  -3   6   4    2.86    0.20
   3  -6   4    2.73    0.25
  -3   6   4    3.08    0.16
  -3  -6  -4    2.78    0.21
   3  -6   4    2.63    0.27
   3   6  -4    2.97    0.24
  -3  -6  -4    2.56    0.22
   3   6  -4    2.78    0.22
   3  -6   4    2.44    0.26
   3  -6  -4    3.17    0.20
  -3  -6   4    2.92    0.23
  -3  -6   4    3.08    0.25
   3   6   4    2.82    0.16
  -3  -6   4    3.14    0.15
   3  -6  -4    3.00    0.27
   3  -6  -4    3.18    0.28
   3   6   4    3.00    0.20
   3   6   4    2.59    0.24
  -3   6  -4    2.98    0.20
   4  -6   4   41.58    1.28
  -4  -6  -4   44.80    1.15
   4  -6   4   44.63    1.27
   4   6  -4   45.33    1.18
   4   6  -4   43.42    1.21
  -4   6   4   43.99    1.12
  -4   6   4   44.79    1.04
  -4  -6  -4   42.63    1.23
   4  -6   4   41.94    1.27
   4  -6  -4   44.72    1.17
   4  -6  -4   42.43    1.24
  -4   6  -4   43.40    1.16
  -4  -6   4   44.88    1.04
   4   6   4   43.51    1.24
   4   6   4   47.11    1.07
  -4  -6   4   42.47    1.23
   4  -6  -4   44.58    1.29
   4   6   4   43.19    1.13
   5   6  -4    2.99    0.26
   5  -6   4    2.46    0.32
  -5  -6  -4    3.12    0.24
  -5  -6  -4    2.50    0.27
   5  -6   4    2.44    0.27
   5   6  -4    3.17    0.30
  -5   6   4    2.90    0.22
   5  -6   4    2.39    0.31
   5  -6  -4    2.93    0.22
  -5  -6   4    3.23    0.17
   5   6   4    2.86    0.24
  -5   6  -4    2.66    0.23
  -5  -6   4    2.91    0.27
   5  -6  -4    2.71    0.32
   5  -6  -4    3.33    0.33
   5   6   4    2.96    0.30
   6  -6   4   11.84    0.55
  -6  -6  -4   11.62    0.53
  -6  -6  -4   11.87    0.46
   6  -6   4   11.94    0.59
   6   6  -4   11.21    0.53
   6   6  -4   11.99    0.48
  -6   6   4   11.13    0.49
  -6   6   4   12.12    0.42
   6  -6   4   11.68    0.58
   6   6  -4   12.14    0.53
   6  -6  -4   10.72    0.54
  -6  -6   4   11.58    0.53
   6  -6  -4   11.85    0.57
  -6  -6   4   11.93    0.37
  -6   6  -4   11.11    0.47
   6   6   4   11.81    0.46
   6   6   4   10.48    0.52
   6  -6  -4   11.63    0.45
  -7  -6  -4    8.37    0.46
  -7   6   4    8.43    0.43
   7   6  -4    8.27    0.48
   7  -6   4    8.40    0.52
  -7  -6  -4    7.42    0.38
   7  -6   4    8.47    0.52
   7   6  -4    7.79    0.46
   7  -6   4    8.12    0.46
   7   6  -4    8.86    0.41
  -7   6   4    8.88    0.35
  -7  -6   4    8.26    0.46
   7   6   4    8.27    0.48
   7   6   4    8.73    0.42
   7  -6  -4    7.50    0.50
   7  -6  -4    8.10    0.49
   7  -6  -4    9.15    0.40
  -7   6  -4    8.21    0.41
   8  -6   4    0.83    0.27
   8   6  -4    1.43    0.30
   8  -6   4    1.09    0.26
  -8   6   4    1.34    0.23
  -8  -6  -4    1.28    0.21
   8  -6   4    1.28    0.33
  -8  -6  -4    1.44    0.26
   8   6  -4    0.98    0.22
   8   6  -4    1.48    0.30
   8  -6  -4    1.00    0.30
   8   6   4    1.43    0.26
  -8   6  -4    0.98    0.21
   8  -6  -4    1.17    0.32
  -8  -6   4    0.75    0.22
   8   6   4    1.15    0.31
  -9  -6  -4    2.27    0.31
  -9   6   4    2.95    0.29
  -9  -6  -4    2.34    0.25
   9   6  -4    2.93    0.36
   9   6  -4    2.73    0.34
   9  -6   4    2.38    0.30
   9  -6   4    3.15    0.40
   9  -6   4    2.11    0.41
  -9   6  -4    2.56    0.28
   9   6   4    2.84    0.32
   9  -6  -4    2.72    0.39
   9   6   4    1.99    0.32
   9  -6  -4    3.00    0.38
  -9  -6   4    2.64    0.32
 -10   6   4    9.67    0.53
  10  -6   4    9.70    0.64
  10  -6   4    9.80    0.67
  10   6  -4   10.26    0.61
  10   6  -4   10.25    0.61
  10  -6   4   10.68    0.59
 -10  -6  -4   10.12    0.58
 -10  -6  -4   10.24    0.49
  10  -6  -4    9.97    0.65
  10   6   4   10.32    0.63
 -10  -6   4   11.30    0.61
  10  -6  -4   10.16    0.64
  10   6   4   11.15    0.56
 -10   6  -4   10.32    0.54
  11   6  -4    3.94    0.47
  11  -6   4    5.17    0.46
  11  -6   4    4.65    0.50
  11   6  -4    4.66    0.48
  11  -6   4    4.35    0.51
 -11   6   4    4.38    0.38
 -11  -6  -4    4.74    0.37
 -11  -6  -4    4.46    0.44
  11   6   4    4.71    0.49
 -11   6  -4    4.24    0.39
 -11  -6   4    4.85    0.44
  11  -6  -4    4.47    0.52
  11   6   4    4.95    0.45
  11  -6  -4    4.88    0.55
  12  -6   4    1.48    0.36
 -12   6   4    1.51    0.30
  12  -6   4    1.02    0.38
  12   6  -4    1.01    0.36
  12   6  -4    0.71    0.36
  12  -6   4    1.23    0.39
 -12  -6  -4    1.33    0.33
  12  -6  -4    1.13    0.40
  12   6   4    0.82    0.38
  12  -6  -4    0.46    0.34
 -12  -6   4    1.08    0.33
 -12   6  -4    1.10    0.28
  13  -6   4   -0.11    0.31
  13   6  -4   -0.06    0.30
  13   6  -4   -0.10    0.29
 -13  -6  -4   -0.09    0.19
  13  -6   4    0.45    0.34
 -13   6   4    0.11    0.18
  13  -6  -4    0.29    0.35
 -13  -6   4    0.10    0.21
  13   6   4   -0.49    0.27
  13  -6  -4    0.21    0.37
 -13   6  -4    0.16    0.18
 -14  -6  -4    2.46    0.39
  14  -6   4    2.30    0.53
 -14   6   4    2.66    0.37
  14  -6   4    1.83    0.48
  14   6  -4    1.87    0.46
  14   6  -4    2.29    0.49
  14  -6  -4    2.16    0.48
 -14  -6   4    2.31    0.44
 -14   6  -4    2.16    0.35
  14  -6  -4    1.71    0.48
  14   6   4    1.67    0.44
  15   6  -4    1.74    0.47
 -15  -6   4    2.62    0.49
   0  -7  -4    1.58    0.17
   0  -7  -4    1.45    0.19
   0  -7   4    1.15    0.15
   0  -7   4    1.45    0.23
   0  -7  -4    1.43    0.21
   0  -7  -4    1.76    0.20
   0  -7   4    1.40    0.21
   0  -7  -4    1.38    0.18
   1  -7   4   17.32    0.65
   1  -7   4   17.48    0.53
   1  -7   4   17.14    0.65
  -1  -7  -4   17.16    0.58
  -1  -7  -4   17.85    0.58
   1  -7   4   17.68    0.67
  -1  -7  -4   17.75    0.60
   1  -7  -4   17.58    0.60
  -1  -7   4   17.79    0.66
   1  -7  -4   17.46    0.61
   1  -7  -4   17.84    0.58
  -1   7  -4   17.45    0.52
   1  -7  -4   18.29    0.63
  -1  -7   4   16.99    0.58
   2  -7   4    9.02    0.46
   2  -7   4    9.68    0.33
   2  -7   4    9.36    0.47
   2   7  -4    9.43    0.39
  -2  -7  -4    9.30    0.39
  -2  -7  -4    9.39    0.42
   2  -7   4    9.78    0.46
  -2  -7   4    8.79    0.40
  -2  -7   4    9.05    0.45
   2  -7  -4    9.02    0.43
  -2  -7   4    9.13    0.30
  -2   7  -4    9.53    0.36
   2  -7  -4    9.64    0.44
   2  -7  -4    9.24    0.42
   2  -7  -4    8.72    0.37
   3  -7   4    6.15    0.40
   3   7  -4    7.12    0.34
  -3  -7  -4    6.52    0.36
   3  -7   4    6.93    0.42
  -3  -7  -4    6.79    0.33
   3  -7   4    6.75    0.39
   3   7  -4    6.54    0.37
  -3   7   4    6.96    0.31
  -3   7   4    6.76    0.27
  -3  -7   4    6.39    0.36
  -3  -7   4    6.99    0.25
  -3  -7   4    7.29    0.40
   3  -7  -4    6.86    0.32
   3   7   4    6.02    0.35
   3  -7  -4    6.33    0.39
   3  -7  -4    6.40    0.40
   3   7   4    6.46    0.31
   3   7   4    6.77    0.27
  -3   7  -4    6.36    0.32
   4  -7   4    6.78    0.44
  -4  -7  -4    7.19    0.39
   4   7  -4    6.79    0.38
   4   7  -4    6.48    0.34
  -4   7   4    6.90    0.32
  -4  -7  -4    7.02    0.34
  -4   7   4    7.04    0.26
   4  -7   4    6.70    0.40
   4  -7   4    6.02    0.43
   4   7   4    7.01    0.39
   4   7   4    6.97    0.33
  -4  -7   4    7.27    0.26
   4  -7  -4    7.15    0.44
   4  -7  -4    7.33    0.42
   4   7   4    7.19    0.27
  -4   7  -4    7.23    0.35
  -4  -7   4    6.68    0.39
   4  -7  -4    7.33    0.34
   5   7  -4    2.92    0.30
   5   7  -4    2.32    0.23
   5  -7   4    2.24    0.27
  -5  -7  -4    2.64    0.23
  -5   7   4    2.67    0.22
   5  -7   4    2.42    0.31
  -5  -7  -4    2.60    0.27
   5  -7   4    2.11    0.30
  -5  -7   4    2.25    0.26
   5   7   4    2.36    0.23
   5  -7  -4    1.77    0.29
   5   7   4    2.37    0.29
  -5   7  -4    2.01    0.22
   5  -7  -4    1.98    0.30
   5  -7  -4    2.05    0.20
   6  -7   4    3.93    0.38
  -6   7   4    4.53    0.33
  -6  -7  -4    4.78    0.29
  -6   7   4    4.82    0.26
   6  -7   4    4.56    0.35
  -6  -7  -4    4.55    0.36
   6   7  -4    4.86    0.31
   6  -7   4    3.99    0.39
   6   7  -4    4.40    0.36
   6  -7  -4    4.45    0.39
  -6   7  -4    4.30    0.30
   6   7   4    4.39    0.30
   6  -7  -4    3.85    0.37
   6   7   4    3.96    0.34
   6  -7  -4    4.78    0.29
  -6  -7   4    4.63    0.35
  -7  -7  -4    7.30    0.37
   7  -7   4    7.57    0.51
   7   7  -4    8.79    0.41
   7   7  -4    6.94    0.47
   7   7  -4    6.92    0.44
   7  -7   4    7.38    0.45
   7  -7   4    7.53    0.51
  -7   7   4    6.96    0.41
  -7  -7  -4    8.39    0.48
   7   7   4    7.29    0.47
  -7  -7   4    7.61    0.47
   7  -7  -4    7.13    0.48
   7  -7  -4    7.39    0.51
   7   7   4    7.38    0.40
  -7   7  -4    7.08    0.40
  -8  -7  -4   10.11    0.45
   8  -7   4    8.93    0.58
   8   7  -4    9.32    0.54
   8  -7   4   10.40    0.55
   8   7  -4    9.98    0.54
   8   7  -4    9.46    0.50
   8  -7   4    8.54    0.57
  -8  -7  -4    9.09    0.53
  -8   7   4   10.12    0.50
   8  -7  -4    9.28    0.59
   8  -7  -4    8.82    0.57
  -8  -7   4    9.81    0.55
   8   7   4   10.19    0.48
   8   7   4    9.69    0.57
  -8   7  -4    9.18    0.49
   9   7  -4    3.80    0.42
  -9  -7  -4    3.85    0.30
  -9   7   4    3.65    0.34
   9   7  -4    3.56    0.41
  -9  -7  -4    4.04    0.38
   9  -7   4    3.94    0.37
   9  -7   4    5.02    0.48
   9  -7   4    4.17    0.46
   9   7   4    3.94    0.36
  -9   7  -4    3.62    0.33
   9   7   4    4.25    0.40
   9  -7  -4    3.38    0.44
  -9  -7   4    4.05    0.38
   9  -7  -4    3.58    0.43
  10  -7   4    1.06    0.36
  10  -7   4    1.23    0.31
  10  -7   4    1.02    0.38
 -10  -7  -4    0.97    0.29
  10   7  -4    0.94    0.34
  10   7  -4    0.89    0.32
 -10   7   4    1.47    0.28
  10   7   4    1.31    0.32
  10  -7  -4    1.65    0.40
  10   7   4    1.30    0.37
  10  -7  -4    1.27    0.37
 -10  -7   4    1.94    0.34
 -10   7  -4    1.17    0.25
  11   7  -4    1.34    0.38
 -11  -7  -4    1.14    0.31
  11  -7   4    1.17    0.40
  11  -7   4    0.89    0.30
 -11   7   4    1.14    0.27
  11  -7   4    1.02    0.36
  11   7  -4    0.81    0.36
 -11   7  -4    0.46    0.22
  11   7   4    0.99    0.37
  11  -7  -4    0.72    0.35
  11  -7  -4    0.80    0.37
 -11  -7   4    0.23    0.25
  12  -7   4    2.69    0.48
  12  -7   4    1.21    0.37
  12   7  -4    1.52    0.42
  12   7  -4    1.23    0.39
 -12  -7  -4    3.25    0.41
 -12   7   4    1.98    0.33
 -12   7  -4    2.82    0.36
 -12  -7   4    2.93    0.41
  12  -7  -4    1.64    0.44
  12   7   4    1.56    0.40
  12  -7  -4    1.40    0.44
  13  -7   4    0.70    0.36
  13   7  -4    1.24    0.41
 -13   7   4    1.38    0.31
  13   7  -4    1.55    0.44
  13  -7   4    1.66    0.47
 -13  -7  -4    1.41    0.35
  13   7   4    0.75    0.39
 -13  -7   4    1.40    0.38
 -13   7  -4    1.46    0.31
  13  -7  -4    1.28    0.42
  13  -7  -4    0.90    0.39
  14  -7   4    0.71    0.38
 -14  -7  -4    0.08    0.24
  14   7  -4    0.24    0.38
  14  -7   4    0.59    0.38
  14   7  -4    0.45    0.38
 -14   7   4    0.57    0.26
  14  -7  -4    0.18    0.37
 -14  -7   4    0.61    0.30
  14   7   4    0.27    0.37
 -14   7  -4    0.21    0.22
  14  -7  -4    0.51    0.37
   0  -8   4   -0.05    0.14
   0  -8  -4    0.11    0.14
   0  -8  -4    0.07    0.13
   0  -8   4   -0.02    0.10
   0  -8  -4   -0.07    0.15
   0  -8  -4    0.01    0.15
   0  -8  -4   -0.14    0.12
   0  -8   4    0.13    0.18
  -1  -8  -4   21.10    0.71
   1  -8   4   21.43    0.79
  -1  -8  -4   21.29    0.70
   1  -8   4   22.05    0.78
  -1  -8  -4   20.21    0.68
   1  -8   4   21.50    0.64
   1  -8  -4   22.33    0.72
   1  -8  -4   21.65    0.70
   1  -8  -4   21.31    0.74
   1  -8  -4   20.24    0.72
  -1  -8   4   20.05    0.68
  -1  -8   4   21.40    0.77
  -1   8  -4   20.69    0.62
   2  -8   4   20.25    0.74
   2  -8   4   20.79    0.59
   2  -8   4   20.21    0.77
  -2  -8  -4   18.78    0.68
   2   8  -4   18.82    0.65
   2  -8   4   19.76    0.77
  -2  -8  -4   19.69    0.65
   2  -8  -4   19.96    0.70
   2  -8  -4   19.64    0.74
  -2  -8   4   19.42    0.75
   2  -8  -4   19.85    0.67
   2  -8  -4   20.75    0.73
  -2  -8   4   20.36    0.69
  -2   8  -4   20.95    0.63
   3  -8   4    1.55    0.28
   3  -8   4    1.60    0.28
   3  -8   4    1.84    0.32
   3   8  -4    1.61    0.26
  -3   8   4    1.71    0.20
   3   8  -4    1.67    0.23
  -3  -8  -4    1.58    0.23
  -3  -8  -4    1.55    0.21
  -3  -8   4    1.84    0.24
  -3   8  -4    1.52    0.20
   3  -8  -4    1.49    0.27
   3   8   4    2.14    0.22
   3  -8  -4    1.91    0.21
  -3  -8   4    1.94    0.15
   3   8   4    2.13    0.19
   3  -8  -4    1.94    0.31
  -3  -8   4    1.80    0.24
   4   8  -4   18.00    0.66
   4   8  -4   18.57    0.63
  -4  -8  -4   16.82    0.68
  -4   8   4   18.03    0.58
   4  -8   4   18.65    0.72
   4  -8   4   17.62    0.74
  -4  -8  -4   18.31    0.62
  -4   8   4   18.47    0.52
   4  -8   4   17.71    0.76
   4  -8  -4   17.88    0.75
  -4   8  -4   18.84    0.64
   4  -8  -4   19.35    0.75
   4   8   4   20.86    0.64
  -4  -8   4   18.94    0.72
   4   8   4   19.51    0.58
   4   8   4   18.01    0.71
   4  -8  -4   19.94    0.65
   5  -8   4    2.99    0.30
   5   8  -4    3.31    0.27
   5  -8   4    2.97    0.34
  -5   8   4    2.72    0.23
  -5  -8  -4    2.54    0.28
   5   8  -4    3.06    0.31
   5  -8   4    2.83    0.34
  -5  -8  -4    2.74    0.25
   5  -8  -4    3.26    0.34
   5   8   4    3.24    0.32
  -5   8  -4    2.76    0.25
   5   8   4    2.99    0.26
   5  -8  -4    2.79    0.34
  -5  -8   4    3.37    0.31
   5  -8  -4    3.15    0.25
  -6  -8  -4    3.63    0.34
   6   8  -4    3.93    0.35
   6  -8   4    3.29    0.38
  -6  -8  -4    3.97    0.29
   6   8  -4    3.50    0.29
   6  -8   4    4.02    0.35
  -6   8   4    3.57    0.31
   6  -8   4    3.69    0.39
   6   8   4    4.31    0.30
   6  -8  -4    3.87    0.39
  -6   8  -4    3.82    0.30
  -6  -8   4    3.85    0.34
   6   8   4    3.07    0.32
   6  -8  -4    3.48    0.40
  -7  -8  -4    5.31    0.41
   7   8  -4    5.00    0.42
   7   8  -4    5.75    0.36
   7  -8   4    5.81    0.48
   7  -8   4    5.39    0.40
   7  -8   4    4.50    0.44
   7   8  -4    4.90    0.41
  -7   8   4    5.76    0.38
  -7  -8  -4    4.67    0.32
  -7  -8   4    5.53    0.41
   7   8   4    6.16    0.37
  -7   8  -4    5.53    0.37
   7  -8  -4    4.65    0.44
   7  -8  -4    5.41    0.47
   7   8   4    4.92    0.43
   8   8  -4    6.94    0.48
  -8   8   4    6.53    0.43
   8  -8   4    6.66    0.53
  -8  -8  -4    6.22    0.37
   8   8  -4    7.12    0.50
   8  -8   4    7.08    0.54
  -8  -8  -4    7.00    0.49
   8  -8   4    7.29    0.48
   8   8   4    6.09    0.47
  -8   8  -4    6.80    0.43
  -8  -8   4    6.56    0.48
   8  -8  -4    6.60    0.51
   8   8   4    7.71    0.44
   8  -8  -4    7.33    0.56
   9   8  -4    1.74    0.37
   9  -8   4    1.98    0.32
   9  -8   4    2.90    0.45
  -9   8   4    1.58    0.29
  -9  -8  -4    1.88    0.32
   9   8  -4    1.92    0.39
   9  -8   4    1.44    0.37
   9  -8  -4    1.62    0.39
  -9   8  -4    1.60    0.28
   9   8   4    1.78    0.40
  -9  -8   4    1.95    0.33
   9  -8  -4    1.74    0.40
  10   8  -4    1.42    0.38
  10  -8   4    0.82    0.37
  10   8  -4    1.42    0.37
 -10   8   4    1.11    0.26
  10  -8   4    1.50    0.33
 -10  -8  -4    0.73    0.28
  10  -8   4    1.21    0.36
  10  -8  -4    0.69    0.35
  10   8   4    0.88    0.34
  10  -8  -4    1.10    0.38
 -10  -8   4    1.07    0.31
 -10   8  -4    0.75    0.24
 -11  -8  -4    2.26    0.37
  11  -8   4    2.61    0.50
 -11   8   4    2.97    0.35
  11   8  -4    2.54    0.43
  11  -8   4    1.86    0.46
  11   8  -4    2.73    0.46
  11  -8  -4    1.89    0.45
  11   8   4    2.11    0.46
 -11   8  -4    2.06    0.35
  11  -8  -4    3.12    0.49
 -11  -8   4    3.31    0.42
 -12  -8  -4    0.07    0.23
  12   8  -4    0.17    0.30
  12  -8   4    0.79    0.38
  12   8  -4   -0.32    0.27
 -12   8   4    0.66    0.24
  12  -8   4    0.48    0.35
 -12   8  -4    0.32    0.21
  12  -8  -4    0.32    0.37
  12   8   4   -0.02    0.30
 -12  -8   4    0.48    0.27
  12  -8  -4    0.70    0.36
  13   8  -4    0.27    0.33
  13  -8   4    0.77    0.44
  13  -8   4    0.16    0.33
 -13  -8  -4   -0.02    0.23
  13   8  -4    0.33    0.37
 -13   8   4    0.42    0.21
 -13   8  -4   -0.29    0.15
 -13  -8   4    0.32    0.29
  13   8   4   -0.14    0.32
  13  -8  -4    0.19    0.35
  13  -8  -4   -0.03    0.29
 -14  -8  -4    0.87    0.34
  14   8  -4    1.01    0.40
  14  -8   4    1.04    0.41
 -14   8   4    1.64    0.36
  14  -8  -4    1.42    0.47
 -14  -8   4    1.68    0.42
  14   8   4    1.44    0.50
   0  -9  -4   16.83    0.61
   0  -9  -4   16.31    0.63
   0  -9   4   16.23    0.68
   0  -9   4   17.06    0.59
   0  -9  -4   17.56    0.66
   0  -9  -4   16.41    0.62
   1  -9   4   16.73    0.55
  -1  -9  -4   14.99    0.58
   1  -9   4   16.54    0.68
  -1  -9  -4   16.82    0.61
  -1  -9  -4   15.97    0.62
   1  -9   4   14.82    0.68
   1  -9  -4   15.83    0.60
  -1   9  -4   15.62    0.52
   1  -9  -4   16.11    0.64
  -1  -9   4   15.38    0.59
   1  -9  -4   16.21    0.60
  -1  -9   4   15.17    0.66
   1  -9  -4   15.88    0.63
   2  -9   4   28.11    0.99
   2   9  -4   26.96    0.86
   2  -9   4   30.04    0.80
   2  -9   4   27.95    0.96
  -2  -9  -4   28.24    0.86
   2  -9   4   28.07    0.99
  -2  -9  -4   26.15    0.90
  -2  -9   4   28.06    0.90
   2  -9  -4   29.06    0.88
   2  -9  -4   27.07    0.90
  -2   9  -4   27.98    0.81
   2  -9  -4   27.42    0.95
  -2  -9   4   27.21    0.96
   2  -9  -4   28.17    0.94
   3  -9   4   10.98    0.54
  -3   9   4   10.59    0.42
   3   9  -4   10.40    0.49
   3  -9   4    9.95    0.55
   3  -9   4    9.61    0.55
  -3  -9  -4   10.07    0.50
   3   9  -4    9.86    0.45
  -3  -9  -4   10.39    0.45
   3  -9  -4   10.34    0.45
   3   9   4   10.52    0.40
   3   9   4   10.28    0.44
  -3  -9   4   10.49    0.51
   3  -9  -4   10.12    0.54
  -3  -9   4   11.05    0.54
   3  -9  -4   11.16    0.55
  -3   9  -4   10.96    0.45
   4  -9   4    1.00    0.29
   4   9  -4    1.17    0.21
  -4  -9  -4    1.50    0.25
   4  -9   4    1.23    0.31
  -4  -9  -4    1.01    0.19
  -4   9   4    1.03    0.18
   4  -9   4    1.23    0.27
   4   9  -4    1.13    0.25
   4   9   4    1.16    0.26
   4   9   4    0.76    0.20
  -4  -9   4    0.93    0.22
   4  -9  -4    1.21    0.30
   4  -9  -4    1.08    0.21
   4  -9  -4    1.51    0.32
  -4   9  -4    0.94    0.18
   5  -9   4    2.19    0.33
  -5  -9  -4    2.45    0.25
   5  -9   4    2.04    0.29
   5   9  -4    2.23    0.26
   5   9  -4    2.44    0.29
  -5  -9  -4    2.30    0.29
   5  -9   4    2.30    0.34
  -5   9   4    2.49    0.25
   5  -9  -4    1.67    0.34
  -5  -9   4    1.92    0.27
   5  -9  -4    2.17    0.33
   5  -9  -4    2.63    0.24
   5   9   4    2.39    0.25
   5   9   4    2.08    0.31
  -5   9  -4    2.42    0.26
   6   9  -4    4.18    0.38
   6  -9   4    4.86    0.45
  -6  -9  -4    4.39    0.38
   6   9  -4    4.85    0.34
  -6   9   4    5.03    0.36
   6  -9   4    4.25    0.43
   6  -9   4    4.95    0.39
  -6  -9  -4    4.92    0.32
   6  -9  -4    4.74    0.43
   6  -9  -4    5.26    0.47
  -6   9  -4    4.39    0.32
  -6  -9   4    4.19    0.38
   6   9   4    3.77    0.36
   6   9   4    4.60    0.34
   7  -9   4    1.46    0.31
   7  -9   4    1.11    0.33
  -7  -9  -4    1.93    0.30
   7   9  -4    1.20    0.31
   7   9  -4    1.50    0.34
   7  -9   4    1.59    0.37
  -7   9   4    1.60    0.26
  -7  -9  -4    1.90    0.25
  -7   9  -4    1.49    0.27
   7   9   4    1.77    0.27
   7  -9  -4    1.49    0.34
  -7  -9   4    1.80    0.29
   7  -9  -4    1.45    0.34
   7   9   4    0.97    0.28
   8  -9   4   -0.02    0.26
   8   9  -4   -0.21    0.20
   8  -9   4    0.02    0.19
   8   9  -4    0.20    0.24
  -8   9   4    0.07    0.17
  -8  -9  -4   -0.08    0.17
   8  -9   4    0.22    0.28
   8  -9  -4    0.16    0.26
  -8  -9   4   -0.05    0.17
   8   9   4   -0.07    0.26
  -8   9  -4   -0.30    0.14
   8  -9  -4    0.51    0.30
   9  -9   4    8.51    0.65
   9  -9   4    8.42    0.65
  -9  -9  -4    8.79    0.59
   9  -9   4    9.10    0.57
   9   9  -4    9.12    0.59
  -9   9   4    9.34    0.55
   9   9  -4    8.36    0.61
  -9  -9   4   10.94    0.64
   9  -9  -4    8.85    0.64
   9  -9  -4    8.11    0.64
  -9   9  -4    9.27    0.54
   9   9   4    8.08    0.61
  10   9  -4    4.91    0.50
  10   9  -4    4.83    0.52
 -10  -9  -4    5.05    0.48
  10  -9   4    5.08    0.57
  10  -9   4    4.23    0.54
 -10   9   4    5.10    0.43
 -10   9  -4    5.27    0.43
  10  -9  -4    4.26    0.53
 -10  -9   4    4.86    0.48
  10   9   4    4.96    0.53
  10  -9  -4    5.11    0.58
 -11  -9  -4    3.07    0.43
 -11   9   4    3.30    0.38
  11   9  -4    3.06    0.49
  11   9  -4    3.35    0.49
  11  -9   4    4.18    0.55
  11  -9   4    2.98    0.52
  11  -9  -4    3.34    0.53
 -11  -9   4    3.70    0.45
  11  -9  -4    2.48    0.50
  11   9   4    2.73    0.47
 -11   9  -4    2.63    0.36
  12   9  -4    1.74    0.44
  12   9  -4    1.22    0.40
  12  -9   4    1.87    0.47
  12  -9   4    1.93    0.48
 -12   9   4    2.05    0.36
 -12  -9  -4    1.78    0.39
  12   9   4    1.87    0.49
  12  -9  -4    1.49    0.45
  12  -9  -4    1.13    0.41
 -12   9  -4    2.38    0.37
 -12  -9   4    1.50    0.39
 -13   9   4    0.60    0.26
 -13  -9  -4    0.22    0.27
  13  -9   4    0.96    0.45
  13  -9   4    0.49    0.37
  13   9  -4    0.50    0.38
  13  -9  -4    1.07    0.43
 -13  -9   4    0.16    0.26
  13  -9  -4    0.82    0.41
  13   9   4    0.31    0.38
 -13   9  -4    0.19    0.22
   0 -10   4   32.55    0.97
   0 -10  -4   32.32    1.00
   0 -10  -4   31.28    0.99
   0 -10  -4   33.21    1.05
   0 -10   4   32.47    1.10
   0 -10  -4   32.59    1.04
  -1 -10  -4    0.58    0.19
   1 -10   4   -0.14    0.19
  -1 -10  -4    0.34    0.17
   1 -10   4    0.66    0.23
   1 -10   4    0.47    0.15
  -1  10  -4    0.51    0.14
  -1 -10   4    0.60    0.18
   1 -10  -4    0.26    0.16
   1 -10  -4    0.92    0.24
   1 -10  -4    0.28    0.21
   1 -10  -4    0.37    0.17
  -1 -10   4    0.66    0.22
  -2 -10  -4    2.65    0.28
   2 -10   4    3.04    0.32
   2 -10   4    2.61    0.33
   2  10  -4    2.61    0.28
  -2 -10  -4    2.76    0.27
   2 -10   4    2.76    0.22
  -2 -10   4    3.02    0.31
   2 -10  -4    3.12    0.27
  -2  10  -4    2.86    0.24
   2 -10  -4    3.07    0.33
  -2 -10   4    3.23    0.30
   2 -10  -4    3.48    0.35
  -3  10   4    8.98    0.40
  -3 -10  -4    8.95    0.48
   3 -10   4    7.64    0.52
   3 -10   4    8.62    0.51
   3 -10   4    7.93    0.54
   3  10  -4    8.70    0.44
   3  10  -4    7.95    0.45
  -3 -10  -4    9.12    0.44
   3 -10  -4    9.36    0.53
   3 -10  -4    8.39    0.53
   3  10   4    9.12    0.43
  -3  10  -4    8.77    0.42
  -3 -10   4    9.10    0.48
   3 -10  -4    8.68    0.43
   4 -10   4    2.08    0.33
   4  10  -4    2.47    0.31
   4 -10   4    2.42    0.35
  -4 -10  -4    2.14    0.25
   4  10  -4    2.59    0.28
  -4 -10  -4    2.35    0.29
  -4  10   4    2.05    0.24
   4 -10   4    2.52    0.31
   4  10   4    2.66    0.26
   4  10   4    2.13    0.31
   4 -10  -4    2.09    0.34
  -4  10  -4    2.02    0.24
   4 -10  -4    2.18    0.33
   4 -10  -4    2.46    0.25
  -4 -10   4    1.53    0.27
  -5 -10  -4    6.20    0.37
   5 -10   4    6.82    0.52
   5  10  -4    6.63    0.39
   5 -10   4    5.60    0.50
   5  10  -4    6.38    0.44
  -5 -10  -4    6.08    0.44
   5 -10   4    7.17    0.47
  -5  10  -4    6.46    0.39
   5 -10  -4    6.74    0.50
   5  10   4    6.44    0.38
   5 -10  -4    6.36    0.49
   5  10   4    6.25    0.44
  -5 -10   4    6.38    0.44
   6 -10   4    5.27    0.49
  -6 -10  -4    5.78    0.37
   6 -10   4    5.34    0.43
   6  10  -4    5.17    0.43
   6 -10   4    6.22    0.53
  -6 -10  -4    5.52    0.43
  -6  10   4    5.62    0.41
   6 -10  -4    6.43    0.54
   6 -10  -4    6.61    0.51
   6  10   4    4.63    0.42
  -6  10  -4    6.17    0.40
   6  10   4    5.56    0.41
  -6 -10   4    6.15    0.45
   7 -10   4    0.90    0.34
   7  10  -4    0.94    0.29
   7 -10   4    1.30    0.30
  -7  10   4    1.03    0.25
  -7 -10  -4    0.95    0.28
   7 -10   4    0.00    0.25
   7  10  -4    0.79    0.30
  -7  10  -4    0.87    0.21
   7 -10  -4    0.35    0.26
   7  10   4    0.74    0.31
   7 -10  -4    0.56    0.29
  -7 -10   4    0.57    0.25
   8 -10   4    2.74    0.50
   8  10  -4    1.59    0.38
  -8  10   4    2.38    0.33
  -8 -10  -4    1.75    0.34
   8 -10   4    2.84    0.36
   8 -10   4    1.62    0.41
   8  10  -4    2.49    0.38
   8  10   4    2.61    0.43
  -8 -10   4    2.30    0.36
   8 -10  -4    2.38    0.41
   8 -10  -4    2.54    0.43
  -8  10  -4    2.37    0.31
  -9 -10  -4    2.09    0.37
  -9  10   4    2.78    0.35
   9 -10   4    1.77    0.46
   9  10  -4    2.88    0.42
   9 -10   4    2.50    0.49
   9  10  -4    2.81    0.46
  -9  10  -4    1.97    0.31
  -9 -10   4    2.38    0.40
   9 -10  -4    1.75    0.43
   9  10   4    2.23    0.46
   9 -10  -4    2.75    0.48
  10  10  -4    5.48    0.56
  10 -10   4    5.10    0.60
 -10 -10  -4    4.82    0.49
 -10  10   4    5.62    0.46
  10  10  -4    5.20    0.53
  10 -10   4    5.58    0.60
 -10 -10   4    6.01    0.54
 -10  10  -4    6.33    0.48
  10 -10  -4    4.66    0.57
  10  10   4    5.04    0.55
  10 -10  -4    6.05    0.62
  11 -10   4    2.67    0.55
  11  10  -4    3.18    0.49
 -11  10   4    2.81    0.38
  11  10  -4    3.08    0.50
 -11 -10  -4    2.58    0.43
  11 -10   4    2.75    0.50
  11  10   4    2.87    0.50
 -11 -10   4    3.07    0.45
  11 -10  -4    2.50    0.51
 -11  10  -4    3.16    0.40
  11 -10  -4    2.34    0.52
  12 -10   4    0.22    0.36
 -12  10   4    0.41    0.24
  12 -10   4    0.75    0.41
  12  10  -4   -0.24    0.30
 -12 -10  -4    0.32    0.28
  12  10   4   -0.09    0.36
 -12 -10   4    0.47    0.30
  12 -10  -4   -0.22    0.33
 -12  10  -4    0.38    0.25
  12 -10  -4   -0.10    0.32
 -13 -10  -4    0.43    0.34
  13  10  -4    0.27    0.40
  13 -10   4   -0.24    0.34
   0 -11   4    5.51    0.42
   0 -11   4    5.39    0.35
   0 -11  -4    5.50    0.40
   0  11  -4    4.95    0.29
   0 -11  -4    5.44    0.37
  -1 -11  -4    1.22    0.24
   1  11  -4    0.96    0.24
   1 -11   4    1.30    0.30
   1 -11   4    1.12    0.31
  -1 -11  -4    1.21    0.24
   1 -11   4    0.98    0.20
  -1  11  -4    1.10    0.18
  -1 -11   4    1.14    0.28
   1 -11  -4    1.21    0.29
  -1 -11   4    1.18    0.22
   1 -11  -4    1.64    0.31
   1 -11  -4    1.33    0.25
   1 -11  -4    1.56    0.27
   2  11  -4    6.82    0.41
   2 -11   4    6.22    0.45
  -2 -11  -4    7.09    0.41
   2 -11   4    7.11    0.51
  -2 -11  -4    6.34    0.43
  -2  11  -4    6.77    0.36
   2 -11  -4    6.64    0.46
   2 -11  -4    6.51    0.39
   2  11   4    6.44    0.38
  -2 -11   4    6.68    0.42
   2 -11  -4    6.26    0.46
  -2 -11   4    6.71    0.46
   3 -11   4    2.75    0.36
   3  11  -4    2.07    0.29
   3  11  -4    2.68    0.31
  -3 -11  -4    2.44    0.27
   3 -11   4    2.08    0.34
  -3 -11  -4    2.52    0.31
   3 -11   4    1.88    0.31
  -3  11   4    2.64    0.26
   3 -11  -4    2.03    0.37
  -3  11  -4    2.38    0.25
   3  11   4    2.14    0.27
   3 -11  -4    2.69    0.35
   3 -11  -4    2.36    0.27
  -3 -11   4    2.38    0.29
  -4 -11  -4    0.30    0.21
   4 -11   4    0.41    0.26
   4 -11   4    0.63    0.28
  -4 -11  -4    0.68    0.19
   4  11  -4    0.40    0.20
   4 -11   4    0.41    0.22
   4  11  -4    0.37    0.23
  -4 -11   4    0.54    0.21
   4  11   4    0.12    0.22
  -4  11  -4    0.48    0.17
   4 -11  -4    0.52    0.27
   4 -11  -4    0.99    0.31
   4  11   4    0.72    0.22
   5  11  -4    2.20    0.34
  -5  11   4    1.51    0.26
   5 -11   4    2.31    0.38
   5  11  -4    2.80    0.31
  -5 -11  -4    2.16    0.32
   5 -11   4    2.41    0.46
   5 -11   4    2.44    0.33
  -5 -11   4    2.11    0.33
   5  11   4    1.97    0.34
  -5  11  -4    2.08    0.27
   5 -11  -4    2.35    0.35
   5 -11  -4    2.21    0.40
  -6  11   4    1.08    0.25
  -6 -11  -4    1.30    0.30
   6 -11   4    1.97    0.43
   6 -11   4    1.36    0.39
   6 -11   4    1.84    0.37
   6  11  -4    1.28    0.33
   6  11   4    1.56    0.37
  -6 -11   4    1.66    0.32
  -6  11  -4    1.27    0.25
   6 -11  -4    1.06    0.34
   6 -11  -4    1.02    0.34
   7 -11   4    1.53    0.41
   7  11  -4    1.48    0.40
  -7  11   4    1.78    0.32
   7  11  -4    1.67    0.37
  -7 -11  -4    1.89    0.37
   7 -11   4    2.01    0.34
   7 -11   4    1.60    0.43
   7  11   4    1.29    0.35
   7 -11  -4    1.49    0.39
  -7 -11   4    1.64    0.35
   7 -11  -4    1.64    0.40
  -7  11  -4    1.68    0.29
   8 -11   4    0.29    0.31
   8 -11   4    0.11    0.31
  -8 -11  -4   -0.28    0.20
   8  11  -4    0.16    0.31
   8  11  -4   -0.08    0.27
  -8  11   4   -0.08    0.18
  -8 -11   4   -0.15    0.19
  -8  11  -4   -0.14    0.15
   8 -11  -4   -0.20    0.26
   8 -11  -4    0.33    0.32
   8  11   4    0.14    0.31
   9  11  -4    0.63    0.35
   9 -11   4    0.40    0.33
   9 -11   4    0.73    0.39
   9  11  -4    0.32    0.30
  -9  11   4    0.57    0.23
  -9 -11  -4    0.53    0.28
   9  11   4    1.03    0.37
  -9  11  -4    0.69    0.24
   9 -11  -4    0.72    0.37
   9 -11  -4   -0.02    0.29
  -9 -11   4    0.55    0.28
  10  11  -4    1.01    0.37
  10  11  -4    1.43    0.40
 -10  11   4    1.38    0.31
  10 -11   4    1.35    0.43
  10 -11   4    0.83    0.38
 -10 -11  -4    1.25    0.36
  10  11   4    1.35    0.40
 -10  11  -4    1.41    0.31
  10 -11  -4    0.95    0.40
 -10 -11   4    1.15    0.33
  10 -11  -4    0.78    0.37
 -11  11   4    1.51    0.32
  11  11  -4    1.67    0.47
  11 -11   4    1.67    0.52
  11 -11   4    1.37    0.45
 -11 -11  -4    1.20    0.35
  11  11   4    1.07    0.43
  11 -11  -4    0.94    0.40
  11 -11  -4    0.69    0.38
 -11  11  -4    1.23    0.32
 -11 -11   4    1.06    0.35
 -12 -11  -4    1.32    0.38
  12 -11   4    0.89    0.42
 -12  11   4    1.06    0.31
  12  11  -4    0.39    0.37
  12 -11   4    0.47    0.41
  12  11   4    0.61    0.41
  12 -11  -4    1.03    0.43
  12 -11  -4    1.14    0.43
 -12 -11   4    0.32    0.28
 -12  11  -4    1.12    0.32
   0 -12   4    0.15    0.17
   0 -12   4    0.68    0.24
   0 -12  -4    0.14    0.18
   1 -12   4    2.18    0.37
  -1 -12  -4    1.87    0.28
  -1 -12  -4    1.90    0.29
   1  12  -4    2.13    0.30
   1 -12  -4    2.47    0.35
  -1 -12   4    2.17    0.31
  -1 -12   4    1.83    0.27
   1 -12  -4    2.38    0.39
  -1  12  -4    1.92    0.23
  -2 -12  -4    0.82    0.23
   2 -12   4    0.54    0.29
   2 -12   4    0.62    0.26
   2  12  -4    0.78    0.26
  -2 -12  -4    0.39    0.18
   2  12  -4    0.82    0.25
   2 -12  -4    0.40    0.26
  -2 -12   4    0.60    0.21
  -2  12  -4    0.54    0.18
   2 -12  -4    1.00    0.28
   2  12   4    0.53    0.22
  -2 -12   4    0.22    0.21
   2 -12  -4    0.52    0.20
  -3 -12  -4    3.14    0.35
   3  12  -4    3.38    0.37
   3  12  -4    3.67    0.34
  -3 -12  -4    3.31    0.33
   3 -12   4    2.92    0.42
   3 -12   4    3.01    0.36
   3 -12  -4    3.14    0.41
  -3 -12   4    3.41    0.34
   3 -12  -4    3.18    0.39
   3  12   4    3.31    0.32
  -3  12  -4    3.45    0.31
   4  12  -4    3.84    0.35
  -4 -12  -4    2.89    0.36
   4 -12   4    3.81    0.47
   4 -12   4    3.33    0.44
   4  12  -4    3.90    0.39
   4 -12   4    4.26    0.41
  -4  12  -4    4.01    0.33
   4  12   4    3.45    0.39
   4 -12  -4    3.70    0.45
   4 -12  -4    3.82    0.44
  -4 -12   4    4.28    0.41
  -5  12   4    8.43    0.52
  -5 -12  -4    9.77    0.59
   5  12  -4    8.83    0.55
   5 -12   4    9.36    0.66
   5 -12   4    9.36    0.67
   5 -12   4    9.33    0.59
   5 -12  -4   10.09    0.64
   5 -12  -4    9.44    0.66
  -5  12  -4   10.82    0.53
  -5 -12   4    9.20    0.58
   5  12   4    9.85    0.61
   6 -12   4    2.84    0.45
   6 -12   4    2.96    0.45
  -6 -12  -4    2.16    0.36
  -6  12   4    2.99    0.36
   6 -12   4    3.85    0.42
   6  12  -4    3.03    0.40
   6 -12  -4    2.69    0.46
   6 -12  -4    3.38    0.45
   6  12   4    3.31    0.44
  -6  12  -4    2.50    0.31
  -6 -12   4    2.67    0.37
   7 -12   4    6.46    0.62
   7  12  -4    5.36    0.53
   7 -12   4    6.12    0.59
  -7  12   4    5.44    0.46
   7  12  -4    5.12    0.48
  -7 -12  -4    5.76    0.50
   7  12   4    6.41    0.56
  -7 -12   4    6.34    0.52
   7 -12  -4    5.62    0.57
   7 -12  -4    5.38    0.55
  -7  12  -4    5.79    0.44
  -8  12   4    0.72    0.25
  -8 -12  -4    0.94    0.32
   8 -12   4    0.67    0.35
   8  12  -4    0.65    0.32
   8 -12   4    1.26    0.44
   8  12  -4    1.05    0.37
   8  12   4    0.99    0.39
   8 -12  -4    1.16    0.40
  -8  12  -4    0.65    0.24
   8 -12  -4    1.32    0.38
  -8 -12   4    1.28    0.33
  -9  12   4    1.93    0.35
   9 -12   4    1.55    0.45
   9  12  -4    0.80    0.34
   9  12  -4    1.27    0.40
  -9 -12  -4    1.09    0.34
   9 -12   4    1.31    0.43
   9  12   4    1.35    0.42
   9 -12  -4    0.42    0.32
  -9 -12   4    1.11    0.33
  -9  12  -4    1.19    0.28
   9 -12  -4    0.60    0.36
  10 -12   4    0.38    0.34
  10  12  -4    0.35    0.34
  10 -12   4    0.27    0.34
 -10 -12  -4    0.06    0.24
 -10  12   4    0.51    0.24
 -10  12  -4    0.04    0.19
  10  12   4   -0.14    0.34
 -10 -12   4    0.11    0.26
  10 -12  -4   -0.06    0.30
  10 -12  -4    0.37    0.35
  11 -12   4    0.31    0.36
 -11  12   4    0.00    0.19
 -11 -12  -4   -0.03    0.26
  11  12  -4   -0.23    0.33
  11 -12   4    0.23    0.31
  11 -12  -4    0.14    0.35
  11  12   4   -0.39    0.31
 -11 -12   4   -0.14    0.24
  11 -12  -4    0.02    0.31
 -11  12  -4   -0.23    0.18
   0 -13   4    0.95    0.30
  -1 -13  -4    1.07    0.26
   1  13  -4    1.50    0.31
   1 -13   4    1.80    0.32
  -1 -13   4    1.46    0.33
  -1 -13   4    1.88    0.29
  -2 -13  -4    7.61    0.46
   2 -13   4    8.31    0.61
  -2 -13  -4    6.53    0.48
   2  13  -4    6.86    0.46
   2 -13   4    7.81    0.54
   2  13  -4    6.80    0.49
   2 -13  -4    7.36    0.54
  -2 -13   4    7.66    0.49
   2 -13  -4    6.77    0.53
  -2  13  -4    7.28    0.44
  -3 -13  -4    6.39    0.49
   3 -13   4    6.36    0.50
   3 -13   4    6.39    0.55
   3  13  -4    6.99    0.50
   3  13  -4    6.97    0.46
   3 -13  -4    7.46    0.56
  -3 -13   4    7.07    0.49
  -3  13  -4    6.44    0.41
   3  13   4    7.01    0.51
   3 -13  -4    7.07    0.56
  -4 -13  -4   -0.12    0.21
   4  13  -4    0.33    0.26
   4 -13   4    0.17    0.23
   4 -13   4   -0.10    0.27
  -4 -13   4    0.62    0.24
   4 -13  -4    0.13    0.29
  -4  13  -4    0.04    0.16
   4  13   4    0.41    0.29
   4 -13  -4    0.33    0.29
  -5  13   4    3.69    0.38
   5 -13   4    3.81    0.42
   5 -13   4    3.00    0.46
  -5 -13  -4    3.79    0.44
   5 -13   4    3.50    0.47
   5  13  -4    3.25    0.41
  -5 -13   4    2.76    0.37
   5 -13  -4    3.39    0.47
  -5  13  -4    3.72    0.35
   5 -13  -4    2.61    0.43
   5  13   4    3.95    0.44
   6 -13   4    2.88    0.48
   6 -13   4    2.50    0.49
  -6 -13  -4    2.63    0.39
   6  13  -4    2.51    0.42
  -6  13   4    3.18    0.38
   6  13  -4    2.84    0.44
   6  13   4    2.40    0.42
   6 -13  -4    2.79    0.51
  -6 -13   4    2.00    0.36
   6 -13  -4    2.57    0.49
  -6  13  -4    2.81    0.33
  -7 -13  -4    0.11    0.25
   7  13  -4    0.26    0.29
   7 -13   4    0.29    0.32
  -7  13   4    0.45    0.24
   7  13  -4    0.44    0.31
   7 -13   4    0.55    0.34
   7 -13  -4    0.88    0.35
   7  13   4    0.50    0.31
   7 -13  -4    0.40    0.32
  -7  13  -4    0.67    0.23
  -7 -13   4    0.85    0.32
   8 -13   4    1.24    0.44
  -8 -13  -4    0.92    0.32
   8  13  -4    0.99    0.34
   8  13  -4    0.82    0.36
  -8  13   4    1.20    0.30
   8 -13   4    0.95    0.37
  -8 -13   4    0.58    0.29
   8 -13  -4    1.09    0.40
   8 -13  -4    1.38    0.42
  -8  13  -4    0.77    0.26
   8  13   4    0.75    0.37
   9  13  -4    0.45    0.35
  -9  13   4    0.33    0.22
   9 -13   4    0.50    0.35
   9 -13   4    0.05    0.30
  -9 -13  -4    0.85    0.33
  -9  13  -4    0.40    0.23
   9  13   4    0.01    0.31
  -9 -13   4    0.34    0.29
   9 -13  -4    0.75    0.37
   9 -13  -4    0.69    0.37
  10 -13   4    1.09    0.43
  10  13  -4    0.69    0.37
 -10  13   4    1.39    0.33
  10 -13   4    0.68    0.41
 -10 -13  -4    0.88    0.34
 -10 -13   4    0.82    0.36
  10 -13  -4    0.95    0.41
 -10  13  -4    1.41    0.33
  10 -13  -4    0.93    0.42
  10  13   4    1.43    0.44
   0  14  -4    1.42    0.32
   0 -14   4    1.34    0.34
   1  14  -4    3.25    0.39
   1 -14   4    3.16    0.42
  -1 -14   4    4.05    0.43
   2 -14   4    3.29    0.40
   2  14  -4    2.64    0.38
  -2 -14  -4    2.69    0.38
   2  14  -4    2.97    0.38
  -2 -14   4    3.21    0.37
   2 -14  -4    3.20    0.42
   2 -14  -4    3.03    0.42
  -3 -14  -4    3.45    0.42
   3 -14   4    4.34    0.51
   3 -14   4    4.00    0.44
   3  14  -4    3.78    0.44
   3 -14  -4    4.41    0.48
   3 -14  -4    4.08    0.48
  -3 -14   4    3.58    0.40
   3  14   4    4.07    0.45
   4 -14   4    1.05    0.32
  -4  14   4    1.04    0.26
   4  14  -4    1.36    0.36
   4 -14   4    1.14    0.38
  -4 -14  -4    0.84    0.28
   4 -14  -4    0.59    0.32
   4 -14  -4    1.04    0.38
   4  14   4    0.94    0.33
  -4 -14   4    1.06    0.30
  -4  14  -4    0.71    0.22
  -5  14   4    0.38    0.21
   5 -14   4    0.32    0.33
   5  14  -4    0.17    0.28
  -5 -14  -4   -0.09    0.19
  -5  14  -4   -0.27    0.14
   5 -14  -4    0.38    0.32
   5  14   4    0.59    0.29
  -5 -14   4   -0.16    0.18
   5 -14  -4    0.48    0.32
   6  14  -4    0.45    0.31
  -6 -14  -4    0.13    0.26
   6 -14   4    0.39    0.33
   6  14  -4    0.53    0.33
  -6  14   4    0.43    0.24
   6  14   4    0.98    0.37
   6 -14  -4    0.16    0.31
  -6 -14   4    0.55    0.28
   6 -14  -4    0.61    0.34
  -6  14  -4    0.95    0.24
   7 -14   4   -0.13    0.27
   7  14  -4   -0.32    0.28
  -7 -14  -4   -0.26    0.22
   7 -14   4    0.29    0.30
   7  14  -4   -0.12    0.27
  -7  14   4   -0.21    0.18
   7 -14  -4   -0.04    0.30
   7 -14  -4   -0.35    0.26
   7  14   4   -0.13    0.29
  -7  14  -4   -0.16    0.17
  -7 -14   4    0.17    0.22
  -8  14   4    4.11    0.45
   8  14  -4    3.97    0.54
   8 -14   4    3.67    0.55
   8 -14   4    4.30    0.57
  -8 -14  -4    3.92    0.50
   8  14   4    3.81    0.53
   8 -14  -4    2.90    0.53
  -8 -14   4    5.24    0.54
  -8  14  -4    3.79    0.42
   8 -14  -4    4.20    0.54
   9 -14   4    0.36    0.36
  -9 -14  -4    0.08    0.26
  -9  14   4    0.56    0.25
   9 -14   4   -0.04    0.29
   9  14  -4   -0.29    0.32
  -9 -14   4    0.77    0.32
   9 -14  -4    0.55    0.36
  -9  14  -4    0.44    0.25
   9 -14  -4    0.70    0.36
   9  14   4    0.27    0.37
   0  15  -4    0.22    0.26
   0 -15   4    0.07    0.24
   1  15  -4    6.26    0.53
   1  15  -4    5.93    0.49
   1 -15   4    5.08    0.50
   2 -15   4    2.99    0.40
   2  15  -4    2.78    0.41
   2  15   4    2.62    0.39
  -3 -15  -4    2.09    0.37
   3 -15   4    2.90    0.42
  -3  15   4    1.59    0.31
   3  15  -4    1.78    0.40
   3 -15  -4    3.19    0.46
   3  15   4    2.67    0.40
  -3 -15   4    2.03    0.37
   4  15  -4    0.87    0.33
   4 -15   4    1.77    0.46
  -4 -15  -4    0.80    0.31
  -4  15   4    1.60    0.31
   4 -15  -4    1.71    0.42
  -4 -15   4    1.41    0.33
   4  15   4    1.21    0.37
   4 -15  -4    1.33    0.39
  -5  15   4    2.15    0.36
   5  15  -4    2.10    0.43
   5 -15   4    2.13    0.51
  -5 -15  -4    1.78    0.38
   5 -15  -4    2.02    0.47
   5 -15  -4    1.87    0.45
  -5 -15   4    1.13    0.33
   5  15   4    1.37    0.42
   6 -15   4    0.50    0.34
  -6 -15  -4    0.22    0.25
   6  15  -4    0.06    0.30
  -6  15   4   -0.02    0.18
  -6  15  -4   -0.06    0.17
  -6 -15   4    0.23    0.26
   6  15   4    0.30    0.33
   6 -15  -4    0.64    0.35
   6 -15  -4    0.45    0.37
   7 -15   4    0.26    0.37
   7  15  -4    0.12    0.31
  -7  15   4    0.82    0.28
  -7 -15  -4    0.13    0.26
   7 -15  -4    0.57    0.35
  -7 -15   4    0.39    0.28
   7 -15  -4    0.26    0.33
  -7  15  -4    0.34    0.22
   7  15   4    0.65    0.38
   8 -15   4    0.14    0.33
  -8 -15  -4   -0.35    0.21
  -8  15   4    0.29    0.25
   8  15  -4   -0.48    0.30
   8 -15  -4    0.59    0.38
  -8 -15   4   -0.01    0.26
   8  15   4    0.45    0.39
   8 -15  -4    0.32    0.35
  -8  15  -4   -0.04    0.17
   0  16  -4    1.00    0.31
   1  16  -4    4.07    0.47
   1 -16   4    5.36    0.52
  -1  16  -4    4.02    0.45
   2  16  -4    0.71    0.32
   2 -16   4    0.94    0.36
   2  16   4    0.67    0.32
   3  16  -4    2.62    0.42
  -3  16   4    2.60    0.38
   3  16   4    2.77    0.44
  -4 -16  -4    1.55    0.37
  -4  16   4    1.13    0.30
  -4 -16   4    1.42    0.34
   4  16   4    1.65    0.42
   5  16  -4    1.83    0.44
   5 -16   4    2.42    0.53
  -5  16   4    2.29    0.37
  -5 -16  -4    2.35    0.44
   5 -16  -4    2.99    0.55
   5  16   4    2.42    0.48
  -5 -16   4    2.65    0.48
  -6 -16  -4    0.18    0.29
   6  16  -4    0.48    0.35
  -6  16   4    0.33    0.23
   6 -16   4    0.55    0.38
   6 -16  -4    0.54    0.34
   6  16   4    0.85    0.36
  -6 -16   4    0.53    0.29
   6 -16  -4    0.63    0.36
[truncated: 2,342,543 more chars]
