# Supplementary material for: Crystal structures of (R S)-N-[(1R,2S)-2-benz­yloxy-1-(2,6-di­methyl­phen­yl)prop­yl]-2-methyl­propane-2-sulfinamide and (R S)-N-[(1S,2R)-2-benz­yloxy-1-(2,4,6-tri­methyl­phen­yl)prop­yl]-2-methyl­propane-2-sulfinamide: two related protected 1,2-amino alcohols
Source: Acta Crystallogr Sect E Struct Rep Online. 2014 Oct 24;70(Pt 11):365–9. doi: 10.1107/S1600536814022570 (PMC4257314; doi:10.1107/S1600536814022570)
Supplement: Supplementary file 2 [file e-70-00365-1sup2.hkl]

#
# h,k,l, Fc-squared, Fo-squared, sigma(Fo-squared), status flag
#
data_1
_shelx_title ' wwb04 in P2(1)2(1)2(1)'
_shelx_refln_list_code          4
_shelx_F_calc_maximum      165.96
_exptl_crystal_F_000       808.00
_reflns_d_resolution_high  0.5688

loop_
 _space_group_symop_operation_xyz
 'x, y, z'
 '-x+1/2, -y, z+1/2'
 '-x, y+1/2, -z+1/2'
 'x+1/2, -y+1/2, -z'

_cell_length_a     9.1567
_cell_length_b    10.2951
_cell_length_c    22.4945
_cell_angle_alpha  90.000
_cell_angle_beta   90.000
_cell_angle_gamma  90.000

_shelx_F_squared_multiplier     1.000

loop_
 _refln_index_h
 _refln_index_k
 _refln_index_l
 _refln_F_squared_calc
 _refln_F_squared_meas
 _refln_F_squared_sigma
 _refln_observed_status
   2   0   0        156.67        152.58         2.90 o
   4   0   0         36.61         81.44         2.56 o
   6   0   0        380.18        433.22         6.62 o
   8   0   0        630.73        671.31        10.54 o
  10   0   0       1862.61       1840.84        25.20 o
  12   0   0         40.87         36.86         5.06 o
  14   0   0         73.26         84.10        10.21 o
   1   1   0        867.18        919.29         7.60 o
   2   1   0       7907.27       7958.12        56.49 o
   3   1   0         68.56        120.03         2.13 o
   4   1   0       1406.12       1665.71        12.81 o
   5   1   0        321.88        345.53         3.76 o
   6   1   0        159.51        159.57         2.61 o
   7   1   0         36.99         97.41         3.72 o
   8   1   0        702.03        693.12         7.19 o
   9   1   0        590.36        596.26         6.74 o
  10   1   0        105.56        111.45         3.12 o
  11   1   0        115.91        111.59         3.59 o
  12   1   0         40.91         54.58         3.48 o
  13   1   0         18.33         17.26         3.68 o
  14   1   0          5.55          4.95         3.20 o
  15   1   0          6.75          4.33         5.06 o
   0   2   0        616.03        699.38         7.82 o
   1   2   0      14520.01      14881.01       138.30 o
   2   2   0         38.16         55.52         1.22 o
   3   2   0         69.09         83.98         1.38 o
   4   2   0        120.85        118.96         1.99 o
   5   2   0        337.41        308.03         3.52 o
   6   2   0        271.38        239.11         3.24 o
   7   2   0        542.85        570.72         6.00 o
   8   2   0          0.04         13.82         1.52 o
   9   2   0       1109.90       1037.58         9.99 o
  10   2   0         58.06         66.71         2.90 o
  11   2   0          8.31         20.20         2.52 o
  12   2   0          2.16         -2.89         2.89 o
  13   2   0         19.80         22.00         3.20 o
  14   2   0        162.01        154.40         7.75 o
  15   2   0          0.15         12.58         4.51 o
   1   3   0       3372.34       3658.04        29.58 o
   2   3   0       7204.58       7817.98        62.17 o
   3   3   0        457.90        469.20         4.56 o
   4   3   0       4402.27       4577.16        35.16 o
   5   3   0         24.29         37.55         1.38 o
   6   3   0       1605.59       1541.38        12.66 o
   7   3   0       1081.41       1023.60         9.32 o
   8   3   0       1370.26       1206.13        10.89 o
   9   3   0        140.62        136.57         3.41 o
  10   3   0          7.36         22.37         2.35 o
  11   3   0         40.77         49.47         3.27 o
  12   3   0          1.29          6.73         2.58 o
  13   3   0          0.04         -2.69         2.69 o
  14   3   0         12.39         10.41         4.29 o
  15   3   0          0.01          2.95         4.05 o
   0   4   0       6080.10       6985.60        70.73 o
   1   4   0       1787.39       2014.27        17.06 o
   2   4   0         42.02         33.51         1.83 o
   3   4   0        438.25        522.71         5.93 o
   4   4   0        134.73        122.38         2.05 o
   5   4   0          0.84          1.71         0.82 o
   6   4   0        153.24        160.64         2.78 o
   7   4   0        185.30        221.89         3.45 o
   8   4   0        528.60        482.02         6.18 o
   9   4   0         26.39         45.69         2.72 o
  10   4   0         64.27         73.39         3.28 o
  11   4   0        178.85        214.01         5.16 o
  12   4   0          5.72         11.51         3.20 o
  13   4   0         10.34          9.95         3.94 o
  14   4   0        170.86        198.13         8.83 o
  15   4   0         10.11         17.82         4.78 o
   1   5   0       3793.87       4110.05        33.74 o
   2   5   0        214.68        229.90         3.48 o
   3   5   0        384.51        495.77         5.43 o
   4   5   0          0.15          7.65         1.06 o
   5   5   0        867.99        786.40         7.34 o
   6   5   0        182.77        187.28         3.09 o
   7   5   0         46.44        100.31         2.80 o
   8   5   0        461.98        397.82         6.06 o
   9   5   0        193.19        212.69         4.60 o
  10   5   0        165.56        157.34         4.28 o
  11   5   0        235.02        234.00         6.07 o
  12   5   0         62.36         58.26         4.64 o
  13   5   0        220.45        228.50         8.50 o
  14   5   0          0.01         -1.85         3.26 o
  15   5   0        106.48        116.36        12.70 o
   0   6   0       1717.43       1848.05        20.81 o
   1   6   0        650.91        637.97         6.81 o
   2   6   0        108.30         96.64         4.32 o
   3   6   0        355.54        413.38         5.05 o
   4   6   0        136.12        115.81         2.43 o
   5   6   0       1784.46       1772.33        14.53 o
   6   6   0        595.75        517.98         6.33 o
   7   6   0        876.73        768.00         8.45 o
   8   6   0         95.86         90.45         3.18 o
   9   6   0         46.52         40.93         2.74 o
  10   6   0        291.40        291.00         6.51 o
  11   6   0         65.51         61.95         4.61 o
  12   6   0        218.52        216.07         6.96 o
  13   6   0         47.67         45.58         4.74 o
  14   6   0         36.08         42.10         5.26 o
  15   6   0          4.68         10.94        10.94 o
   1   7   0        579.25        587.34         7.23 o
   2   7   0       2685.58       2716.15        27.59 o
   3   7   0        482.45        497.34         6.04 o
   4   7   0        559.61        570.00         6.30 o
   5   7   0         25.86         24.44         1.70 o
   6   7   0        273.24        283.31         4.49 o
   7   7   0         59.61         41.16         2.72 o
   8   7   0         60.33         66.80         3.54 o
   9   7   0        170.71        173.82         5.06 o
  10   7   0        113.31        125.17         5.38 o
  11   7   0          0.01          5.06         3.15 o
  12   7   0          0.36          7.85         4.36 o
  13   7   0          1.56          0.87         3.57 o
  14   7   0          4.36          9.11         4.00 o
   0   8   0        969.57        894.07        12.08 o
   1   8   0        138.86        119.76         3.32 o
   2   8   0        505.59        492.64         8.12 o
   3   8   0        238.34        261.79         6.18 o
   4   8   0         13.43         15.82         1.63 o
   5   8   0        285.88        276.97         4.67 o
   6   8   0         29.84         32.24         3.00 o
   7   8   0        503.79        509.98         8.20 o
   8   8   0         16.32         24.95         2.82 o
   9   8   0        336.97        331.67         7.70 o
  10   8   0         27.44         27.73         3.80 o
  11   8   0         17.00         17.97         3.62 o
  12   8   0          0.75         -0.02         3.14 o
  13   8   0          0.76         -3.26         3.26 o
  14   8   0          9.90          7.19         3.86 o
   1   9   0        601.46        665.99         8.55 o
   2   9   0        513.64        415.64         7.59 o
   3   9   0        953.13        886.64        10.53 o
   4   9   0        154.56        130.58         3.36 o
   5   9   0        155.00        151.47         3.70 o
   6   9   0          7.27          7.18         2.20 o
   7   9   0         69.89         81.68         3.76 o
   8   9   0        123.13        117.30         5.22 o
   9   9   0        163.71        168.30         6.01 o
  10   9   0         75.85         99.25         5.45 o
  11   9   0        204.75        216.98         8.07 o
  12   9   0          4.02          5.41         3.51 o
  13   9   0        244.44        266.33        14.45 o
   0  10   0        530.82        556.05        12.17 o
   1  10   0         23.54         20.35         2.18 o
   2  10   0        731.44        668.28         9.61 o
   3  10   0         11.87         15.34         2.18 o
   4  10   0         66.85         69.51         3.19 o
   5  10   0          0.31          1.70         2.15 o
   6  10   0         16.47         32.05         3.47 o
   7  10   0          4.11          6.49         2.80 o
   8  10   0         90.43        114.62         5.31 o
   9  10   0         35.23         37.81         4.20 o
  10  10   0          0.97          5.99         3.32 o
  11  10   0          0.38         -2.13         3.57 o
  12  10   0         18.64         15.42         4.21 o
  13  10   0          1.01          0.65         5.13 o
   1  11   0         80.08         89.45         3.41 o
   2  11   0          0.02         -1.78         1.78 o
   3  11   0        166.52        149.94         4.67 o
   4  11   0         35.42         42.16         3.48 o
   5  11   0         88.36        101.62         4.48 o
   6  11   0         71.68         71.05         4.33 o
   7  11   0         41.61         48.81         4.27 o
   8  11   0        155.33        161.93         6.11 o
   9  11   0        195.19        202.01         9.86 o
  10  11   0          0.04          2.11         3.33 o
  11  11   0          0.43          1.16         3.36 o
  12  11   0         20.45         15.41         6.23 o
   0  12   0         35.61         48.17         5.51 o
   1  12   0          0.65          1.12         3.10 o
   2  12   0          0.36          5.15         2.41 o
   3  12   0        200.29        212.46         5.23 o
   4  12   0         93.69         98.11         4.53 o
   5  12   0        296.71        298.11         7.29 o
   6  12   0         24.85         33.06         3.83 o
   7  12   0        332.33        326.52         9.12 o
   8  12   0         35.62         32.46         4.48 o
   9  12   0        128.39        137.11         6.82 o
  10  12   0          1.03          3.32         4.56 o
  11  12   0         48.23         57.64         5.87 o
   1  13   0          6.08         11.50         4.54 o
   2  13   0        126.62        136.68         6.37 o
   3  13   0          0.07          4.34         2.57 o
   4  13   0        435.34        451.41         9.89 o
   5  13   0          9.61         13.79         3.75 o
   6  13   0        104.09         97.03         5.80 o
   7  13   0          1.91          3.09         3.17 o
   8  13   0         70.55         80.13         5.85 o
   9  13   0         16.77         19.42         4.27 o
  10  13   0         27.47         23.81         4.66 o
   1  14   0         17.95         13.24         4.07 o
   2  14   0        286.66        299.33         8.71 o
   3  14   0         49.69         77.88         5.62 o
   4  14   0          3.35          3.33         4.35 o
   5  14   0        232.32        215.73         7.59 o
   6  14   0          0.29          5.82         3.32 o
   7  14   0         17.74         13.81         3.95 o
   8  14   0         17.47         13.32         5.65 o
   9  14   0          4.54          3.76         3.59 o
   1  15   0        150.96        156.95        13.89 o
   2  15   0         91.99         95.62        10.94 o
   3  15   0        103.15        106.03         9.29 o
   4  15   0         29.37         30.56         4.60 o
   5  15   0          5.90         20.94         4.03 o
   6  15   0          9.36         16.79         3.88 o
   7  15   0          2.33         -1.87         3.48 o
   8  15   0         14.39         18.89         4.44 o
   3  16   0         56.59         64.73        12.12 o
   4  16   0        147.26        148.28         8.98 o
   5  16   0         20.44         17.56         5.55 o
   6  16   0         12.30         14.61         4.23 o
   7  16   0        128.55        107.41         8.29 o
   3  17   0          6.76         22.17        11.23 o
   4  17   0        167.59        187.59        12.22 o
   5  17   0          0.01         -4.67         5.89 o
   1   0   1       4096.20       4216.98        28.56 o
   2   0   1       5666.51       5850.32        41.45 o
   3   0   1         12.55         10.62         0.76 o
   4   0   1        870.87        928.03         7.63 o
   5   0   1        914.78        889.99         7.65 o
   6   0   1        517.81        480.57         4.99 o
   7   0   1        587.99        481.59         5.32 o
   8   0   1        919.91        899.75         8.66 o
   9   0   1        193.75        181.47         3.51 o
  10   0   1        135.11        144.26         3.47 o
  11   0   1          1.83          4.02         1.87 o
  12   0   1         15.26         18.92         2.88 o
  13   0   1          5.27          5.86         3.47 o
  14   0   1          2.07          9.57         3.12 o
  15   0   1          3.05          7.96         6.07 o
 -15   1   1         35.80         39.33         7.04 o
 -14   1   1          8.82          6.35         4.47 o
 -13   1   1          5.48          9.44         2.94 o
 -12   1   1        184.34        191.58         5.51 o
 -11   1   1          4.75          8.85         2.02 o
 -10   1   1        267.97        275.27         4.58 o
  -9   1   1        224.13        243.14         4.06 o
  -8   1   1        524.09        540.20         6.09 o
  -7   1   1       2390.38       2357.72        18.63 o
  -6   1   1        190.57        189.80         2.84 o
  -5   1   1        280.92        284.40         3.30 o
  -4   1   1       3534.16       3723.40        27.22 o
  -3   1   1       2048.42       2123.08        15.75 o
  -2   1   1        178.62        203.25         1.96 o
  -1   1   1      10928.23      11474.63        81.76 o
   0   1   1       1956.45       2080.53        18.29 o
   1   1   1      10908.44      11317.39        85.14 o
   2   1   1        165.67        193.51         1.96 o
   3   1   1       2084.31       2167.84        16.01 o
   4   1   1       3554.80       3770.26        27.48 o
   5   1   1        261.52        271.79         3.19 o
   6   1   1        187.60        189.32         2.81 o
   7   1   1       2369.89       2322.75        18.35 o
   8   1   1        534.32        553.03         6.15 o
   9   1   1        227.29        237.66         4.00 o
  10   1   1        266.84        289.36         4.66 o
  11   1   1          4.32          7.38         2.14 o
  12   1   1        181.75        182.81         8.38 o
  13   1   1          5.77          6.40         2.80 o
  14   1   1         10.29         12.39         3.65 o
  15   1   1         35.06         42.08         5.72 o
  16   1   1         32.91         33.10        10.34 o
 -15   2   1         94.03        109.81         8.28 o
 -14   2   1         26.43         24.89         5.63 o
 -13   2   1        152.56        170.38         5.94 o
 -12   2   1         10.78         11.07         3.62 o
 -11   2   1        421.23        405.54         6.81 o
 -10   2   1         45.46         52.84         2.77 o
  -9   2   1        710.19        721.95         7.73 o
  -8   2   1        597.07        577.33         6.37 o
  -7   2   1        131.66        119.40         2.42 o
  -6   2   1         10.39         14.06         1.09 o
  -5   2   1        550.34        549.66         4.91 o
  -4   2   1        677.72        744.65         6.45 o
  -3   2   1         19.92         21.39         2.15 o
  -2   2   1       3713.69       3864.01        29.22 o
  -1   2   1      10669.88      11243.74       116.11 o
   0   2   1       1552.43       1733.42        12.71 o
   1   2   1      10675.82      11128.77        94.85 o
   2   2   1       3727.19       3861.86        27.68 o
   3   2   1         25.20         23.66         0.86 o
   4   2   1        664.84        730.95         6.27 o
   5   2   1        546.09        550.35         5.23 o
   6   2   1         11.87         15.74         1.22 o
   7   2   1        129.15        120.51         2.56 o
   8   2   1        594.22        576.67         6.52 o
   9   2   1        707.28        723.71         7.68 o
  10   2   1         43.80         48.13         2.66 o
  11   2   1        426.68        413.89         6.86 o
  12   2   1         10.07          6.31         2.30 o
  13   2   1        153.47        162.64         5.93 o
  14   2   1         26.12         32.68         7.42 o
  15   2   1         93.46        103.88         7.31 o
 -15   3   1          0.05          0.53         4.13 o
 -14   3   1         29.37         20.32         5.99 o
 -13   3   1         35.06         43.29         4.58 o
 -12   3   1        175.47        180.07         5.06 o
 -11   3   1         45.47         45.71         3.16 o
 -10   3   1        322.81        323.57         5.81 o
  -9   3   1         81.90         79.25         2.69 o
  -8   3   1         86.59         96.80         3.64 o
  -7   3   1        467.65        426.17         5.23 o
  -6   3   1        413.61        438.17         5.63 o
  -5   3   1        196.82        242.58         3.28 o
  -4   3   1        464.29        585.42         5.45 o
  -3   3   1       2316.34       2407.11        20.15 o
  -2   3   1       1741.85       1815.75        15.34 o
  -1   3   1       1129.55       1210.13        11.26 o
   0   3   1       1644.36       1781.03        13.35 o
   1   3   1       1119.20       1190.51        11.07 o
   2   3   1       1706.81       1783.97        14.03 o
   3   3   1       2294.92       2386.18        17.75 o
   4   3   1        477.76        604.10         6.98 o
   5   3   1        195.05        246.72         3.05 o
   6   3   1        415.78        442.76         4.80 o
   7   3   1        463.89        414.31         4.86 o
   8   3   1         92.60        108.25         3.79 o
   9   3   1         84.40         84.62         2.88 o
  10   3   1        319.75        318.60         6.04 o
  11   3   1         45.33         47.20         3.19 o
  12   3   1        171.37        178.84         7.23 o
  13   3   1         34.03         40.14         4.13 o
  14   3   1         31.17         29.49         5.16 o
  15   3   1          0.06          4.98         3.97 o
 -15   4   1         17.27          6.09         4.23 o
 -14   4   1         94.40        119.26        11.39 o
 -13   4   1          9.83         10.92         4.23 o
 -12   4   1         76.55         73.78         5.23 o
 -11   4   1        197.85        197.03         5.00 o
 -10   4   1        117.30        115.07         3.72 o
  -9   4   1        337.90        320.41         5.15 o
  -8   4   1        741.25        742.36         7.72 o
  -7   4   1        184.43        181.65         3.21 o
  -6   4   1       1189.71       1169.20        10.22 o
  -5   4   1         21.08         34.06         1.89 o
  -4   4   1        417.30        384.28         4.32 o
  -3   4   1       3172.00       3468.14        26.89 o
  -2   4   1       2356.47       2620.62        23.52 o
  -1   4   1       2466.99       2696.03        22.51 o
   0   4   1       2717.30       3136.03        23.10 o
   1   4   1       2495.09       2735.99        24.98 o
   2   4   1       2365.17       2609.27        21.83 o
   3   4   1       3138.96       3400.84        32.18 o
   4   4   1        416.43        387.28         4.01 o
   5   4   1         22.81         33.48         1.37 o
   6   4   1       1197.92       1188.14        10.20 o
   7   4   1        188.10        185.49         3.07 o
   8   4   1        740.71        723.96         8.01 o
   9   4   1        340.21        325.10         5.53 o
  10   4   1        112.95        112.95         3.68 o
  11   4   1        195.24        206.13         5.05 o
  12   4   1         76.67         81.20         4.83 o
  13   4   1          8.52          3.88         3.24 o
  14   4   1         93.84        115.10         5.93 o
  15   4   1         18.07         17.76         5.29 o
 -15   5   1         56.91         54.12         6.41 o
 -14   5   1         20.95         18.95         4.00 o
 -13   5   1         44.43         48.43         4.64 o
 -12   5   1         62.46         62.72         4.65 o
 -11   5   1         17.07         22.48         3.18 o
 -10   5   1         23.37         29.26         2.60 o
  -9   5   1        264.08        253.60         5.04 o
  -8   5   1         32.99         34.16         2.24 o
  -7   5   1       2006.82       1885.09        19.90 o
  -6   5   1        274.80        252.94         4.05 o
  -5   5   1        108.72        131.22         2.52 o
  -4   5   1        487.78        489.93         7.04 o
  -3   5   1       1623.74       1659.57        14.78 o
  -2   5   1        113.74        111.29         2.58 o
  -1   5   1       3398.87       3939.19        32.59 o
   0   5   1       1296.28       1505.66        12.00 o
   1   5   1       3402.34       3982.32        32.73 o
   2   5   1        112.61        108.51         2.37 o
   3   5   1       1612.53       1658.12        13.72 o
   4   5   1        487.33        493.10         5.98 o
   5   5   1         96.77        117.10         2.23 o
   6   5   1        270.81        250.34         3.43 o
   7   5   1       2019.50       1880.91        16.55 o
   8   5   1         33.71         33.36         3.07 o
   9   5   1        256.00        240.47         4.82 o
  10   5   1         22.84         27.82         2.94 o
  11   5   1         16.12         23.16         3.50 o
  12   5   1         62.61         63.37         4.72 o
  13   5   1         43.15         50.30         5.27 o
  14   5   1         20.49         12.02         3.72 o
  15   5   1         55.98         57.62        13.23 o
 -15   6   1         55.69         54.38        13.89 o
 -14   6   1          5.96         12.17         3.63 o
 -13   6   1         11.01          7.93         3.37 o
 -12   6   1          5.11         10.54         3.31 o
 -11   6   1        152.45        147.38         5.74 o
 -10   6   1         33.19         30.36         3.22 o
  -9   6   1         92.13         87.47         4.30 o
  -8   6   1        281.73        270.04         5.09 o
  -7   6   1         24.15         39.43         2.26 o
  -6   6   1        878.91        914.66         8.90 o
  -5   6   1        795.37        781.96         7.83 o
  -4   6   1        691.49        663.06         6.62 o
  -3   6   1        582.41        573.33         6.41 o
  -2   6   1        424.13        463.72         6.44 o
  -1   6   1        569.50        574.57         6.37 o
   0   6   1        993.66       1208.56        10.19 o
   1   6   1        552.42        555.71         6.16 o
   2   6   1        423.77        467.12         6.44 o
   3   6   1        594.55        603.65         6.47 o
   4   6   1        664.94        642.58         6.54 o
   5   6   1        795.61        793.81         7.49 o
   6   6   1        884.78        916.08         9.23 o
   7   6   1         24.06         35.56         2.35 o
   8   6   1        284.01        280.53         5.12 o
   9   6   1         95.75         87.95         3.78 o
  10   6   1         31.44         32.23         3.53 o
  11   6   1        145.08        146.78         6.37 o
  12   6   1          5.24         10.30         3.39 o
  13   6   1         12.14         11.26         3.53 o
  14   6   1          6.60          6.86         3.88 o
  15   6   1         55.39         40.69         9.61 o
 -14   7   1         75.02         79.94         6.24 o
 -13   7   1         12.29         10.79         4.49 o
 -12   7   1        194.12        189.72         8.92 o
 -11   7   1        104.13        116.71         5.59 o
 -10   7   1        277.36        273.24         7.14 o
  -9   7   1         33.09         37.55         3.27 o
  -8   7   1        203.26        223.16         4.81 o
  -7   7   1          7.93          8.70         2.01 o
  -6   7   1         25.48         32.40         2.17 o
  -5   7   1        471.81        425.28         6.67 o
  -4   7   1        475.96        452.50         5.25 o
  -3   7   1        195.65        192.21         3.47 o
  -2   7   1       1458.28       1366.41        15.18 o
  -1   7   1        138.01        134.85         3.07 o
   0   7   1       2313.58       2457.83        19.31 o
   1   7   1        141.64        143.19         2.94 o
   2   7   1       1436.46       1341.19        17.49 o
   3   7   1        199.15        199.64         3.78 o
   4   7   1        467.20        447.24         5.26 o
   5   7   1        477.21        430.51         5.46 o
   6   7   1         25.85         28.56         2.19 o
   7   7   1          7.08         11.64         1.89 o
   8   7   1        204.37        230.94         6.66 o
   9   7   1         32.62         28.98         3.30 o
  10   7   1        274.45        268.05         8.94 o
  11   7   1        103.53        116.05         5.48 o
  12   7   1        197.33        191.97         6.89 o
  13   7   1         12.67         14.28         4.06 o
  14   7   1         75.67         84.95         9.24 o
 -14   8   1         13.65         13.08         4.20 o
 -13   8   1         20.38         18.53         4.42 o
 -12   8   1         14.50         12.11         3.47 o
 -11   8   1        203.97        217.25         7.07 o
 -10   8   1          7.69          9.20         3.24 o
  -9   8   1        116.91        123.27         4.74 o
  -8   8   1         45.91         44.81         3.64 o
  -7   8   1        283.11        289.12         5.49 o
  -6   8   1        464.65        428.49         5.97 o
  -5   8   1         90.71         97.53         3.60 o
  -4   8   1         60.60         69.39         2.58 o
  -3   8   1        890.29        811.46         8.91 o
  -2   8   1         95.98         83.44         3.17 o
  -1   8   1        841.54        893.15        10.28 o
   0   8   1         64.96         66.00         2.19 o
   1   8   1        822.96        878.40         9.36 o
   2   8   1         92.39         74.88         3.06 o
   3   8   1        894.51        812.14         9.54 o
   4   8   1         64.52         70.93         2.26 o
   5   8   1         93.76        103.83         2.81 o
   6   8   1        462.82        424.30         9.21 o
   7   8   1        282.38        304.21         6.14 o
   8   8   1         45.37         52.39         3.81 o
   9   8   1        119.17        126.49         6.26 o
  10   8   1          7.16          5.73         4.22 o
  11   8   1        193.96        215.79         8.46 o
  12   8   1         14.70         14.75         4.49 o
  13   8   1         19.86         16.52         5.85 o
  14   8   1         13.70         12.48         4.27 o
 -13   9   1         42.92         37.54         5.11 o
 -12   9   1          3.19         -0.81         3.34 o
 -11   9   1         34.79         40.56         4.76 o
 -10   9   1        234.58        265.02         7.64 o
  -9   9   1         20.68         19.48         3.39 o
  -8   9   1         44.98         50.28         3.66 o
  -7   9   1        177.40        181.58         5.09 o
  -6   9   1          8.29         10.98         2.41 o
  -5   9   1        255.49        255.11         4.72 o
  -4   9   1        159.73        174.14         3.70 o
  -3   9   1         19.41         29.32         2.39 o
  -2   9   1        655.73        628.85         8.96 o
  -1   9   1        126.48        128.30         4.35 o
   0   9   1        124.58        144.00         3.44 o
   1   9   1        124.79        125.06         3.69 o
   2   9   1        646.68        638.34         9.14 o
   3   9   1         23.24         30.18         2.35 o
   4   9   1        157.18        167.10         3.90 o
   5   9   1        250.39        249.48         5.33 o
   6   9   1          7.75         10.96         2.30 o
   7   9   1        180.06        181.16         5.07 o
   8   9   1         46.15         50.79         4.07 o
   9   9   1         20.42         25.46         3.61 o
  10   9   1        234.75        259.21         7.61 o
  11   9   1         34.91         47.03         5.17 o
  12   9   1          3.22          1.71         3.46 o
  13   9   1         41.99         45.55         5.80 o
 -13  10   1          7.45         13.86         5.95 o
 -12  10   1         46.80         45.68         5.39 o
 -11  10   1         24.71         17.54         4.14 o
 -10  10   1         75.33         77.40         5.23 o
  -9  10   1        359.18        362.78         8.71 o
  -8  10   1        260.56        266.11         7.22 o
  -7  10   1        217.30        217.74         5.76 o
  -6  10   1        479.74        494.17         8.33 o
  -5  10   1         57.50         52.86         3.50 o
  -4  10   1        410.24        411.52         6.37 o
  -3  10   1          2.69          5.30         1.90 o
  -2  10   1        352.73        361.19         7.58 o
  -1  10   1        124.86        115.58         5.57 o
   0  10   1        281.51        283.65         5.63 o
   1  10   1        124.48        114.47         3.49 o
   2  10   1        351.84        358.01         7.20 o
   3  10   1          2.41          4.25         1.66 o
   4  10   1        402.61        406.92         6.76 o
   5  10   1         55.85         52.32         3.33 o
   6  10   1        487.32        499.84         8.31 o
   7  10   1        218.28        216.78         6.20 o
   8  10   1        264.38        278.92         7.31 o
   9  10   1        359.96        371.35         9.73 o
  10  10   1         71.15         82.40         5.88 o
  11  10   1         24.69         26.52         4.37 o
  12  10   1         46.94         46.58         5.46 o
  13  10   1          7.46          3.88         5.56 o
 -12  11   1          8.16          6.93         3.79 o
 -11  11   1         10.55          9.73         4.01 o
 -10  11   1        181.59        196.62         7.85 o
  -9  11   1         27.20         36.60         4.33 o
  -8  11   1         84.30         98.06         5.22 o
  -7  11   1         41.26         50.50         4.31 o
  -6  11   1          1.20          7.30         2.56 o
  -5  11   1        450.27        463.39         9.16 o
  -4  11   1         37.01         41.27         3.09 o
  -3  11   1         78.50         86.53         3.49 o
  -2  11   1         78.26         85.98         3.70 o
  -1  11   1         68.42         79.42         4.69 o
   0  11   1        508.81        532.27        10.42 o
   1  11   1         67.47         78.00         4.01 o
   2  11   1         76.90         79.72         3.50 o
   3  11   1         74.64         86.23         3.41 o
   4  11   1         35.63         38.28         3.26 o
   5  11   1        445.24        450.93         7.90 o
   6  11   1          1.40          3.81         2.57 o
   7  11   1         45.32         46.87         4.17 o
   8  11   1         87.22         98.93         5.82 o
   9  11   1         25.68         25.39         4.26 o
  10  11   1        178.09        174.99         7.51 o
  11  11   1          9.90         10.49         3.97 o
  12  11   1          8.73         10.80         4.23 o
 -11  12   1         71.39         66.28         6.13 o
 -10  12   1         10.83          8.08         3.83 o
  -9  12   1         37.97         39.43         4.84 o
  -8  12   1          3.78         -0.13         3.20 o
  -7  12   1         11.18         14.24         3.37 o
  -6  12   1        158.13        157.88         6.51 o
  -5  12   1         20.29         19.73         3.21 o
  -4  12   1        172.69        162.91         5.37 o
  -3  12   1        111.53        113.56         4.58 o
  -2  12   1         26.39         20.03         3.17 o
  -1  12   1        394.22        414.85         9.43 o
   0  12   1        242.69        234.51         6.95 o
   1  12   1        394.82        407.14         9.67 o
   2  12   1         25.91         28.53         2.80 o
   3  12   1        112.67        115.55         4.50 o
   4  12   1        173.97        169.08         5.37 o
   5  12   1         21.59         24.67         3.39 o
   6  12   1        158.42        164.02         6.26 o
   7  12   1         10.37         14.06         3.85 o
   8  12   1          3.39          3.56         3.11 o
   9  12   1         38.17         43.42         5.10 o
  10  12   1         10.31         10.54         4.07 o
  11  12   1         69.92         66.71         6.03 o
 -10  13   1         24.42         19.39         4.43 o
  -9  13   1         43.16         36.97         5.03 o
  -8  13   1         10.01         14.31         3.96 o
  -7  13   1        108.50        111.52         6.28 o
  -6  13   1         16.92         19.64         3.54 o
  -5  13   1         30.38         33.16         3.88 o
  -4  13   1        222.97        230.35         6.53 o
  -3  13   1        161.32        162.28         5.55 o
  -2  13   1        114.16        123.89         5.26 o
  -1  13   1        309.40        354.47        10.37 o
   0  13   1         38.01         43.58         4.91 o
   1  13   1        311.06        355.94        12.63 o
   2  13   1        109.96        130.14         5.16 o
   3  13   1        165.27        165.70         5.45 o
   4  13   1        223.87        253.05         7.46 o
   5  13   1         29.25         34.92         4.21 o
   6  13   1         16.58         18.19         3.90 o
   7  13   1        108.25         98.85         5.95 o
   8  13   1         11.07         17.63         4.15 o
   9  13   1         42.52         37.30         4.90 o
  10  13   1         25.54         33.43         5.09 o
  -9  14   1          9.56          4.18         3.75 o
  -8  14   1         30.20         26.49         4.53 o
  -7  14   1         41.51         44.34         5.07 o
  -6  14   1        109.00        107.18         7.76 o
  -5  14   1         14.20         16.80         3.76 o
  -4  14   1        145.38        157.08         6.98 o
  -3  14   1        492.79        514.43        10.68 o
  -2  14   1        150.04        165.91         7.59 o
  -1  14   1         62.99         69.22         5.91 o
   1  14   1         60.66         57.48         6.79 o
   2  14   1        151.77        160.33         6.25 o
   3  14   1        497.40        529.13        17.52 o
   4  14   1        144.65        163.57         9.45 o
   5  14   1         13.48         19.87         3.86 o
   6  14   1        106.35        112.81        13.68 o
   7  14   1         40.95         40.32         4.89 o
   8  14   1         32.24         28.84         4.69 o
   9  14   1         10.30          8.33         4.08 o
  -8  15   1         25.44         33.80         7.52 o
  -7  15   1         48.89         50.71         5.84 o
  -6  15   1         53.39         58.90         5.47 o
  -5  15   1        384.52        404.22        11.40 o
  -4  15   1          2.53          3.93         5.25 o
  -3  15   1         76.43         99.12         7.98 o
  -2  15   1         73.99         71.47         8.35 o
  -1  15   1         30.03         44.63        10.34 o
   1  15   1         28.95         41.08        10.05 o
   2  15   1         75.16         73.89        11.23 o
   3  15   1         76.14         70.48         8.91 o
   4  15   1          2.39          4.69         3.46 o
   5  15   1        384.66        395.34        10.25 o
   6  15   1         52.42         57.76         5.95 o
   7  15   1         48.85         46.71         5.27 o
   8  15   1         25.20         31.16         4.77 o
  -7  16   1          4.16         11.77         4.80 o
  -6  16   1         32.31         43.83         5.66 o
  -5  16   1          5.12          7.97         4.03 o
  -4  16   1          5.39         10.34         6.69 o
  -3  16   1         49.95         68.28        12.12 o
  -1  16   1         66.67         71.23        11.53 o
   3  16   1         51.31         54.47         8.21 o
   4  16   1          6.56         14.92         5.52 o
   5  16   1          4.79          2.74         4.95 o
   6  16   1         30.69         34.05         6.72 o
   7  16   1          4.54          8.16         4.52 o
  -5  17   1         28.11         14.19         9.46 o
  -4  17   1          2.03          6.38         6.10 o
  -3  17   1          0.65         -0.30         8.57 o
   2  17   1         55.21         45.81        11.53 o
   3  17   1          0.73          4.43         8.57 o
   4  17   1          2.50          0.48        13.74 o
   5  17   1         28.75         36.80         8.29 o
   0   0   2       4915.72       4488.50       349.59 o
   1   0   2        850.25        846.29         6.00 o
   2   0   2        823.10        793.91         6.16 o
   3   0   2       5383.17       5716.30        40.80 o
   4   0   2         83.82         95.31         2.10 o
   5   0   2        140.76        151.82         2.30 o
   6   0   2         20.66         17.59         1.75 o
   7   0   2          7.34         17.00         1.48 o
   8   0   2        803.63        776.65         7.79 o
   9   0   2         63.44         66.33         2.45 o
  10   0   2        494.18        529.83         6.86 o
  11   0   2        244.94        276.42         5.39 o
  12   0   2        217.36        220.76         5.79 o
  13   0   2         77.31         79.45         5.83 o
  14   0   2         21.89         21.81         4.20 o
  15   0   2         63.35         72.29         6.75 o
 -15   1   2         42.43         49.24         6.70 o
 -14   1   2         14.64         15.60         3.50 o
 -13   1   2         33.05         34.08         4.21 o
 -12   1   2         48.72         52.61         3.98 o
 -11   1   2         66.30         60.08         2.83 o
 -10   1   2        175.21        165.59         3.65 o
  -9   1   2        148.82        147.39         3.25 o
  -8   1   2        757.65        755.62         8.08 o
  -7   1   2         43.66        101.24         5.69 o
  -6   1   2        388.63        394.43         4.44 o
  -5   1   2        158.95        164.49         2.45 o
  -4   1   2       1957.52       2187.41        16.52 o
  -3   1   2        189.83        230.60         2.32 o
  -2   1   2        617.42        572.83         4.66 o
  -1   1   2      11983.91      12358.94        88.15 o
   0   1   2       2906.45       3199.52        29.16 o
   1   1   2      11946.27      12600.99       100.59 o
   2   1   2        624.75        587.42         5.05 o
   3   1   2        185.02        225.77         2.36 o
   4   1   2       1921.14       2157.16        16.22 o
   5   1   2        155.88        157.62         2.30 o
   6   1   2        402.60        414.50         4.51 o
   7   1   2         41.34         95.37         5.05 o
   8   1   2        743.35        744.93         7.52 o
   9   1   2        150.44        153.62         3.24 o
  10   1   2        176.10        175.59         3.95 o
  11   1   2         69.86         65.43         3.31 o
  12   1   2         49.55         53.73         3.45 o
  13   1   2         34.56         39.81         3.71 o
  14   1   2         13.41          8.90         4.28 o
  15   1   2         41.42         34.03         5.40 o
  16   1   2         17.13          7.98         7.09 o
 -15   2   2         19.97         20.09         5.63 o
 -14   2   2         19.98         21.15         3.59 o
 -13   2   2         28.73         34.66         3.83 o
 -12   2   2         72.36         76.26         3.76 o
 -11   2   2         96.35        106.47         3.61 o
 -10   2   2         19.30         26.90         2.14 o
  -9   2   2        251.14        251.18         4.60 o
  -8   2   2        302.72        293.13         4.27 o
  -7   2   2        114.08        124.77         2.33 o
  -6   2   2        262.85        245.73         3.04 o
  -5   2   2        810.92        845.67         6.97 o
  -4   2   2       1154.44       1289.94         9.73 o
  -3   2   2       2063.02       2126.33        15.75 o
  -2   2   2        838.21        847.70         6.68 o
  -1   2   2        340.57        372.26         3.68 o
   0   2   2       3695.55       4246.96        33.95 o
   1   2   2        332.96        366.46         3.38 o
   2   2   2        852.62        873.51         8.07 o
   3   2   2       2038.98       2109.35        15.61 o
   4   2   2       1167.30       1318.80        10.36 o
   5   2   2        839.26        897.01         7.79 o
   6   2   2        268.44        252.94         3.28 o
   7   2   2        116.30        124.32         2.56 o
   8   2   2        304.69        299.92         4.22 o
   9   2   2        252.71        258.74         5.01 o
  10   2   2         19.82         29.23         2.50 o
  11   2   2         94.15         96.39         3.76 o
  12   2   2         72.20         82.59         3.88 o
  13   2   2         27.95         29.90         3.86 o
  14   2   2         20.51         21.37         4.72 o
  15   2   2         19.25         23.18         5.05 o
 -15   3   2         61.08         55.81         6.23 o
 -14   3   2         28.80         22.29         4.91 o
 -13   3   2          6.90          8.43         2.83 o
 -12   3   2         65.08         76.37         4.14 o
 -11   3   2         54.30         56.36         3.33 o
 -10   3   2        219.29        212.37         4.44 o
  -9   3   2        242.02        238.14         4.09 o
  -8   3   2        503.40        486.47         5.76 o
  -7   3   2        684.29        622.93         6.54 o
  -6   3   2        767.20        730.02         7.03 o
  -5   3   2        658.65        648.83         6.18 o
  -4   3   2        965.81        926.39         7.92 o
  -3   3   2       1000.93       1060.07         8.99 o
  -2   3   2       1264.20       1339.31        10.94 o
  -1   3   2       2686.47       2874.15        25.16 o
   0   3   2          0.02          2.11         0.68 o
   1   3   2       2672.92       2877.87        25.13 o
   2   3   2       1279.26       1339.32        10.84 o
   3   3   2       1001.80       1068.92         8.45 o
   4   3   2        942.56        911.01         7.55 o
   5   3   2        655.03        651.40         5.96 o
   6   3   2        783.37        739.95         6.87 o
   7   3   2        686.97        635.13         6.44 o
   8   3   2        517.60        500.70         6.13 o
   9   3   2        242.71        238.86         5.11 o
  10   3   2        210.95        214.82         4.73 o
  11   3   2         55.18         56.41         3.24 o
  12   3   2         64.33         69.42         4.53 o
  13   3   2          6.11          7.85         3.27 o
  14   3   2         29.79         30.20         4.56 o
  15   3   2         62.17         74.28         9.56 o
 -15   4   2         57.97         57.01         6.43 o
 -14   4   2        158.69        172.44         8.25 o
 -13   4   2         22.78         20.36         3.68 o
 -12   4   2         55.68         54.22         3.65 o
 -11   4   2         62.99         77.23         3.69 o
 -10   4   2         36.95         32.63         2.74 o
  -9   4   2        197.74        182.77         4.00 o
  -8   4   2        263.83        254.40         4.03 o
  -7   4   2        690.45        613.76         6.54 o
  -6   4   2        358.76        370.72         4.59 o
  -5   4   2        674.16        689.39         6.60 o
  -4   4   2        197.45        177.83         3.68 o
  -3   4   2       1353.75       1451.89        12.10 o
  -2   4   2        283.28        297.85         3.68 o
  -1   4   2        148.74        150.78         2.51 o
   0   4   2        669.23        731.21         6.26 o
   1   4   2        154.48        159.44         2.58 o
   2   4   2        263.99        274.73         3.21 o
   3   4   2       1337.56       1449.58        11.55 o
   4   4   2        206.22        190.24         3.52 o
   5   4   2        669.84        694.65         6.36 o
   6   4   2        353.32        361.86         4.79 o
   7   4   2        706.83        616.71         6.82 o
   8   4   2        271.72        260.55         4.64 o
   9   4   2        193.80        182.39         4.27 o
  10   4   2         36.52         42.64         3.19 o
  11   4   2         62.50         77.33         4.49 o
  12   4   2         49.79         51.89         4.44 o
  13   4   2         21.33         21.14         3.71 o
  14   4   2        161.37        180.35         7.45 o
  15   4   2         60.40         64.62         7.52 o
 -15   5   2         59.57         48.35         8.40 o
 -14   5   2         15.73         12.97         4.24 o
 -13   5   2        198.27        214.86         7.02 o
 -12   5   2         60.61         57.15         4.64 o
 -11   5   2        278.11        283.32         6.36 o
 -10   5   2        151.91        166.15         4.46 o
  -9   5   2        194.92        199.14         4.57 o
  -8   5   2        143.74        122.98         3.23 o
  -7   5   2         10.22         33.38         6.36 o
  -6   5   2        183.68        165.32         3.21 o
  -5   5   2        795.46        763.93         7.34 o
  -4   5   2        532.38        472.09         5.03 o
  -3   5   2        395.39        363.66         4.54 o
  -2   5   2       1986.44       2093.50        19.32 o
  -1   5   2        368.19        370.10         4.43 o
   0   5   2        466.50        600.31         5.81 o
   1   5   2        355.16        358.68         4.27 o
   2   5   2       1989.73       2092.77        18.10 o
   3   5   2        376.49        346.04         3.82 o
   4   5   2        526.66        464.48         4.62 o
   5   5   2        805.15        780.39         8.25 o
   6   5   2        184.20        165.60         3.11 o
   7   5   2          9.45         59.51         7.91 o
   8   5   2        141.25        118.22         3.31 o
   9   5   2        204.96        210.15         4.49 o
  10   5   2        155.31        163.75         4.93 o
  11   5   2        266.25        258.85         7.00 o
  12   5   2         60.09         62.20         4.57 o
  13   5   2        203.00        208.42         7.02 o
  14   5   2         14.61         11.75         4.03 o
  15   5   2         59.37         58.95        16.40 o
 -15   6   2         31.19         34.29        12.71 o
 -14   6   2         29.98         20.08         4.05 o
 -13   6   2          2.66          1.02         3.63 o
 -12   6   2        189.19        198.15         7.30 o
 -11   6   2        110.67        115.38         4.88 o
 -10   6   2        132.36        136.44         6.49 o
  -9   6   2         43.10         47.47         2.99 o
  -8   6   2        355.63        329.68         5.68 o
  -7   6   2        490.30        501.45         6.45 o
  -6   6   2        214.80        189.85         3.33 o
  -5   6   2       1014.86        956.41        10.92 o
  -4   6   2         74.40         84.65         2.06 o
  -3   6   2       1168.73       1159.42        11.24 o
  -2   6   2        537.26        573.40         6.83 o
  -1   6   2        472.84        472.41         5.56 o
   0   6   2        846.19        925.00         8.19 o
   1   6   2        475.72        481.08         5.54 o
   2   6   2        533.41        567.43         6.83 o
   3   6   2       1166.17       1165.74        11.00 o
   4   6   2         68.62         80.09         2.53 o
   5   6   2       1024.31        957.96         9.26 o
   6   6   2        219.47        192.47         3.45 o
   7   6   2        503.63        514.50         7.11 o
   8   6   2        359.39        336.18         6.22 o
   9   6   2         39.63         48.22         3.19 o
  10   6   2        138.25        139.18         5.39 o
  11   6   2        111.98        124.36         5.44 o
  12   6   2        184.49        179.76         6.57 o
  13   6   2          2.27         -0.66         3.22 o
  14   6   2         28.75         18.69         4.45 o
  15   6   2         32.25         26.32         8.03 o
 -14   7   2          7.07         10.73         4.08 o
 -13   7   2         18.01         14.24         3.88 o
 -12   7   2         27.11         33.87         4.27 o
 -11   7   2         51.29         61.13         5.28 o
 -10   7   2         31.85         34.12         3.43 o
  -9   7   2        109.32        112.87         4.40 o
  -8   7   2        318.27        306.33         5.67 o
  -7   7   2        280.57        241.13         4.49 o
  -6   7   2        201.31        185.73         3.76 o
  -5   7   2         49.73         73.28         2.40 o
  -4   7   2        116.46        104.31         2.96 o
  -3   7   2        556.46        526.80         6.82 o
  -2   7   2        666.99        698.79         8.64 o
  -1   7   2        232.09        217.58         3.66 o
   0   7   2         11.62         18.38         1.63 o
   1   7   2        229.76        208.52         3.52 o
   2   7   2        658.50        688.29         8.86 o
   3   7   2        563.68        526.69         6.17 o
   4   7   2        129.33        122.78         3.21 o
   5   7   2         53.06         73.51         2.83 o
   6   7   2        202.85        188.69         3.88 o
   7   7   2        279.39        230.94         5.09 o
   8   7   2        327.77        302.79         6.11 o
   9   7   2        109.73        117.19         4.75 o
  10   7   2         29.07         31.36         3.63 o
  11   7   2         50.86         56.75         4.50 o
  12   7   2         27.58         29.47         4.97 o
  13   7   2         17.94         13.61         4.00 o
  14   7   2          7.98          5.70         3.89 o
 -14   8   2         27.82         35.22         5.12 o
 -13   8   2          7.56          4.47         4.90 o
 -12   8   2          7.40          6.86         3.47 o
 -11   8   2         63.64         70.31         5.01 o
 -10   8   2        129.22        147.76         5.86 o
  -9   8   2        145.73        148.33         7.17 o
  -8   8   2        168.46        159.17         4.87 o
  -7   8   2        453.64        449.05         6.96 o
  -6   8   2        311.67        306.42         5.00 o
  -5   8   2        116.89        124.99         3.04 o
  -4   8   2        401.92        373.16         5.39 o
  -3   8   2       1200.46       1169.18        11.88 o
  -2   8   2        504.74        473.45         6.56 o
  -1   8   2        524.05        503.04         6.88 o
   0   8   2        253.77        264.69         4.38 o
   1   8   2        532.12        513.96         6.37 o
   2   8   2        515.42        480.37         7.26 o
   3   8   2       1177.59       1157.30        11.52 o
   4   8   2        393.28        376.16         5.26 o
   5   8   2        108.84        120.10         3.73 o
   6   8   2        306.01        303.02         5.94 o
   7   8   2        465.01        461.74         8.80 o
   8   8   2        166.96        155.70         5.78 o
   9   8   2        142.97        153.62         5.55 o
  10   8   2        129.31        134.30         5.68 o
  11   8   2         63.90         58.07         5.25 o
  12   8   2          8.27          6.92         3.50 o
  13   8   2          7.20         12.85         4.13 o
  14   8   2         27.65         25.52         4.77 o
 -13   9   2         40.23         47.46         5.53 o
 -12   9   2          5.32          5.70         3.71 o
 -11   9   2         77.27         78.85         5.30 o
 -10   9   2        536.76        553.10        10.86 o
  -9   9   2        280.45        286.22         7.89 o
  -8   9   2          6.41         14.97         3.36 o
  -7   9   2          8.75         10.54         2.57 o
  -6   9   2         90.82         88.23         3.35 o
  -5   9   2          4.29         11.06         1.91 o
  -4   9   2        138.21        136.09         3.41 o
  -3   9   2        266.45        257.06         4.55 o
  -2   9   2        642.92        661.64         8.51 o
  -1   9   2       1216.16       1194.43        14.25 o
   0   9   2        814.98        796.69         9.14 o
   1   9   2       1208.87       1184.82        14.56 o
   2   9   2        655.73        695.11         9.65 o
   3   9   2        279.68        269.60         4.50 o
   4   9   2        134.27        134.10         3.88 o
   5   9   2          4.44         12.77         2.26 o
   6   9   2         93.66         87.80         3.59 o
   7   9   2          8.76         17.38         2.94 o
   8   9   2          5.44         10.51         2.85 o
   9   9   2        289.67        281.92         7.40 o
  10   9   2        533.32        554.63        12.10 o
  11   9   2         72.95         70.59         6.29 o
  12   9   2          5.42         -2.09         3.64 o
  13   9   2         40.40         32.90         5.25 o
 -13  10   2          8.81          3.28         5.40 o
 -12  10   2         59.24         60.86         6.30 o
 -11  10   2         52.73         61.22         5.54 o
 -10  10   2         37.19         44.49         4.54 o
  -9  10   2         34.34         41.88         4.97 o
  -8  10   2        392.87        414.95         8.96 o
  -7  10   2          8.87         13.21         2.81 o
  -6  10   2        324.85        347.94         6.98 o
  -5  10   2         29.12         39.70         2.71 o
  -4  10   2         58.79         58.28         3.11 o
  -3  10   2        120.85        118.60         3.34 o
  -2  10   2        303.18        311.56         6.21 o
  -1  10   2        256.81        259.46         6.44 o
   0  10   2         67.20         85.07         3.15 o
   1  10   2        260.72        262.40         6.24 o
   2  10   2        299.15        296.04         5.93 o
   3  10   2        118.12        114.65         3.56 o
   4  10   2         60.79         55.83         3.31 o
   5  10   2         28.55         37.31         3.03 o
   6  10   2        325.09        358.17         7.53 o
   7  10   2          9.07         13.94         2.96 o
   8  10   2        399.55        401.51         9.72 o
   9  10   2         34.41         40.54         4.64 o
  10  10   2         40.21         38.13         4.94 o
  11  10   2         53.65         66.47         5.93 o
  12  10   2         55.68         45.14         5.47 o
  13  10   2          8.02          7.55         5.91 o
 -12  11   2         59.14         74.35         6.25 o
 -11  11   2          5.14          0.11         3.75 o
 -10  11   2          0.35          3.83         3.49 o
  -9  11   2         58.48         66.37         5.03 o
  -8  11   2        241.35        246.42         7.25 o
  -7  11   2         81.57         83.64         4.94 o
  -6  11   2        177.28        190.23         5.57 o
  -5  11   2        116.92        125.62         4.89 o
  -4  11   2         13.35         17.39         2.82 o
  -3  11   2        277.47        282.90         5.96 o
  -2  11   2        125.00        131.20         4.39 o
  -1  11   2        296.83        294.50         7.16 o
   0  11   2         45.67         56.51         3.87 o
   1  11   2        293.86        288.51         6.85 o
   2  11   2        125.71        126.42         4.65 o
   3  11   2        272.57        278.99         5.56 o
   4  11   2         11.38          7.89         2.37 o
   5  11   2        119.64        139.70         5.53 o
   6  11   2        178.50        175.96         6.10 o
   7  11   2         80.29         84.89         5.31 o
   8  11   2        240.03        251.14         7.99 o
   9  11   2         59.29         55.76         6.46 o
  10  11   2          0.24          4.07         3.22 o
  11  11   2          4.21          4.90         3.80 o
  12  11   2         58.24         62.74         8.96 o
 -11  12   2          3.91          0.13         3.52 o
 -10  12   2         28.40         36.34         5.00 o
  -9  12   2         82.65         84.12         8.06 o
  -8  12   2         21.46         20.52         3.67 o
  -7  12   2        196.44        206.55         7.15 o
  -6  12   2        208.37        222.03         6.75 o
  -5  12   2         38.20         43.14         3.86 o
  -4  12   2         75.24         77.06         4.30 o
  -3  12   2         61.34         57.09         3.91 o
  -2  12   2         74.51         75.42         3.79 o
  -1  12   2         31.73         40.07         3.46 o
   0  12   2        128.48        138.20         6.35 o
   1  12   2         33.57         45.83         3.98 o
   2  12   2         73.11         74.16         3.45 o
   3  12   2         61.01         64.98         3.73 o
   4  12   2         74.28         81.36         5.40 o
   5  12   2         37.25         42.90         3.83 o
   6  12   2        207.20        218.04         7.30 o
   7  12   2        197.82        200.24         7.31 o
   8  12   2         22.63         19.14         4.13 o
   9  12   2         77.53         79.32         6.03 o
  10  12   2         28.82         39.65         6.27 o
  11  12   2          4.22          7.50         3.97 o
 -10  13   2         25.81         16.94         4.20 o
  -9  13   2          5.18          7.77         3.61 o
  -8  13   2         34.45         34.54         4.79 o
  -7  13   2         24.11         28.79         4.05 o
  -6  13   2        145.90        127.03         5.65 o
  -5  13   2         12.94         16.58         3.70 o
  -4  13   2        294.89        316.38         7.61 o
  -3  13   2         47.64         52.45         5.10 o
  -2  13   2         30.80         33.95         3.96 o
  -1  13   2        150.96        175.59         7.61 o
   0  13   2          6.00         12.00         6.35 o
   1  13   2        155.94        181.19         8.33 o
   2  13   2         31.32         37.40         3.50 o
   3  13   2         49.70         56.45         4.46 o
   4  13   2        293.84        305.69         8.28 o
   5  13   2         12.71         11.70         3.58 o
   6  13   2        145.74        138.77         6.30 o
   7  13   2         23.73         23.62         4.08 o
   8  13   2         32.00         26.35         4.42 o
   9  13   2          5.60          7.21         3.68 o
  10  13   2         27.29         36.35         5.15 o
  -9  14   2         28.07         30.78         4.80 o
  -8  14   2         41.05         52.88         7.33 o
  -7  14   2         50.71         50.97         7.61 o
  -6  14   2         32.47         42.04         5.71 o
  -5  14   2         41.38         45.51         4.41 o
  -4  14   2         25.00         26.53         4.36 o
  -3  14   2         23.39         33.54         4.12 o
  -2  14   2        245.30        243.38         7.92 o
  -1  14   2         54.87         60.70         5.97 o
   0  14   2        251.18        267.49        17.44 o
   1  14   2         56.51         51.43         9.16 o
   2  14   2        253.75        260.33         9.58 o
   3  14   2         23.54         29.69         5.67 o
   4  14   2         22.92         24.13         3.97 o
   5  14   2         42.63         36.51         4.44 o
   6  14   2         31.51         37.15         6.26 o
   7  14   2         50.85         62.96         6.74 o
   8  14   2         39.97         46.50         5.39 o
   9  14   2         28.24         27.14         4.67 o
  -8  15   2         79.17         86.60         6.44 o
  -7  15   2          2.25          3.59         3.62 o
  -6  15   2         85.15         89.80         6.54 o
  -5  15   2         21.15         27.84         4.96 o
  -4  15   2         34.62         34.25         5.42 o
  -3  15   2        124.02        131.04         6.75 o
  -2  15   2         24.82         21.54         4.15 o
  -1  15   2         60.39         64.45         6.22 o
   0  15   2        140.21        142.76        13.00 o
   2  15   2         26.00         33.99         8.87 o
   3  15   2        117.30        121.94         7.94 o
   4  15   2         34.52         28.55         4.95 o
   5  15   2         21.00         22.41         4.11 o
   6  15   2         84.48         98.06         8.76 o
   7  15   2          1.99         -0.57         3.24 o
   8  15   2         77.92         70.38         6.05 o
  -7  16   2         20.01         29.45         7.98 o
  -6  16   2          9.14          4.73         3.94 o
  -5  16   2         26.03         28.15         5.03 o
  -4  16   2         37.56         29.71         5.75 o
  -3  16   2         74.49         78.03        12.12 o
  -2  16   2        116.89         90.74        12.71 o
  -1  16   2         75.13         67.98        11.53 o
   0  16   2         84.48         92.51        12.41 o
   3  16   2         73.51         68.80         8.25 o
   4  16   2         38.01         45.95         6.84 o
   5  16   2         27.65         30.80         8.03 o
   6  16   2          8.90         12.02         4.81 o
   7  16   2         20.67         23.57         5.62 o
  -5  17   2         40.29         43.15        11.82 o
  -4  17   2         57.89         56.71         8.87 o
   0  17   2          0.12          2.07         8.28 o
   3  17   2         13.61         26.01        10.94 o
   4  17   2         56.11         48.77        12.71 o
   5  17   2         40.52         41.97        11.53 o
   1   0   3       4311.07       4589.12        31.01 o
   2   0   3       2031.90       2228.77        16.26 o
   3   0   3       1074.91       1109.27         8.66 o
   4   0   3        519.93        534.75         4.86 o
   5   0   3       1421.84       1486.11        11.84 o
   6   0   3         26.98         21.66         1.37 o
   7   0   3        733.01        750.21         7.30 o
   8   0   3         53.58         69.26         3.16 o
   9   0   3          2.38          3.76         1.50 o
  10   0   3         24.09         33.78         2.24 o
  11   0   3         60.60         79.34         3.48 o
  12   0   3        108.75        107.30         4.16 o
  13   0   3          0.20          2.42         2.75 o
  14   0   3          9.19         16.51         3.75 o
  15   0   3          0.12         -1.02         3.99 o
 -15   1   3         39.45         50.98         7.28 o
 -14   1   3         37.92         36.93         4.38 o
 -13   1   3          4.52         11.75         3.01 o
 -12   1   3          9.77          8.69         2.72 o
 -11   1   3          0.68          1.15         1.66 o
 -10   1   3         23.51         25.44         2.11 o
  -9   1   3        106.12        102.63         2.85 o
  -8   1   3       1616.71       1486.54        12.15 o
  -7   1   3       1212.39       1159.80         9.65 o
  -6   1   3        493.17        487.38         5.14 o
  -5   1   3        689.60        725.98         6.17 o
  -4   1   3        739.61        739.09         6.03 o
  -3   1   3        896.07        888.10         6.82 o
  -2   1   3       4601.41       4819.36        34.35 o
  -1   1   3       5096.53       5379.67        36.44 o
   0   1   3        347.62        394.82         3.02 o
   1   1   3       5125.68       5623.81        54.51 o
   2   1   3       4594.89       4849.30        36.40 o
   3   1   3        902.58        896.63         7.11 o
   4   1   3        747.75        750.76         6.35 o
   5   1   3        664.62        697.23         6.24 o
   6   1   3        502.90        489.07         5.06 o
   7   1   3       1197.16       1146.37        10.05 o
   8   1   3       1609.01       1474.06        12.71 o
   9   1   3        107.14        105.02         2.83 o
  10   1   3         24.71         33.13         2.39 o
  11   1   3          1.10         -1.08         1.84 o
  12   1   3         10.76         14.69         2.59 o
  13   1   3          4.72          0.52         2.74 o
  14   1   3         36.65         39.82         5.53 o
  15   1   3         38.66         42.08         5.82 o
 -15   2   3         21.74         19.32         5.59 o
 -14   2   3         29.45         29.73         4.76 o
 -13   2   3         55.26         52.42         4.99 o
 -12   2   3         12.30         10.52         2.50 o
 -11   2   3         71.62         79.11         3.34 o
 -10   2   3        209.14        217.47         4.15 o
  -9   2   3        348.49        348.66         4.97 o
  -8   2   3        647.66        550.32         6.23 o
  -7   2   3        419.89        388.09         4.37 o
  -6   2   3         88.44         95.12         1.93 o
  -5   2   3        143.03        146.26         2.69 o
  -4   2   3        552.43        520.92         4.64 o
  -3   2   3       1519.29       1563.21        11.92 o
  -2   2   3       3516.14       3689.58        26.63 o
  -1   2   3       1424.97       1536.27        10.86 o
   0   2   3       4692.60       5074.27        45.80 o
   1   2   3       1467.41       1583.71        12.38 o
   2   2   3       3499.29       3680.28        29.60 o
   3   2   3       1543.64       1622.34        12.92 o
   4   2   3        550.57        517.67         4.68 o
   5   2   3        145.77        150.65         2.20 o
   6   2   3         89.43         94.98         2.02 o
   7   2   3        428.56        390.86         4.62 o
   8   2   3        640.26        547.82         6.03 o
   9   2   3        348.37        339.98         5.12 o
  10   2   3        209.49        209.79         4.58 o
  11   2   3         74.20         79.50         3.53 o
  12   2   3         10.37         11.62         2.70 o
  13   2   3         52.73         56.02         4.54 o
  14   2   3         29.52         30.13         5.14 o
  15   2   3         21.85         14.18         4.49 o
 -15   3   3          4.14          5.49         4.49 o
 -14   3   3         39.26         34.28         5.17 o
 -13   3   3         64.20         73.07         5.67 o
 -12   3   3         43.51         45.96         3.44 o
 -11   3   3          3.67          5.10         2.11 o
 -10   3   3         63.83         70.59         3.05 o
  -9   3   3        282.40        271.24         4.37 o
  -8   3   3         86.41         82.12         2.56 o
  -7   3   3        290.61        279.26         4.05 o
  -6   3   3        174.80        184.42         3.03 o
  -5   3   3        161.64        170.36         2.67 o
  -4   3   3         58.91         76.79         1.73 o
  -3   3   3        258.17        324.98         3.57 o
  -2   3   3        846.03        924.49         7.99 o
  -1   3   3        339.68        356.55         4.08 o
   0   3   3          5.34          4.50         1.14 o
   1   3   3        354.13        370.43         3.80 o
   2   3   3        812.54        890.14         7.10 o
   3   3   3        262.87        332.94         3.67 o
   4   3   3         58.02         75.97         3.01 o
   5   3   3        162.85        175.82         2.38 o
   6   3   3        175.81        184.12         2.70 o
   7   3   3        283.06        280.01         3.75 o
   8   3   3         91.09         94.06         2.71 o
   9   3   3        283.47        270.61         4.92 o
  10   3   3         67.30         70.83         3.11 o
  11   3   3          4.88          2.61         2.06 o
  12   3   3         43.51         46.89         4.33 o
  13   3   3         60.97         57.97         4.64 o
  14   3   3         41.63         45.44         6.61 o
  15   3   3          4.35         14.71         5.22 o
 -15   4   3         14.42         10.58         4.90 o
 -14   4   3        152.75        171.45         8.28 o
 -13   4   3        149.34        157.72         5.70 o
 -12   4   3        136.62        146.12         4.80 o
 -11   4   3        115.71        120.15         5.29 o
 -10   4   3          8.22          7.24         2.01 o
  -9   4   3        297.41        294.85         4.99 o
  -8   4   3        291.01        291.78         4.36 o
  -7   4   3        127.19        140.59         3.84 o
  -6   4   3        323.78        322.45         4.22 o
  -5   4   3         79.62         95.02         2.19 o
  -4   4   3       1536.00       1531.12        12.89 o
  -3   4   3       4930.22       5188.85        42.13 o
  -2   4   3       1082.43       1109.47         9.50 o
  -1   4   3        463.69        518.94         5.78 o
   0   4   3       3568.36       3859.67        31.59 o
   1   4   3        480.86        540.14         5.43 o
   2   4   3       1099.94       1137.47        10.19 o
   3   4   3       4909.02       5235.85        39.89 o
   4   4   3       1510.85       1518.20        15.95 o
   5   4   3         85.58        104.42         2.15 o
   6   4   3        318.23        318.61         3.71 o
   7   4   3        127.85        130.95         3.21 o
   8   4   3        282.75        272.18         4.68 o
   9   4   3        305.07        295.82         5.22 o
  10   4   3          9.43          8.92         1.98 o
  11   4   3        111.61        109.56         4.99 o
  12   4   3        137.17        149.21         5.84 o
  13   4   3        147.31        148.35         6.83 o
  14   4   3        149.69        181.19        10.08 o
  15   4   3         15.78         16.52         6.68 o
 -15   5   3         50.79         42.15         6.06 o
 -14   5   3          4.73         -2.71         5.55 o
 -13   5   3         19.71         22.92         5.33 o
 -12   5   3         58.70         65.27         4.66 o
 -11   5   3        117.09        119.95         4.29 o
 -10   5   3         44.33         45.40         3.04 o
  -9   5   3         34.87         41.38         2.58 o
  -8   5   3         92.94         79.47         2.83 o
  -7   5   3        535.26        509.16         5.96 o
  -6   5   3        286.71        284.13         4.06 o
  -5   5   3        974.73        924.65         8.99 o
  -4   5   3       1155.87       1126.49        10.12 o
  -3   5   3        455.25        437.84         4.76 o
  -2   5   3        313.14        323.49         4.10 o
  -1   5   3       2697.52       3021.10        27.17 o
   0   5   3       1501.06       1627.10        14.44 o
   1   5   3       2717.94       3091.74        27.55 o
   2   5   3        314.31        322.22         3.74 o
   3   5   3        453.81        446.31         4.18 o
   4   5   3       1165.34       1128.06        10.00 o
   5   5   3        945.15        911.42        10.28 o
   6   5   3        280.03        284.82         4.71 o
   7   5   3        553.06        520.60         8.18 o
   8   5   3         91.92         80.17         2.92 o
   9   5   3         30.66         37.67         2.88 o
  10   5   3         46.33         42.78         3.70 o
  11   5   3        114.46        120.78         5.24 o
  12   5   3         58.82         67.77         4.64 o
  13   5   3         18.79         15.63         3.79 o
  14   5   3          4.33          3.41         3.64 o
  15   5   3         50.00         45.85         8.63 o
 -15   6   3         32.80         26.74         8.88 o
 -14   6   3         10.99          5.54         3.53 o
 -13   6   3         16.83         14.25         3.59 o
 -12   6   3         29.20         26.20         3.91 o
 -11   6   3          5.92          6.82         2.76 o
 -10   6   3         48.38         58.51         3.39 o
  -9   6   3        117.46        118.06         3.77 o
  -8   6   3         43.36         54.13         3.15 o
  -7   6   3         84.04         83.31         3.63 o
  -6   6   3        452.06        401.83         5.08 o
  -5   6   3        537.01        527.84         7.75 o
  -4   6   3        298.29        290.63         3.91 o
  -3   6   3         22.26         21.04         1.46 o
  -2   6   3         58.02         44.80         1.89 o
  -1   6   3        197.81        217.30         3.63 o
   0   6   3         32.05         35.90         1.61 o
   1   6   3        210.18        236.97         3.76 o
   2   6   3         63.22         47.42         1.75 o
   3   6   3         18.97         18.29         1.33 o
   4   6   3        285.53        281.67         4.04 o
   5   6   3        535.11        522.70         7.32 o
   6   6   3        465.84        419.01         5.74 o
   7   6   3         78.70         78.31         2.78 o
   8   6   3         46.76         53.09         3.05 o
   9   6   3        117.67        118.72         4.61 o
  10   6   3         47.40         58.38         4.23 o
  11   6   3          5.06          2.99         2.74 o
  12   6   3         30.76         31.69         4.21 o
  13   6   3         16.95         12.86         5.51 o
  14   6   3         10.14         12.67         4.07 o
  15   6   3         31.68         28.62         8.42 o
 -14   7   3        108.35        102.82         6.50 o
 -13   7   3         46.64         43.74         4.71 o
 -12   7   3         80.70         85.27         5.27 o
 -11   7   3        273.52        287.31         7.78 o
 -10   7   3        225.03        246.45         6.60 o
  -9   7   3         38.19         42.69         2.99 o
  -8   7   3        168.00        181.45         4.46 o
  -7   7   3         47.80         53.48         2.64 o
  -6   7   3         56.76         56.68         2.26 o
  -5   7   3        198.71        166.49         5.22 o
  -4   7   3        186.16        172.01         3.16 o
  -3   7   3         70.73         65.06         2.41 o
  -2   7   3        549.37        514.05         6.67 o
  -1   7   3        317.54        341.02         5.11 o
   0   7   3        337.96        350.12         4.84 o
   1   7   3        320.83        352.02         5.11 o
   2   7   3        530.61        506.04         6.08 o
   3   7   3         75.17         68.21         2.05 o
   4   7   3        193.63        181.10         3.15 o
   5   7   3        200.39        166.27         3.62 o
   6   7   3         56.70         53.78         3.29 o
   7   7   3         45.73         58.74         3.32 o
   8   7   3        173.68        189.13         5.40 o
   9   7   3         38.63         40.83         3.67 o
  10   7   3        215.46        228.87         6.54 o
  11   7   3        277.79        275.68         8.41 o
  12   7   3         75.43         68.54         5.88 o
  13   7   3         46.05         50.64         5.46 o
  14   7   3        108.57        103.32         6.63 o
 -14   8   3         18.46         19.97         5.84 o
 -13   8   3         24.65         25.76         4.30 o
 -12   8   3         39.17         41.35         5.14 o
 -11   8   3         96.14        107.19         7.03 o
 -10   8   3        106.82        101.13         4.75 o
  -9   8   3        122.51        118.65         4.68 o
  -8   8   3         25.29         33.08         2.75 o
  -7   8   3         96.30         98.63         3.53 o
  -6   8   3         46.18         43.58         2.52 o
  -5   8   3        507.53        469.45         6.45 o
  -4   8   3        341.86        323.28         4.58 o
  -3   8   3       1059.67       1050.49        11.04 o
  -2   8   3        184.78        199.48         4.06 o
  -1   8   3        425.72        430.79         6.39 o
   0   8   3        456.40        436.73         5.87 o
   1   8   3        419.85        428.41         6.82 o
   2   8   3        194.57        205.23         3.76 o
   3   8   3       1035.57       1043.03        10.03 o
   4   8   3        342.38        329.59         4.56 o
   5   8   3        503.65        453.48         6.93 o
   6   8   3         44.06         42.36         2.80 o
   7   8   3         92.81         98.28         4.18 o
   8   8   3         23.89         31.59         3.32 o
   9   8   3        122.69        130.36         5.15 o
  10   8   3        109.71        108.99         8.89 o
  11   8   3        100.11        108.86         6.04 o
  12   8   3         37.13         36.58         5.39 o
  13   8   3         23.76         15.05         4.38 o
  14   8   3         17.48         18.52         5.06 o
 -13   9   3         49.03         45.55         5.39 o
 -12   9   3         87.39         89.26         5.61 o
 -11   9   3          7.46         11.64         3.51 o
 -10   9   3         13.11         21.69         3.94 o
  -9   9   3         32.81         36.52         4.96 o
  -8   9   3        261.46        284.61         6.58 o
  -7   9   3        313.07        308.59         7.01 o
  -6   9   3          9.27         10.97         2.05 o
  -5   9   3         54.34         48.56         2.92 o
  -4   9   3         80.72         77.92         2.92 o
  -3   9   3         69.65         59.80         2.61 o
  -2   9   3         92.98         93.61         3.12 o
  -1   9   3        582.21        540.53         8.79 o
   0   9   3        370.57        347.76         5.37 o
   1   9   3        578.65        544.24         8.25 o
   2   9   3         94.32         94.59         3.02 o
   3   9   3         74.58         64.62         2.44 o
   4   9   3         86.50         80.86         3.17 o
   5   9   3         50.74         54.45         3.10 o
   6   9   3          7.62          9.80         2.46 o
   7   9   3        314.19        309.03         6.93 o
   8   9   3        263.53        276.36         7.73 o
   9   9   3         33.74         39.89         5.32 o
  10   9   3         11.69         18.81         3.94 o
  11   9   3          8.33         12.28         3.96 o
  12   9   3         85.37         83.03         6.20 o
  13   9   3         47.43         45.32         5.52 o
 -13  10   3         11.70          0.04         5.84 o
 -12  10   3          5.46          4.23         3.64 o
 -11  10   3          0.31          0.05         3.09 o
 -10  10   3         55.24         55.84         5.39 o
  -9  10   3        562.69        538.93        10.67 o
  -8  10   3        115.94        117.56         4.87 o
  -7  10   3         10.78          9.93         2.71 o
  -6  10   3        162.93        168.23         5.39 o
  -5  10   3        135.18        133.32         3.84 o
  -4  10   3         87.84        108.53         3.41 o
  -3  10   3         33.23         47.18         2.70 o
  -2  10   3        258.34        257.99         5.10 o
  -1  10   3        196.67        186.54         5.08 o
   0  10   3          0.27          1.03         1.67 o
   1  10   3        196.38        190.77         4.84 o
   2  10   3        261.62        256.53         5.55 o
   3  10   3         35.55         44.88         2.74 o
   4  10   3         79.60         80.99         3.67 o
   5  10   3        132.86        135.72         4.58 o
   6  10   3        166.31        170.01         5.33 o
   7  10   3          9.16          9.02         2.88 o
   8  10   3        118.88        118.07         5.94 o
   9  10   3        564.09        539.13        11.77 o
  10  10   3         53.27         57.50         5.49 o
  11  10   3          0.33          1.20         3.49 o
  12  10   3          5.48          8.16         3.84 o
  13  10   3         11.93         -5.62         7.68 o
 -12  11   3          3.95          5.71         5.37 o
 -11  11   3         45.61         34.06         4.92 o
 -10  11   3        240.11        253.05         7.85 o
  -9  11   3         19.15         25.83         4.00 o
  -8  11   3         48.59         47.82         4.39 o
  -7  11   3        124.48        129.92         5.01 o
  -6  11   3         23.99         30.32         3.86 o
  -5  11   3        171.77        180.32         6.30 o
  -4  11   3         23.24         27.81         2.83 o
  -3  11   3         83.06         95.16         4.10 o
  -2  11   3         30.00         38.39         3.39 o
  -1  11   3        177.07        177.23         5.20 o
   0  11   3        499.37        473.51         9.63 o
   1  11   3        178.89        169.17         4.67 o
   2  11   3         28.25         35.80         3.03 o
   3  11   3         85.60         93.06         3.85 o
   4  11   3         24.96         27.94         2.78 o
   5  11   3        166.75        172.00         5.38 o
   6  11   3         21.88         24.26         3.72 o
   7  11   3        130.50        133.79         6.14 o
   8  11   3         49.41         52.37         6.42 o
   9  11   3         18.42         17.33         3.90 o
  10  11   3        234.16        260.86         8.84 o
  11  11   3         46.58         39.11         5.15 o
  12  11   3          4.83          0.49         3.60 o
 -11  12   3         16.70         10.10         4.02 o
 -10  12   3         28.68         24.06         4.57 o
  -9  12   3         30.28         25.58         7.38 o
  -8  12   3          4.30          3.54         3.04 o
  -7  12   3          9.84          8.08         3.20 o
  -6  12   3         98.20        105.02         4.73 o
  -5  12   3        115.00        116.11         4.99 o
  -4  12   3         88.42         95.25         4.63 o
  -3  12   3         15.35         21.45         2.82 o
  -2  12   3         25.59         34.22         3.19 o
  -1  12   3        123.07        125.48         4.72 o
   0  12   3        273.98        327.86        11.70 o
   1  12   3        129.91        128.64         4.38 o
   2  12   3         23.63         25.32         2.89 o
   3  12   3         12.87         12.80         2.66 o
   4  12   3         88.01         95.13         4.42 o
   5  12   3        116.66        121.74         5.65 o
   6  12   3         97.15        100.47         5.52 o
   7  12   3          9.93         16.59         7.01 o
   8  12   3          4.92          1.31         3.21 o
   9  12   3         29.15         29.15         4.58 o
  10  12   3         28.45         19.46         4.44 o
  11  12   3         18.23         22.06         5.10 o
 -10  13   3         43.03         51.62         5.61 o
  -9  13   3         42.08         41.87         5.15 o
  -8  13   3         43.25         49.24         5.15 o
  -7  13   3         72.71         78.69         5.31 o
  -6  13   3         42.48         46.12         4.69 o
  -5  13   3         98.67         87.23         4.79 o
  -4  13   3         30.87         36.19         3.82 o
  -3  13   3          2.23          4.71         3.55 o
  -2  13   3         35.39         40.17         4.22 o
  -1  13   3        157.88        158.60         6.31 o
   0  13   3        127.51        140.75         8.37 o
   1  13   3        159.08        159.59         8.96 o
   2  13   3         33.09         39.43         3.46 o
   3  13   3          3.00          2.31         3.03 o
   4  13   3         31.67         36.79         4.10 o
   5  13   3         96.01         88.32         5.33 o
   6  13   3         43.68         41.58         4.64 o
   7  13   3         72.24         77.36         5.53 o
   8  13   3         43.91         50.37         5.57 o
   9  13   3         42.03         39.13         5.07 o
  10  13   3         45.22         50.89         5.68 o
  -9  14   3         21.74         21.87         4.44 o
  -8  14   3         41.65         43.81         6.77 o
  -7  14   3         36.11         38.34         6.70 o
  -6  14   3         61.14         62.59         4.97 o
  -5  14   3         27.44         28.03         5.12 o
  -4  14   3          5.55          2.07         3.37 o
  -3  14   3         26.97         30.67         4.86 o
  -2  14   3         93.42         99.01         7.85 o
  -1  14   3         77.08         96.41         8.21 o
   0  14   3        158.56        171.72        14.48 o
   1  14   3         76.19         94.29        10.64 o
   2  14   3         95.31        104.93         8.63 o
   3  14   3         29.43         35.28         4.19 o
   4  14   3          4.14          0.12         3.00 o
   5  14   3         27.22         20.66         3.92 o
   6  14   3         62.13         71.94         6.31 o
   7  14   3         35.76         38.75         4.86 o
   8  14   3         40.92         41.44         5.73 o
   9  14   3         22.91         22.34         5.81 o
  -8  15   3          3.77         -1.22         4.31 o
  -7  15   3         55.50         47.95         5.86 o
  -6  15   3         26.73         17.18         4.50 o
  -5  15   3         79.45         93.24         6.55 o
  -4  15   3        108.64        129.29         8.66 o
  -3  15   3         27.28         24.05         4.32 o
  -2  15   3         13.27         18.93        11.23 o
  -1  15   3         57.27         66.47         6.25 o
   0  15   3         33.34         57.34        10.34 o
   2  15   3         13.85         16.26         7.68 o
   3  15   3         27.75         30.38         5.72 o
   4  15   3        109.83        128.33        11.82 o
   5  15   3         75.70         82.19         5.62 o
   6  15   3         25.68         21.74         4.09 o
   7  15   3         55.05         43.68         5.98 o
   8  15   3          3.17          2.02         3.59 o
  -7  16   3          4.36          3.55         6.50 o
  -6  16   3         42.80         42.22         5.48 o
  -5  16   3         43.63         41.48         5.52 o
  -4  16   3         79.77         93.04        10.20 o
  -3  16   3         31.41         27.19         9.75 o
  -2  16   3         25.64         20.39         9.46 o
  -1  16   3         29.34         38.72        10.64 o
   0  16   3         13.88         19.21         8.87 o
   1  16   3         30.09         43.45        10.94 o
   2  16   3         25.88         27.49        10.34 o
   3  16   3         33.21         39.90        11.23 o
   4  16   3         83.40         92.06         9.30 o
   5  16   3         42.04         43.86         6.82 o
   6  16   3         41.35         46.76         6.15 o
   7  16   3          4.19          4.65         6.25 o
  -5  17   3         19.46         19.21         9.75 o
  -4  17   3         34.03         36.06        11.82 o
  -1  17   3          7.58         20.69         9.75 o
   0  17   3         86.52         83.65        12.71 o
   1  17   3          8.17         15.96         9.46 o
   2  17   3          7.32          1.48         8.87 o
   3  17   3         18.73         35.76        11.23 o
   4  17   3         35.56         31.92        11.23 o
   5  17   3         19.72         12.12         9.16 o
   0   0   4         15.87         21.57         0.79 o
   1   0   4         93.34         94.75         1.37 o
   2   0   4       4669.25       4971.43        35.39 o
   3   0   4        311.70        321.07         2.84 o
   4   0   4        294.39        326.66         3.40 o
   5   0   4        444.39        503.78         5.18 o
   6   0   4         21.80         23.10         1.43 o
   7   0   4          0.13          5.59         2.24 o
   8   0   4        123.43        120.35         2.82 o
   9   0   4        615.99        587.76         6.71 o
  10   0   4        195.99        206.80         4.00 o
  11   0   4        463.29        483.49         8.18 o
  12   0   4         15.89         19.53         2.64 o
  13   0   4         13.75          9.59         3.01 o
  14   0   4        296.51        330.12        10.56 o
  15   0   4         16.63         18.80         4.80 o
  16   0   4          0.17         -5.62         5.62 o
 -15   1   4          9.92         17.77         4.82 o
 -14   1   4         24.25         26.78         4.02 o
 -13   1   4         58.55         56.65         5.86 o
 -12   1   4        172.28        178.03         5.42 o
 -11   1   4         39.61         44.04         2.65 o
 -10   1   4         95.05         87.00         3.05 o
  -9   1   4        285.56        261.10         4.26 o
  -8   1   4        119.27        128.60         3.92 o
  -7   1   4        253.33        253.06         3.44 o
  -6   1   4        124.45        143.62         2.36 o
  -5   1   4         66.70         87.42         1.70 o
  -4   1   4        397.89        410.22         3.84 o
  -3   1   4        550.37        590.02         5.09 o
  -2   1   4       1279.33       1369.68        10.43 o
  -1   1   4      11553.49      12264.81        79.63 o
   0   1   4       3510.59       3751.90        29.98 o
   1   1   4      11445.79      11943.70       102.26 o
   2   1   4       1258.94       1346.15         9.67 o
   3   1   4        566.62        605.52         5.08 o
   4   1   4        402.16        422.87         4.02 o
   5   1   4         72.38         95.19         1.82 o
   6   1   4        132.00        150.38         2.52 o
   7   1   4        253.24        252.99         3.61 o
   8   1   4        112.05        121.01         3.64 o
   9   1   4        292.50        264.81         4.17 o
  10   1   4         97.22         86.79         3.25 o
  11   1   4         38.60         45.61         3.03 o
  12   1   4        164.68        167.98         4.78 o
  13   1   4         60.10         55.32         4.98 o
  14   1   4         24.65         31.71         5.29 o
  15   1   4         10.40         10.22         4.32 o
 -15   2   4         73.19         60.36         8.31 o
 -14   2   4         13.47         18.63         3.70 o
 -13   2   4         79.43         83.30         7.24 o
 -12   2   4          5.28          1.27         2.98 o
 -11   2   4         12.14         18.69         2.37 o
 -10   2   4         13.27         16.57         1.98 o
  -9   2   4         91.39        100.35         2.90 o
  -8   2   4         14.74         19.95         1.70 o
  -7   2   4        356.09        347.55         4.12 o
  -6   2   4        139.14        159.54         2.48 o
  -5   2   4         28.61         23.28         1.20 o
  -4   2   4        408.82        455.36         4.37 o
  -3   2   4       1617.37       1792.29        13.63 o
  -2   2   4         67.38         69.62         1.40 o
  -1   2   4         36.39         33.24         1.02 o
   0   2   4       4883.09       5294.70        46.49 o
   1   2   4         36.43         31.68         0.92 o
   2   2   4         62.89         63.70         1.06 o
   3   2   4       1582.58       1781.78        15.98 o
   4   2   4        390.07        443.88         4.11 o
   5   2   4         24.64         19.13         1.05 o
   6   2   4        141.30        159.95         2.55 o
   7   2   4        356.78        349.17         4.28 o
   8   2   4         15.86         22.78         1.63 o
   9   2   4         93.62        107.07         3.26 o
  10   2   4         13.82         19.95         2.29 o
  11   2   4         12.36         18.75         2.46 o
  12   2   4          5.75          4.70         2.87 o
  13   2   4         77.28         83.64         5.01 o
  14   2   4         13.48         14.65         4.22 o
  15   2   4         72.51         71.01         7.65 o
 -15   3   4         93.35         91.86         7.98 o
 -14   3   4         14.47         12.21         4.00 o
 -13   3   4         39.28         46.09         4.22 o
 -12   3   4        133.89        140.61         6.21 o
 -11   3   4         47.57         49.25         3.08 o
 -10   3   4        153.19        153.63         3.92 o
  -9   3   4         94.16         99.77         2.90 o
  -8   3   4        370.48        345.69         4.76 o
  -7   3   4       1170.55       1045.73         9.68 o
  -6   3   4       1055.19        988.28         9.00 o
  -5   3   4        379.90        387.18         4.01 o
  -4   3   4        386.08        371.62         3.82 o
  -3   3   4        110.33        143.88         2.04 o
  -2   3   4       1444.14       1496.58        11.62 o
  -1   3   4        842.56        896.22         7.30 o
   0   3   4       1157.07       1130.06        10.19 o
   1   3   4        848.40        915.09         8.20 o
   2   3   4       1451.35       1510.73        12.32 o
   3   3   4        114.47        146.24         2.15 o
   4   3   4        394.96        382.32         4.40 o
   5   3   4        388.12        400.47         4.02 o
   6   3   4       1053.40        986.02         8.54 o
   7   3   4       1155.56       1050.34        10.37 o
   8   3   4        381.50        349.67         5.31 o
   9   3   4         98.46        103.06         3.26 o
  10   3   4        149.48        154.42         4.02 o
  11   3   4         49.74         55.24         4.02 o
  12   3   4        134.08        145.37         5.61 o
  13   3   4         37.79         37.46         4.23 o
  14   3   4         14.04         19.51         4.00 o
  15   3   4         93.19        112.37         8.56 o
 -15   4   4         77.29         69.09         7.51 o
 -14   4   4         67.91         71.32         6.77 o
 -13   4   4          5.54          9.56         2.72 o
 -12   4   4         39.94         52.10         4.31 o
 -11   4   4         21.91         16.50         2.59 o
 -10   4   4        115.61        118.56         4.80 o
  -9   4   4         49.00         53.47         2.50 o
  -8   4   4        115.82        113.92         2.90 o
  -7   4   4         26.23         22.23         1.71 o
  -6   4   4        219.87        207.83         3.38 o
  -5   4   4        252.13        226.79         3.75 o
  -4   4   4        340.12        321.05         3.91 o
  -3   4   4        123.16         93.81         2.09 o
  -2   4   4        584.40        650.07         5.76 o
  -1   4   4        148.71        179.56         2.64 o
   0   4   4        280.03        219.43         4.37 o
   1   4   4        144.13        175.34         2.71 o
   2   4   4        608.18        677.71         6.15 o
   3   4   4        126.43        103.98         1.66 o
   4   4   4        330.68        314.52         4.11 o
   5   4   4        254.72        224.49         3.08 o
   6   4   4        215.09        210.89         3.23 o
   7   4   4         29.21         22.99         1.90 o
   8   4   4        109.59        111.28         3.14 o
   9   4   4         44.70         49.43         2.76 o
  10   4   4        119.35        118.91         4.65 o
  11   4   4         21.28         17.57         3.25 o
  12   4   4         36.45         42.76         4.70 o
  13   4   4          5.66          6.03         3.19 o
  14   4   4         67.30         85.96         7.25 o
  15   4   4         76.21         79.04        17.00 o
 -15   5   4         36.19         38.33         5.87 o
 -14   5   4          1.66         -2.86         3.91 o
 -13   5   4         66.20         59.08         4.78 o
 -12   5   4         51.45         56.41         3.78 o
 -11   5   4         24.58         32.12         3.03 o
 -10   5   4        139.32        146.45         4.35 o
  -9   5   4        159.71        155.24         3.86 o
  -8   5   4          3.40          5.46         1.50 o
  -7   5   4          4.82         14.89         2.38 o
  -6   5   4        143.34        138.09         2.92 o
  -5   5   4          6.71         14.56         1.87 o
  -4   5   4        117.55        105.98         2.27 o
  -3   5   4        353.59        346.62         4.17 o
  -2   5   4        287.93        305.51         3.70 o
  -1   5   4         21.18         20.22         1.42 o
   0   5   4          3.86         18.60         1.29 o
   1   5   4         26.33         24.69         1.42 o
   2   5   4        294.91        316.29         3.65 o
   3   5   4        356.07        355.54         3.46 o
   4   5   4        117.62        111.78         2.70 o
   5   5   4          6.16         11.49         1.47 o
   6   5   4        143.32        134.69         3.09 o
   7   5   4          4.34         12.00         1.89 o
   8   5   4          3.02          8.53         1.62 o
   9   5   4        163.34        167.40         6.87 o
  10   5   4        139.92        140.52         5.13 o
  11   5   4         20.94         24.49         3.41 o
  12   5   4         51.87         50.15         4.51 o
  13   5   4         66.45         62.54         5.61 o
  14   5   4          1.49          0.44         3.25 o
  15   5   4         36.59         35.92         5.93 o
 -15   6   4         64.50         51.43        13.89 o
 -14   6   4         76.84         68.80         5.34 o
 -13   6   4          0.04          0.70         2.95 o
 -12   6   4         26.39         36.74         3.92 o
 -11   6   4        141.12        135.18         4.63 o
 -10   6   4        281.46        298.78         6.08 o
  -9   6   4         87.29         77.46         3.71 o
  -8   6   4         31.22         37.19         2.53 o
  -7   6   4        280.66        246.45         4.08 o
  -6   6   4        397.87        348.16         4.75 o
  -5   6   4         94.57         83.15         3.34 o
  -4   6   4       1312.93       1295.15        11.79 o
  -3   6   4         87.87         83.28         2.14 o
  -2   6   4        476.97        460.47         6.20 o
  -1   6   4       1305.31       1373.37        13.74 o
   0   6   4        528.71        497.46         5.78 o
   1   6   4       1294.04       1356.42        13.46 o
   2   6   4        474.35        460.02         5.34 o
   3   6   4         91.53         88.67         1.92 o
   4   6   4       1314.33       1306.22        12.17 o
   5   6   4        100.29         88.30         2.54 o
   6   6   4        388.16        339.20         4.98 o
   7   6   4        278.34        248.55         4.99 o
   8   6   4         29.17         32.25         3.13 o
   9   6   4         85.15         77.87         3.97 o
  10   6   4        288.04        312.94         7.25 o
  11   6   4        143.81        138.08         5.60 o
  12   6   4         24.61         27.71         4.47 o
  13   6   4          0.10          1.43         3.27 o
  14   6   4         75.32         60.74         5.67 o
  15   6   4         66.13         77.44        14.48 o
 -14   7   4         11.90         12.38         3.82 o
 -13   7   4         36.09         39.29         4.56 o
 -12   7   4         61.92         64.85         9.67 o
 -11   7   4         17.72         31.96         3.70 o
 -10   7   4         26.81         33.56         3.58 o
  -9   7   4        115.22        117.39         4.00 o
  -8   7   4        282.52        284.74         5.69 o
  -7   7   4        273.03        223.99         5.19 o
  -6   7   4        138.59        135.33         3.24 o
  -5   7   4         77.00         74.54         2.71 o
  -4   7   4        216.64        201.88         3.48 o
  -3   7   4        237.51        199.73         3.40 o
  -2   7   4        294.36        279.31         4.56 o
  -1   7   4        526.73        517.01         6.74 o
   0   7   4         45.97         42.88         1.96 o
   1   7   4        529.82        520.55         6.62 o
   2   7   4        284.97        270.26         4.04 o
   3   7   4        230.06        196.29         3.18 o
   4   7   4        220.46        211.43         3.34 o
   5   7   4         70.41         63.08         2.77 o
   6   7   4        132.38        129.63         3.67 o
   7   7   4        267.98        215.98         5.42 o
   8   7   4        288.96        282.23         6.47 o
   9   7   4        113.90        113.39         4.64 o
  10   7   4         29.06         42.92         3.98 o
  11   7   4         16.62         17.42         3.83 o
  12   7   4         60.76         69.34        10.33 o
  13   7   4         34.79         35.90         4.92 o
  14   7   4         12.21         10.32         4.03 o
 -14   8   4         43.05         35.52         5.53 o
 -13   8   4          1.03          8.59         3.47 o
 -12   8   4          8.08          8.27         4.43 o
 -11   8   4         69.06         76.10         5.04 o
 -10   8   4         35.02         35.12         3.64 o
  -9   8   4         57.08         56.95         3.90 o
  -8   8   4        222.71        201.25         4.89 o
  -7   8   4        162.38        155.38         4.29 o
  -6   8   4        110.26        109.98         3.47 o
  -5   8   4         85.25         85.60         2.95 o
  -4   8   4        550.30        534.61         6.34 o
  -3   8   4         44.47         48.38         2.54 o
  -2   8   4        633.32        585.04         7.64 o
  -1   8   4        660.77        627.88         8.58 o
   0   8   4          0.05         -0.04         1.39 o
   1   8   4        655.21        623.16         7.97 o
   2   8   4        637.42        596.59         7.80 o
   3   8   4         47.04         56.24         2.09 o
   4   8   4        569.24        570.27         8.36 o
   5   8   4         88.57         90.89         3.22 o
   6   8   4        105.29        112.30         4.04 o
   7   8   4        167.42        161.62         4.95 o
   8   8   4        222.60        203.78         6.12 o
   9   8   4         58.35         51.46         4.62 o
  10   8   4         33.39         26.33         4.12 o
  11   8   4         67.10         76.62         8.76 o
  12   8   4          7.69         10.34         3.74 o
  13   8   4          0.88         -1.25         3.18 o
  14   8   4         42.20         45.47         7.84 o
 -13   9   4         11.14         15.45         4.28 o
 -12   9   4         52.99         53.42         5.03 o
 -11   9   4         85.94         98.33         5.62 o
 -10   9   4        143.66        145.04         6.04 o
  -9   9   4        258.57        261.79         6.68 o
  -8   9   4          0.22          0.47         2.29 o
  -7   9   4         44.50         47.86         3.15 o
  -6   9   4        139.97        139.67         3.92 o
  -5   9   4         68.60         68.83         2.95 o
  -4   9   4         23.87         34.24         2.42 o
  -3   9   4        321.00        303.39         5.09 o
  -2   9   4        847.46        828.92        10.06 o
  -1   9   4        462.21        474.38         9.50 o
   0   9   4        550.32        495.15         7.60 o
   1   9   4        455.48        465.47         6.71 o
   2   9   4        838.71        824.43        10.07 o
   3   9   4        323.61        313.35         4.97 o
   4   9   4         20.99         31.15         2.55 o
   5   9   4         66.50         67.45         3.24 o
   6   9   4        135.79        131.96         4.96 o
   7   9   4         45.90         45.89         3.55 o
   8   9   4          0.08         -0.48         3.17 o
   9   9   4        265.64        270.76        12.80 o
  10   9   4        141.78        146.11         6.64 o
  11   9   4         83.92         89.01         6.54 o
  12   9   4         53.60         53.49         5.73 o
  13   9   4          9.77         12.70         4.91 o
 -13  10   4         11.06          4.35         6.09 o
 -12  10   4         12.64          8.15         3.99 o
 -11  10   4         82.89         84.22         5.61 o
 -10  10   4        161.53        157.09         6.42 o
  -9  10   4         62.00         75.37         5.01 o
  -8  10   4         72.07         67.70         5.52 o
  -7  10   4         20.94         25.58         3.16 o
  -6  10   4        151.86        164.49         4.85 o
  -5  10   4        184.44        190.17         4.90 o
  -4  10   4         61.70         68.63         3.01 o
  -3  10   4        285.72        253.60         5.15 o
  -2  10   4         91.72         81.03         3.33 o
  -1  10   4         11.77         11.17         3.35 o
   0  10   4        995.72        957.45        12.34 o
   1  10   4          8.86         15.03         2.19 o
   2  10   4         99.03         91.77         3.53 o
   3  10   4        288.12        263.30         5.59 o
   4  10   4         59.51         65.63         3.16 o
   5  10   4        181.86        190.16         5.23 o
   6  10   4        151.93        174.91         7.35 o
   7  10   4         19.97         19.15         3.40 o
   8  10   4         70.70         71.67         5.00 o
   9  10   4         59.91         65.28         5.30 o
  10  10   4        168.21        169.50         8.73 o
  11  10   4         82.52         85.11         6.20 o
  12  10   4         12.19          3.38         4.06 o
 -12  11   4         29.51         25.39         4.91 o
 -11  11   4         37.90         43.46         5.30 o
 -10  11   4         36.23         36.39         4.46 o
  -9  11   4         15.69         15.48         3.62 o
  -8  11   4          1.13         -0.41         2.94 o
  -7  11   4         47.54         51.79         4.15 o
  -6  11   4         39.36         42.63         3.96 o
  -5  11   4         58.19         67.27         3.68 o
  -4  11   4         13.42         13.70         2.48 o
  -3  11   4         70.92         71.65         3.15 o
  -2  11   4        206.40        198.95         5.79 o
  -1  11   4         31.86         33.24         2.98 o
   0  11   4        163.87        156.98         4.72 o
   1  11   4         35.02         38.16         2.74 o
   2  11   4        204.96        194.59         4.61 o
   3  11   4         69.08         69.26         3.51 o
   4  11   4         11.64         16.07         2.67 o
   5  11   4         57.16         63.19         4.36 o
   6  11   4         38.40         40.00         4.16 o
   7  11   4         47.14         46.46         4.61 o
   8  11   4          0.84         -1.35         2.86 o
   9  11   4         17.01         16.92         3.95 o
  10  11   4         37.06         34.59         4.71 o
  11  11   4         39.07         30.16         4.89 o
  12  11   4         29.51         24.30         4.72 o
 -11  12   4          1.40          1.29         3.54 o
 -10  12   4          1.95          9.16         3.79 o
  -9  12   4         36.48         41.18         4.56 o
  -8  12   4         28.49         25.28         3.94 o
  -7  12   4        176.82        167.40         6.29 o
  -6  12   4         82.54         89.23         4.84 o
  -5  12   4        273.83        270.32         7.11 o
  -4  12   4        114.14        109.61         4.79 o
  -3  12   4         94.03         96.93         4.33 o
  -2  12   4         11.61         19.42         2.85 o
  -1  12   4         66.70         59.31         4.50 o
   0  12   4          8.95          8.51         4.72 o
   1  12   4         68.71         62.10         3.89 o
   2  12   4         10.85         15.99         2.42 o
   3  12   4         95.17         98.28         4.60 o
   4  12   4        114.33        114.86         5.24 o
   5  12   4        277.86        294.67         7.91 o
   6  12   4         83.71         84.90         5.18 o
   7  12   4        173.20        175.30         6.88 o
   8  12   4         30.88         31.36         4.34 o
   9  12   4         33.79         28.34         4.94 o
  10  12   4          1.99          1.75         3.52 o
  11  12   4          1.53         -3.36         3.36 o
 -10  13   4         34.46         29.35         4.89 o
  -9  13   4          9.64         12.37         3.91 o
  -8  13   4         27.76         30.40         4.19 o
  -7  13   4         14.60         10.11         3.43 o
  -6  13   4         71.98         82.68         5.16 o
  -5  13   4        109.96        104.80         5.15 o
  -4  13   4          9.41          1.89         3.53 o
  -3  13   4        196.34        196.61         6.58 o
  -2  13   4        203.40        215.27         7.80 o
  -1  13   4         47.69         43.41         5.30 o
   0  13   4         24.03         28.08         8.87 o
   1  13   4         49.04         50.91         6.44 o
   2  13   4        202.05        215.63         7.32 o
   3  13   4        198.03        205.51         6.55 o
   4  13   4          9.09          8.30         3.08 o
   5  13   4        109.01         99.53         6.86 o
   6  13   4         71.52         74.97         5.35 o
   7  13   4         16.10         19.40         3.91 o
   8  13   4         27.81         26.05         4.36 o
   9  13   4         10.01         12.30         3.96 o
  10  13   4         36.07         33.75         5.09 o
  -9  14   4          5.95          4.30         3.89 o
  -8  14   4        109.99        118.44         6.83 o
  -7  14   4          0.67         -2.91         2.91 o
  -6  14   4         15.41         11.16         3.79 o
  -5  14   4          1.27          5.18         3.48 o
  -4  14   4         25.90         31.88         4.10 o
  -3  14   4        118.49        114.60         6.63 o
  -2  14   4         81.65         86.01         5.69 o
  -1  14   4        102.18         94.85         8.45 o
   0  14   4         49.72         40.89         6.89 o
   1  14   4         96.73        119.70        12.71 o
   2  14   4         86.70         93.23         6.85 o
   3  14   4        119.01        118.70         6.63 o
   4  14   4         23.87         25.29         3.89 o
   5  14   4          1.54          2.51         5.31 o
   6  14   4         14.75         20.01         3.93 o
   7  14   4          0.64         -2.94         3.06 o
   8  14   4        108.39        120.78         8.95 o
   9  14   4          6.25         16.08         4.24 o
  -8  15   4          3.03         -3.29         5.38 o
  -7  15   4          9.61         10.01         4.39 o
  -6  15   4          4.96          4.55         3.62 o
  -5  15   4         43.63         60.32         6.05 o
  -4  15   4         31.92         38.54         7.25 o
  -3  15   4         65.15         62.57         7.14 o
  -2  15   4         76.13         85.46         8.46 o
  -1  15   4        155.63        170.92         9.25 o
   0  15   4          4.68          4.20         5.21 o
   2  15   4         79.94         77.44        11.53 o
   3  15   4         61.26         77.87         8.33 o
   4  15   4         33.91         42.00         5.51 o
   5  15   4         43.35         47.02         5.99 o
   6  15   4          4.76          7.24         3.43 o
   7  15   4         10.05         12.55         3.89 o
   8  15   4          3.49          5.56         3.61 o
  -6  16   4         16.90         10.84         4.36 o
  -5  16   4         60.05         66.11         6.42 o
  -4  16   4         42.00         39.29         6.89 o
  -3  16   4         86.49         77.11         8.33 o
  -2  16   4         22.18         24.18         7.07 o
  -1  16   4        117.00        140.06        19.06 o
   0  16   4         36.57         29.56         9.16 o
   1  16   4        118.26        118.82        13.30 o
   2  16   4         21.41         19.80         9.46 o
   3  16   4         83.90         81.87        13.00 o
   4  16   4         41.56         44.91         7.81 o
   5  16   4         63.03         79.20         8.54 o
   6  16   4         15.35         18.62         4.93 o
   7  16   4         37.44         38.73        12.71 o
  -2  17   4          6.09          1.77         9.16 o
  -1  17   4         32.64         42.86        12.12 o
   0  17   4          1.71         -5.62         7.68 o
   1  17   4         33.36         30.44        10.64 o
   2  17   4          6.58          4.73         8.57 o
   4  17   4         27.71         44.04        13.00 o
   5  17   4         68.69         74.78        13.60 o
   1   0   5       2293.61       2505.97        17.30 o
   2   0   5        486.01        564.85         4.99 o
   3   0   5         66.52         92.89         1.43 o
   4   0   5          0.05          1.30         0.62 o
   5   0   5         49.63         62.47         2.24 o
   6   0   5        734.82        645.49         6.27 o
   7   0   5        727.56        710.56         7.05 o
   8   0   5       1321.06       1223.59        10.38 o
   9   0   5        145.17        140.39         2.95 o
  10   0   5         10.06          9.32         1.73 o
  11   0   5         75.23         99.44         3.76 o
  12   0   5         10.20          5.41         2.38 o
  13   0   5          8.48         10.50         3.00 o
  14   0   5          9.74         11.74         4.32 o
  15   0   5         15.77         29.80         5.32 o
 -15   1   5         33.72         31.52         5.33 o
 -14   1   5         79.12         87.81         5.63 o
 -13   1   5         46.09         51.94         4.50 o
 -12   1   5         23.28         22.25         3.19 o
 -11   1   5         51.91         54.17         3.56 o
 -10   1   5        108.25        110.17         3.15 o
  -9   1   5         16.34         21.20         1.88 o
  -8   1   5        230.96        219.36         3.37 o
  -7   1   5        323.86        303.13         3.84 o
  -6   1   5        621.34        600.04         5.64 o
  -5   1   5        202.14        217.05         2.73 o
  -4   1   5        661.94        687.39         5.78 o
  -3   1   5       1548.94       1602.02        12.28 o
  -2   1   5        897.49        939.83         7.09 o
  -1   1   5        484.79        510.87         4.07 o
   0   1   5       1328.63       1483.87        15.47 o
   1   1   5        491.76        516.30         4.87 o
   2   1   5        878.02        932.83         7.31 o
   3   1   5       1541.05       1610.42        12.14 o
   4   1   5        676.50        710.54         6.09 o
   5   1   5        199.85        214.16         2.75 o
   6   1   5        643.50        622.76         6.03 o
   7   1   5        310.26        296.43         3.94 o
   8   1   5        244.33        223.55         3.60 o
   9   1   5         14.61         19.40         2.68 o
  10   1   5        107.78        100.26         3.45 o
  11   1   5         52.87         50.63         3.95 o
  12   1   5         22.34         22.28         2.85 o
  13   1   5         48.92         53.88         4.50 o
  14   1   5         77.98         93.41         7.51 o
  15   1   5         31.97         36.98         5.76 o
 -15   2   5         35.52         42.10         6.70 o
 -14   2   5         29.06         23.74         4.10 o
 -13   2   5         15.11         20.49         3.39 o
 -12   2   5        131.39        148.29         5.13 o
 -11   2   5         36.63         31.63         2.63 o
 -10   2   5         21.55         24.66         2.16 o
  -9   2   5        344.50        317.08         4.77 o
  -8   2   5        660.69        615.30         6.78 o
  -7   2   5        312.80        277.60         3.68 o
  -6   2   5        442.33        437.37         4.59 o
  -5   2   5         34.04         23.95         1.27 o
  -4   2   5         91.28        117.49         1.92 o
  -3   2   5        169.92        177.66         2.29 o
  -2   2   5       1256.29       1290.99         9.55 o
  -1   2   5       6034.33       6425.71        41.90 o
   0   2   5        594.76        621.34         4.82 o
   1   2   5       6030.40       6537.64        52.00 o
   2   2   5       1222.09       1256.03        10.92 o
   3   2   5        179.66        190.24         2.42 o
   4   2   5         93.15        120.21         1.66 o
   5   2   5         32.76         23.73         1.10 o
   6   2   5        446.27        437.67         4.63 o
   7   2   5        317.16        285.82         3.78 o
   8   2   5        653.97        611.81         6.93 o
   9   2   5        347.14        312.62         5.23 o
  10   2   5         20.62         19.55         2.35 o
  11   2   5         39.49         36.65         3.14 o
  12   2   5        126.37        132.43         5.51 o
  13   2   5         15.88         21.79         4.97 o
  14   2   5         30.45         21.23         4.47 o
  15   2   5         34.74         33.69         7.17 o
 -15   3   5         22.06         26.48         5.75 o
 -14   3   5        118.75        128.76         7.64 o
 -13   3   5         88.61         99.36         5.11 o
 -12   3   5          6.84         12.42         2.70 o
 -11   3   5         61.67         62.75         3.61 o
 -10   3   5         73.16         73.57         2.82 o
  -9   3   5         82.10         77.87         2.74 o
  -8   3   5        183.81        176.99         3.44 o
  -7   3   5        112.38        110.32         3.48 o
  -6   3   5        125.63        136.75         2.37 o
  -5   3   5        199.19        226.78         3.18 o
  -4   3   5       1557.98       1676.74        13.18 o
  -3   3   5        284.30        319.26         3.45 o
  -2   3   5        302.65        353.84         3.33 o
  -1   3   5        709.02        683.80         5.75 o
   0   3   5       3281.45       3328.70        25.46 o
   1   3   5        744.38        720.85         7.24 o
   2   3   5        311.13        365.06         3.74 o
   3   3   5        271.14        303.98         3.66 o
   4   3   5       1580.71       1718.80        14.96 o
   5   3   5        198.36        224.15         2.97 o
   6   3   5        130.40        140.14         2.25 o
   7   3   5        115.72        123.31         4.12 o
   8   3   5        180.39        167.53         3.62 o
   9   3   5         75.54         72.81         2.89 o
  10   3   5         74.57         76.19         3.19 o
  11   3   5         61.95         61.98         4.35 o
  12   3   5          8.12          2.31         3.25 o
  13   3   5         87.58         99.75         6.34 o
  14   3   5        120.11        126.97         6.66 o
  15   3   5         23.81         31.89         8.30 o
 -15   4   5         37.70         34.16         8.18 o
 -14   4   5         49.47         47.18         5.85 o
 -13   4   5        219.53        230.57         8.74 o
 -12   4   5         39.96         45.90         3.48 o
 -11   4   5        109.20        115.89         4.51 o
 -10   4   5         55.39         54.76         2.91 o
  -9   4   5         62.71         60.70         2.58 o
  -8   4   5        167.82        149.43         3.27 o
  -7   4   5         86.67         97.71         2.62 o
  -6   4   5        439.39        390.39         4.85 o
  -5   4   5        855.12        809.00         7.89 o
  -4   4   5        358.83        380.88         4.45 o
  -3   4   5       1714.81       1793.97        14.94 o
  -2   4   5        496.58        472.90         4.55 o
  -1   4   5        359.40        415.56         4.43 o
   0   4   5         43.82         42.82         1.38 o
   1   4   5        359.59        412.31         4.48 o
   2   4   5        510.68        492.45         4.90 o
   3   4   5       1684.77       1770.16        13.72 o
   4   4   5        368.73        388.50         4.58 o
   5   4   5        865.36        823.59         8.34 o
   6   4   5        431.02        381.85         6.30 o
   7   4   5         90.77        100.25         3.31 o
   8   4   5        168.09        146.58         3.44 o
   9   4   5         64.97         68.47         3.37 o
  10   4   5         59.13         55.08         3.73 o
  11   4   5        113.06        106.55         4.94 o
  12   4   5         40.48         47.69         4.29 o
  13   4   5        217.93        236.12         8.15 o
  14   4   5         47.76         48.83         5.26 o
  15   4   5         39.87         25.42         5.45 o
 -15   5   5         34.92         34.28         9.82 o
 -14   5   5         15.69         10.00         4.38 o
 -13   5   5         27.22         27.96         3.60 o
 -12   5   5         90.07         97.37         4.32 o
 -11   5   5        100.76        101.04         4.12 o
 -10   5   5          7.32          9.35         2.20 o
  -9   5   5        115.68        127.58         3.77 o
  -8   5   5        202.82        187.26         3.88 o
  -7   5   5        120.90        117.66         2.82 o
  -6   5   5        406.76        375.15         4.90 o
  -5   5   5       1509.79       1463.74        14.07 o
  -4   5   5        239.70        229.91         3.44 o
  -3   5   5        351.37        336.47         4.18 o
  -2   5   5        535.27        541.15         5.26 o
  -1   5   5        174.87        180.35         3.06 o
   0   5   5         20.08         13.64         1.29 o
   1   5   5        171.97        182.34         3.00 o
   2   5   5        540.06        542.95         5.54 o
   3   5   5        356.18        343.76         3.47 o
   4   5   5        231.39        223.52         3.40 o
   5   5   5       1507.41       1480.98        13.73 o
   6   5   5        424.07        396.31         5.31 o
   7   5   5        118.73        119.54         3.00 o
   8   5   5        200.58        175.64         4.81 o
   9   5   5        120.50        129.39         4.59 o
  10   5   5          7.44          9.61         2.71 o
  11   5   5         99.27        108.60         5.08 o
  12   5   5         90.43         94.82         5.77 o
  13   5   5         27.78         31.97         4.58 o
  14   5   5         17.04         24.41         5.63 o
  15   5   5         33.49         29.55         5.63 o
 -15   6   5         18.50         -3.84        10.64 o
 -14   6   5          2.89          2.50         4.21 o
 -13   6   5         74.31         80.00         6.53 o
 -12   6   5         52.50         55.40         4.20 o
 -11   6   5          8.44         10.40         2.56 o
 -10   6   5          1.30          2.52         2.06 o
  -9   6   5         35.93         38.82         2.72 o
  -8   6   5         68.54         70.43         2.96 o
  -7   6   5         56.55         69.62         2.49 o
  -6   6   5        201.85        185.74         3.65 o
  -5   6   5        468.05        449.68         6.13 o
  -4   6   5        396.90        368.67         4.74 o
  -3   6   5        439.46        424.68         5.08 o
  -2   6   5        192.99        202.35         3.59 o
  -1   6   5        133.34        145.55         2.98 o
   0   6   5        605.41        702.16         7.34 o
   1   6   5        127.72        137.20         3.12 o
   2   6   5        181.91        194.53         3.23 o
   3   6   5        442.81        432.50         4.34 o
   4   6   5        383.77        359.68         4.89 o
   5   6   5        482.24        466.74         5.75 o
   6   6   5        211.04        194.95         5.59 o
   7   6   5         54.42         65.24         3.38 o
   8   6   5         72.86         76.24         3.79 o
   9   6   5         34.80         34.76         4.61 o
  10   6   5          0.76         -1.90         2.51 o
  11   6   5          7.37         11.20         3.46 o
  12   6   5         54.90         46.26         5.01 o
  13   6   5         72.88         77.43         6.56 o
  14   6   5          2.27          5.35         3.80 o
 -14   7   5         74.09         57.70         5.67 o
 -13   7   5         80.03         85.95         7.88 o
 -12   7   5         28.38         35.76         4.32 o
 -11   7   5        225.44        231.93         6.45 o
 -10   7   5        101.06        102.54         4.18 o
  -9   7   5        148.28        131.56         4.36 o
  -8   7   5         81.76         82.09         3.15 o
  -7   7   5        111.69        107.97         3.40 o
  -6   7   5        217.89        199.58         4.24 o
  -5   7   5        376.72        370.49         5.61 o
  -4   7   5        431.55        390.65         5.11 o
  -3   7   5        917.15        878.83         8.85 o
  -2   7   5        331.45        306.46         4.89 o
  -1   7   5        377.66        362.62         5.73 o
   0   7   5         26.44         23.74         1.69 o
   1   7   5        363.54        353.02         5.15 o
   2   7   5        317.83        291.27         4.71 o
   3   7   5        936.03        891.71         7.74 o
   4   7   5        426.97        381.34         5.67 o
   5   7   5        383.03        378.70         5.91 o
   6   7   5        214.02        195.07         4.35 o
   7   7   5        112.39        104.00         4.10 o
   8   7   5         82.95         88.42         5.11 o
   9   7   5        153.43        137.46         5.06 o
  10   7   5        102.46        111.19         5.68 o
  11   7   5        222.63        213.99         7.58 o
  12   7   5         28.72         29.78         4.56 o
  13   7   5         79.72         75.26         5.86 o
  14   7   5         73.02         66.72         6.04 o
 -14   8   5         13.13          9.13         6.02 o
 -13   8   5        107.58        123.31         6.31 o
 -12   8   5         19.56         16.14         4.47 o
 -11   8   5         10.87         11.84         3.68 o
 -10   8   5         69.46         74.39         4.49 o
  -9   8   5         94.75         92.60         3.94 o
  -8   8   5         72.15         74.55         3.46 o
  -7   8   5         11.89         12.81         2.07 o
  -6   8   5         72.36         73.76         2.77 o
  -5   8   5         98.35         86.79         3.04 o
  -4   8   5         56.75         52.76         2.33 o
  -3   8   5         23.24         30.71         2.06 o
  -2   8   5        279.42        254.93         4.73 o
  -1   8   5        611.46        553.69         7.96 o
   0   8   5        152.43        165.17         3.37 o
   1   8   5        614.01        545.55         7.15 o
   2   8   5        285.81        259.82         4.72 o
   3   8   5         20.58         28.52         1.92 o
   4   8   5         57.93         51.86         2.64 o
   5   8   5         99.83         87.39         3.15 o
   6   8   5         74.84         77.25         3.60 o
   7   8   5         13.29         15.14         2.61 o
   8   8   5         72.38         81.22         5.30 o
   9   8   5         93.10         89.09         5.19 o
  10   8   5         75.48         82.21         5.35 o
  11   8   5         11.19          8.40         4.68 o
  12   8   5         19.91         17.17         4.11 o
  13   8   5        105.38        113.58         6.77 o
  14   8   5         12.92         12.71         8.87 o
 -13   9   5          4.06          5.06         3.51 o
 -12   9   5         25.80         25.63         4.29 o
 -11   9   5         44.84         41.96         5.79 o
 -10   9   5         56.33         59.13         4.42 o
  -9   9   5        184.57        203.23         5.99 o
  -8   9   5         33.38         41.85         3.66 o
  -7   9   5         35.43         35.72         2.96 o
  -6   9   5         77.99         76.65         3.30 o
  -5   9   5         91.52         91.24         3.32 o
  -4   9   5        231.31        232.14         4.60 o
  -3   9   5        281.74        291.48         4.61 o
  -2   9   5        106.77        111.06         3.60 o
  -1   9   5        599.27        542.71         8.13 o
   0   9   5        764.89        729.31         8.91 o
   1   9   5        597.26        531.67         7.30 o
   2   9   5        104.53        109.77         3.39 o
   3   9   5        289.42        295.59         4.52 o
   4   9   5        226.50        231.23         4.75 o
   5   9   5         89.39         88.86         3.78 o
   6   9   5         78.78         73.59         4.41 o
   7   9   5         34.40         34.71         3.78 o
   8   9   5         29.57         35.39         4.01 o
   9   9   5        188.83        195.71         7.10 o
  10   9   5         58.03         53.44         5.16 o
  11   9   5         43.29         47.27         6.12 o
  12   9   5         26.56         27.27         5.52 o
  13   9   5          3.81         -3.29         3.29 o
 -12  10   5         22.14         12.89         3.81 o
 -11  10   5         17.84         27.16         4.11 o
 -10  10   5         74.77         77.51         6.61 o
  -9  10   5        270.56        275.85         7.15 o
  -8  10   5        196.61        200.04         6.01 o
  -7  10   5        137.71        143.18         5.03 o
  -6  10   5        195.35        190.88         4.73 o
  -5  10   5        113.01        113.05         4.07 o
  -4  10   5        120.08        117.76         3.63 o
  -3  10   5         96.96        104.61         3.10 o
  -2  10   5         46.16         43.23         3.46 o
  -1  10   5         15.31         20.89         2.45 o
   0  10   5         20.16         24.31         2.36 o
   1  10   5         14.83         17.35         2.26 o
   2  10   5         48.63         46.42         2.86 o
   3  10   5         99.32        105.59         3.29 o
   4  10   5        127.18        122.57         4.19 o
   5  10   5        117.75        111.34         5.49 o
   6  10   5        193.27        184.08         6.17 o
   7  10   5        136.96        146.62         7.36 o
   8  10   5        195.27        195.00         8.16 o
   9  10   5        266.84        255.32         8.21 o
  10  10   5         75.39         94.59         6.12 o
  11  10   5         18.81         18.04         4.70 o
  12  10   5         21.87         24.70         5.84 o
 -12  11   5         51.90         41.62         5.44 o
 -11  11   5         59.35         57.80         6.53 o
 -10  11   5         47.37         50.24         4.76 o
  -9  11   5         43.68         40.55         4.54 o
  -8  11   5         72.77         61.62         4.30 o
  -7  11   5         57.78         56.31         4.09 o
  -6  11   5         22.95         30.04         3.67 o
  -5  11   5         46.21         53.62         3.66 o
  -4  11   5        118.73        121.52         4.66 o
  -3  11   5         62.61         60.81         3.27 o
  -2  11   5        107.38        108.51         4.23 o
  -1  11   5         37.98         45.14         3.25 o
   0  11   5          1.69          4.24         2.45 o
   1  11   5         38.60         48.05         3.17 o
   2  11   5        107.84        112.24         3.59 o
   3  11   5         61.84         61.61         3.99 o
   4  11   5        119.88        134.15         5.20 o
   5  11   5         43.09         49.40         4.50 o
   6  11   5         23.97         27.31         3.86 o
   7  11   5         56.77         47.51         4.65 o
   8  11   5         74.85         70.12         5.29 o
   9  11   5         46.58         52.94         7.30 o
  10  11   5         45.03         47.79         5.22 o
  11  11   5         60.57         46.51         5.35 o
  12  11   5         53.86         58.98         6.25 o
 -11  12   5         13.46          5.50         3.88 o
 -10  12   5         95.04        101.30         5.91 o
  -9  12   5         29.55         27.75         4.25 o
  -8  12   5         11.57         13.66         3.46 o
  -7  12   5        121.72        123.00         5.24 o
  -6  12   5          7.87         10.25         3.18 o
  -5  12   5         95.67         97.51         6.77 o
  -4  12   5         76.98         77.32         4.24 o
  -3  12   5        195.28        188.21         5.01 o
  -2  12   5        106.90        108.02         4.54 o
  -1  12   5         76.18         68.65         4.57 o
   0  12   5        262.56        281.15         8.86 o
   1  12   5         76.45         73.72         4.75 o
   2  12   5        105.85        108.87         4.21 o
   3  12   5        198.97        201.08         7.40 o
   4  12   5         74.31         78.71         5.67 o
   5  12   5         94.71        100.08         5.26 o
   6  12   5          7.76         14.17         4.25 o
   7  12   5        121.23        121.19         6.06 o
   8  12   5         12.95         14.94         3.91 o
   9  12   5         28.81         33.02         4.75 o
  10  12   5         95.88         95.70         6.38 o
  11  12   5         14.99         13.03         4.35 o
 -10  13   5         17.96         12.61         4.18 o
  -9  13   5         22.69         25.43         4.56 o
  -8  13   5         52.69         46.79         4.60 o
  -7  13   5          6.56          6.52         3.22 o
  -6  13   5         49.45         56.09         4.66 o
  -5  13   5          6.88         -0.10         2.96 o
  -4  13   5         46.47         48.97         5.36 o
  -3  13   5          3.66          5.82         4.56 o
  -2  13   5        110.57        120.97         4.49 o
  -1  13   5        135.79        144.19         7.23 o
   0  13   5        153.79        169.28         7.82 o
   1  13   5        131.54        152.81         7.53 o
   2  13   5        107.02        119.85         7.47 o
   3  13   5          4.64          5.99         2.89 o
   4  13   5         43.44         40.13         4.20 o
   5  13   5          6.91          6.42         3.21 o
   6  13   5         51.01         57.95         6.50 o
   7  13   5          5.94          8.65         3.44 o
   8  13   5         53.79         48.05         5.20 o
   9  13   5         24.09         21.32         5.08 o
  10  13   5         19.08         16.48         5.52 o
  -9  14   5         15.53         16.82         4.31 o
  -8  14   5         54.84         61.33         6.35 o
  -7  14   5          0.80         -3.12         3.12 o
  -6  14   5         88.48         88.14         5.72 o
  -5  14   5        122.17        125.34         6.13 o
  -4  14   5         25.71         25.25         5.38 o
  -3  14   5         33.54         53.73         5.08 o
  -2  14   5         37.17         42.80         5.91 o
  -1  14   5         28.17         36.80         5.28 o
   0  14   5         33.68         42.75         7.28 o
   1  14   5         29.44         45.52        10.64 o
   2  14   5         34.97         51.97         5.35 o
   3  14   5         30.24         38.24         7.93 o
   4  14   5         24.29         25.55         4.68 o
   5  14   5        125.44        128.70         7.55 o
   6  14   5         88.65         89.32         6.89 o
   7  14   5          1.43         -3.15         3.15 o
   8  14   5         55.15         50.98         5.69 o
   9  14   5         14.55         18.38         4.71 o
  -8  15   5         13.83         19.30         4.99 o
  -7  15   5         45.86         51.10         6.15 o
  -6  15   5         75.67         73.58         6.03 o
  -5  15   5         10.49         10.56         4.10 o
  -4  15   5        229.18        245.69         9.01 o
  -3  15   5         34.31         38.89         7.52 o
  -2  15   5          4.57          1.85         4.36 o
  -1  15   5         87.38         91.66         8.35 o
   0  15   5         39.29         40.41         7.42 o
   1  15   5         85.94         90.44        12.12 o
   2  15   5          4.13          3.25         7.68 o
   3  15   5         36.02         46.81         6.45 o
   4  15   5        230.40        235.26         9.09 o
   5  15   5          9.27          9.80         4.51 o
   6  15   5         74.57         66.32        11.13 o
   7  15   5         45.32         44.65         5.09 o
   8  15   5         14.40          8.76         5.21 o
  -6  16   5         57.18         56.34         6.33 o
  -5  16   5          7.55          6.75         4.63 o
  -4  16   5        138.31        139.90         9.89 o
  -3  16   5         27.34         18.57        10.34 o
  -2  16   5         88.74         86.32         9.20 o
  -1  16   5         28.18         32.59         6.15 o
   0  16   5          0.98         -6.80         6.80 o
   1  16   5         27.63         29.56        10.05 o
   3  16   5         28.18         23.94        10.05 o
   4  16   5        139.33        124.81        10.22 o
   5  16   5          6.60          3.02         7.58 o
   6  16   5         54.77         46.69         8.77 o
  -2  17   5         20.61         41.67        11.53 o
  -1  17   5         12.97         20.10        10.34 o
   0  17   5          5.70          1.18         8.57 o
   1  17   5         14.33          2.36         7.98 o
   2  17   5         21.91         26.60        10.34 o
   0   0   6      25862.08      27199.29       303.62 o
   1   0   6      27543.31      28372.33       184.02 o
   2   0   6       4878.50       5229.50        37.34 o
   3   0   6        548.53        560.82         4.97 o
   4   0   6        215.87        263.47         2.79 o
   5   0   6         88.34         90.91         1.77 o
   6   0   6        182.93        160.03         2.54 o
   7   0   6        450.92        427.64         4.71 o
   8   0   6        443.33        426.91         4.91 o
   9   0   6        228.44        236.24         3.74 o
  10   0   6          2.47          1.02         1.78 o
  11   0   6        339.54        343.97         6.68 o
  12   0   6         80.52         87.83         4.51 o
  13   0   6         77.39         83.49         4.84 o
  14   0   6         46.31         39.86         7.98 o
  15   0   6         20.55         22.83         5.18 o
 -15   1   6        117.20        130.36        13.94 o
 -14   1   6          8.88          8.12         5.80 o
 -13   1   6         42.62         50.71         4.71 o
 -12   1   6        278.42        290.22         7.12 o
 -11   1   6         62.81         65.09         4.01 o
 -10   1   6         10.09         12.15         1.86 o
  -9   1   6        135.94        131.03         3.16 o
  -8   1   6        109.97        107.39         2.52 o
  -7   1   6         50.26         52.12         1.95 o
  -6   1   6        332.18        301.99         3.63 o
  -5   1   6        318.95        303.40         3.43 o
  -4   1   6        688.98        733.00         6.14 o
  -3   1   6        217.24        206.22         2.52 o
  -2   1   6       1138.56       1173.13         8.27 o
  -1   1   6       4103.29       4382.02        28.59 o
   0   1   6       7633.75       8188.47        77.09 o
   1   1   6       4112.18       4337.86        31.05 o
   2   1   6       1142.28       1168.36         8.63 o
   3   1   6        215.44        209.06         2.78 o
   4   1   6        680.72        736.09         6.30 o
   5   1   6        334.77        326.78         4.09 o
   6   1   6        338.72        312.36         3.79 o
   7   1   6         52.35         55.89         2.01 o
   8   1   6        113.06        113.41         2.64 o
   9   1   6        131.99        128.23         3.23 o
  10   1   6         12.82         18.24         2.24 o
  11   1   6         63.61         60.33         3.77 o
  12   1   6        271.75        270.67         6.34 o
  13   1   6         42.58         47.13         5.29 o
  14   1   6         10.00          8.34         3.89 o
  15   1   6        120.05        129.22         9.09 o
 -15   2   6         83.58         86.78         7.03 o
 -14   2   6         42.70         56.48         8.27 o
 -13   2   6         90.04         87.22         4.96 o
 -12   2   6          1.38          6.59         2.66 o
 -11   2   6         39.43         45.77         2.79 o
 -10   2   6        261.41        245.99         5.28 o
  -9   2   6        103.00        102.28         2.95 o
  -8   2   6          6.96         11.98         1.73 o
  -7   2   6       2066.66       1899.46        14.83 o
  -6   2   6       1007.73        989.40         8.42 o
  -5   2   6         85.10         73.82         1.73 o
  -4   2   6        708.03        675.29         6.14 o
  -3   2   6        572.15        598.70         5.08 o
  -2   2   6         52.63         64.66         1.24 o
  -1   2   6        463.69        486.23         4.38 o
   0   2   6        394.53        406.04         3.57 o
   1   2   6        468.67        485.66         4.81 o
   2   2   6         55.10         66.89         1.14 o
   3   2   6        571.16        592.95         5.47 o
   4   2   6        691.53        660.10         6.54 o
   5   2   6         83.20         74.26         1.54 o
   6   2   6       1004.70       1002.56         8.65 o
   7   2   6       2072.28       1903.52        15.63 o
   8   2   6          5.45          8.98         1.67 o
   9   2   6        101.18        101.78         3.18 o
  10   2   6        266.16        240.90         4.92 o
  11   2   6         38.07         40.44         3.27 o
  12   2   6          1.31          6.20         2.88 o
  13   2   6         88.12         87.94         5.10 o
  14   2   6         41.60         36.56         5.55 o
  15   2   6         83.31         89.63        14.09 o
 -15   3   6         57.41         44.18         9.65 o
 -14   3   6         11.98          8.45         4.33 o
 -13   3   6         79.41         81.77         5.94 o
 -12   3   6         58.25         61.62         3.74 o
 -11   3   6        191.21        197.86         4.74 o
 -10   3   6         12.38         13.15         1.92 o
  -9   3   6         10.44         11.76         1.79 o
  -8   3   6        150.14        160.41         3.35 o
  -7   3   6        343.97        307.61         4.97 o
  -6   3   6       1367.76       1308.80        10.70 o
  -5   3   6       4105.86       4078.13        31.84 o
  -4   3   6        363.15        393.78         4.18 o
  -3   3   6        920.70        920.00         7.84 o
  -2   3   6        900.75        886.56         7.34 o
  -1   3   6         44.85         57.37         1.14 o
   0   3   6       1107.00       1147.63         8.58 o
   1   3   6         45.70         60.08         1.51 o
   2   3   6        894.33        893.63         8.28 o
   3   3   6        925.17        937.31         8.25 o
   4   3   6        373.90        406.74         5.97 o
   5   3   6       4098.97       4087.12        34.13 o
   6   3   6       1352.40       1274.73        11.27 o
   7   3   6        337.57        298.27         4.55 o
   8   3   6        146.09        153.28         3.49 o
   9   3   6         11.90         13.56         1.94 o
  10   3   6         11.26          9.65         2.62 o
  11   3   6        190.11        187.15         5.86 o
  12   3   6         58.72         56.70         4.67 o
  13   3   6         78.40         84.84         5.71 o
  14   3   6         11.09         13.76         4.15 o
  15   3   6         58.00         53.82         7.48 o
 -15   4   6         51.13         61.71        12.04 o
 -14   4   6         13.18         11.53         4.07 o
 -13   4   6         68.38         75.64         4.92 o
 -12   4   6        106.24        118.47         4.45 o
 -11   4   6         32.34         41.16         3.20 o
 -10   4   6         17.26         17.91         2.23 o
  -9   4   6         31.95         29.43         2.16 o
  -8   4   6          9.28          4.53         1.86 o
  -7   4   6        792.89        756.32         7.84 o
  -6   4   6         99.76        111.35         2.70 o
  -5   4   6        128.83        131.26         2.35 o
  -4   4   6        138.45        125.10         2.29 o
  -3   4   6        630.07        615.39         5.83 o
  -2   4   6         88.02         86.22         1.44 o
  -1   4   6        451.43        499.34         4.95 o
   0   4   6        343.71        316.07         3.65 o
   1   4   6        427.58        470.24         5.36 o
   2   4   6         83.42         84.03         1.63 o
   3   4   6        619.48        608.22         5.95 o
   4   4   6        138.53        128.07         2.22 o
   5   4   6        130.60        131.49         3.47 o
   6   4   6         98.25        111.04         2.83 o
   7   4   6        791.74        773.01        11.59 o
   8   4   6         10.50         10.63         1.70 o
   9   4   6         35.99         31.01         3.08 o
  10   4   6         19.29         23.57         3.22 o
  11   4   6         34.31         51.86         5.40 o
  12   4   6        106.97        117.01         6.04 o
  13   4   6         70.96         85.03         6.02 o
  14   4   6         12.73          7.55         3.80 o
  15   4   6         48.67         50.00         6.34 o
 -15   5   6         23.73         23.26         7.06 o
 -14   5   6         59.68         60.54         8.40 o
 -13   5   6          7.25          4.54         2.99 o
 -12   5   6        247.72        251.58         6.16 o
 -11   5   6         20.60         19.92         2.76 o
 -10   5   6        155.12        158.79         4.24 o
  -9   5   6        383.76        363.57         5.87 o
  -8   5   6         10.67         10.95         1.71 o
  -7   5   6         83.29         69.58         2.61 o
  -6   5   6         14.56         17.76         1.77 o
  -5   5   6        273.50        282.75         4.04 o
  -4   5   6        687.79        653.00         6.89 o
  -3   5   6        520.45        545.01         5.89 o
  -2   5   6        625.43        602.77         5.42 o
  -1   5   6        388.73        401.91         4.55 o
   0   5   6         77.99         56.14         1.69 o
   1   5   6        379.29        385.65         4.91 o
   2   5   6        635.86        608.74         6.35 o
   3   5   6        527.38        562.26         5.38 o
   4   5   6        696.13        665.78         7.66 o
   5   5   6        271.43        274.52         3.91 o
   6   5   6         14.69         18.54         1.66 o
   7   5   6         82.31         62.85         2.91 o
   8   5   6          8.89         11.55         2.26 o
   9   5   6        378.26        343.67         7.13 o
  10   5   6        145.72        144.73         5.17 o
  11   5   6         21.75         14.75         3.55 o
  12   5   6        251.68        240.23         7.97 o
  13   5   6          7.18          5.26         3.58 o
  14   5   6         62.75         46.38         5.07 o
  15   5   6         24.08         16.87         6.16 o
 -14   6   6         63.23         58.22         6.37 o
 -13   6   6         52.15         56.05         5.68 o
 -12   6   6         86.96         98.87         4.97 o
 -11   6   6        172.14        180.52         5.24 o
 -10   6   6         76.39         67.46         3.55 o
  -9   6   6         73.27         71.98         3.14 o
  -8   6   6        116.37        113.16         3.45 o
  -7   6   6        130.63        133.43         3.35 o
  -6   6   6        690.46        623.53         7.81 o
  -5   6   6          6.25          8.68         1.88 o
  -4   6   6        570.27        560.08         6.35 o
  -3   6   6        669.91        624.17         6.74 o
  -2   6   6        349.66        322.17         3.37 o
  -1   6   6        140.90        145.69         4.30 o
   0   6   6        823.02        848.99         9.11 o
   1   6   6        149.19        149.46         3.24 o
   2   6   6        352.59        329.01         4.12 o
   3   6   6        671.65        643.34         6.52 o
   4   6   6        558.13        541.74         6.85 o
   5   6   6          6.15         12.07         2.13 o
   6   6   6        683.46        614.51         8.04 o
   7   6   6        126.49        131.65         4.20 o
   8   6   6        115.71        111.52         4.24 o
   9   6   6         74.49         75.91         4.05 o
  10   6   6         74.52         57.76         4.51 o
  11   6   6        170.03        175.50         7.21 o
  12   6   6         84.20         81.71         6.08 o
  13   6   6         52.95         54.52         8.64 o
  14   6   6         62.88         50.80         5.69 o
 -14   7   6         30.18         28.11         4.73 o
 -13   7   6          0.97          1.70         3.40 o
 -12   7   6         12.92         12.74         3.21 o
 -11   7   6         51.80         60.69         6.45 o
 -10   7   6         22.64         23.52         3.45 o
  -9   7   6         40.11         41.22         3.18 o
  -8   7   6        355.66        345.08         6.10 o
  -7   7   6        103.00         89.50         2.88 o
  -6   7   6        344.95        326.22         5.42 o
  -5   7   6        117.27        123.73         3.63 o
  -4   7   6        145.46        151.05         3.23 o
  -3   7   6       1055.93       1012.94         9.96 o
  -2   7   6        107.42        115.37         2.80 o
  -1   7   6        216.33        224.92         3.57 o
   0   7   6         99.53         87.30         2.57 o
   1   7   6        215.27        220.91         4.28 o
   2   7   6        104.01        110.90         2.75 o
   3   7   6       1072.21       1044.11         9.40 o
   4   7   6        151.95        159.38         4.18 o
   5   7   6        114.25        123.00         3.33 o
   6   7   6        345.34        325.38         8.66 o
   7   7   6         94.22         74.43         3.70 o
   8   7   6        354.27        334.21         7.05 o
   9   7   6         40.36         42.83         4.20 o
  10   7   6         23.95         22.48         3.90 o
  11   7   6         51.64         46.48         5.06 o
  12   7   6         12.14         12.39         4.55 o
  13   7   6          0.87          5.38         3.70 o
  14   7   6         30.35         25.71         6.24 o
 -14   8   6         19.05         17.33         5.40 o
 -13   8   6          8.83          6.83         3.85 o
 -12   8   6         67.49         73.74         5.36 o
 -11   8   6         19.82         21.93         3.52 o
 -10   8   6         79.65         74.21         4.47 o
  -9   8   6          4.55          6.24         2.24 o
  -8   8   6        219.75        231.67         5.31 o
  -7   8   6         94.42         90.49         3.32 o
  -6   8   6        246.20        247.63         4.89 o
  -5   8   6         60.47         67.18         2.91 o
  -4   8   6        139.67        138.90         3.18 o
  -3   8   6        325.03        314.01         4.68 o
  -2   8   6        491.76        485.67         7.36 o
  -1   8   6        367.10        355.34         5.28 o
   0   8   6          2.30         -1.26         1.41 o
   1   8   6        360.88        354.05         5.98 o
   2   8   6        478.01        468.30         7.68 o
   3   8   6        317.97        304.68         4.18 o
   4   8   6        137.24        138.55         3.52 o
   5   8   6         58.27         62.17         3.27 o
   6   8   6        251.60        262.17         5.81 o
   7   8   6         96.46         95.23         5.03 o
   8   8   6        221.81        211.89         6.58 o
   9   8   6          4.58          5.62         3.00 o
  10   8   6         77.15         74.07         6.25 o
  11   8   6         21.21         23.09         4.28 o
  12   8   6         67.28         68.51         5.69 o
  13   8   6          9.69         12.01         3.96 o
 -13   9   6          0.17         -2.05         3.24 o
 -12   9   6        224.95        223.15         7.73 o
 -11   9   6         12.41          6.41         3.28 o
 -10   9   6        109.23        122.54         5.32 o
  -9   9   6         76.67         73.46         5.09 o
  -8   9   6         86.22         77.78         3.78 o
  -7   9   6         97.13        100.65         3.61 o
  -6   9   6         19.92         25.66         2.93 o
  -5   9   6          5.24          6.91         1.97 o
  -4   9   6        317.92        295.84         5.27 o
  -3   9   6         21.24         29.65         2.17 o
  -2   9   6       1031.01        966.21        12.19 o
  -1   9   6        341.88        316.02         4.85 o
   0   9   6         97.02        113.55         3.39 o
   1   9   6        334.21        308.86         6.32 o
   2   9   6       1013.58        936.93        11.02 o
   3   9   6         19.38         27.31         2.17 o
   4   9   6        323.98        290.08         5.80 o
   5   9   6          4.11          7.54         2.98 o
   6   9   6         19.20         21.43         3.16 o
   7   9   6        101.17         99.93         4.99 o
   8   9   6         86.09         87.05         5.15 o
   9   9   6         78.50         80.97         5.32 o
  10   9   6        105.63        111.02         6.26 o
  11   9   6         11.98          3.67         4.48 o
  12   9   6        224.90        220.36         9.35 o
  13   9   6          0.07          1.04         3.60 o
 -12  10   6         33.04         27.06         4.40 o
 -11  10   6         47.60         54.19         5.10 o
 -10  10   6        146.43        154.20         6.89 o
  -9  10   6          4.34          4.61         2.85 o
  -8  10   6        106.19        104.46         4.84 o
  -7  10   6         15.96         18.89         2.71 o
  -6  10   6          1.44          0.95         1.98 o
  -5  10   6          2.09          3.81         2.17 o
  -4  10   6         95.28         85.23         3.33 o
  -3  10   6        239.09        221.67         4.49 o
  -2  10   6        137.26        133.33         4.72 o
  -1  10   6        356.97        346.18         5.95 o
   0  10   6        261.54        255.03         5.20 o
   1  10   6        348.92        326.53         6.17 o
   2  10   6        140.82        135.28         4.09 o
   3  10   6        232.84        216.95         4.44 o
   4  10   6         97.01         96.02         4.35 o
   5  10   6          2.01          5.09         2.45 o
   6  10   6          1.50          9.10         2.74 o
   7  10   6         16.38         23.43         3.61 o
   8  10   6        103.81        100.31         5.52 o
   9  10   6          4.24          9.62         3.43 o
  10  10   6        147.57        165.82         7.17 o
  11  10   6         44.63         42.39         6.78 o
  12  10   6         33.17         29.58         4.81 o
 -12  11   6          6.45          2.77         3.75 o
 -11  11   6         83.18         84.64         5.81 o
 -10  11   6        140.08        142.12         6.40 o
  -9  11   6         23.71         21.71         3.90 o
  -8  11   6         35.28         33.84         3.80 o
  -7  11   6        107.14        118.88         4.99 o
  -6  11   6        152.04        150.89         5.57 o
  -5  11   6         95.62         98.59         4.26 o
  -4  11   6         51.34         60.68         3.29 o
  -3  11   6          4.56          6.09         2.08 o
  -2  11   6        233.71        234.16         5.88 o
  -1  11   6         75.49         78.60         3.60 o
   0  11   6         18.86         20.53         3.18 o
   1  11   6         77.61         74.42         3.43 o
   2  11   6        237.29        238.98         5.05 o
   3  11   6          4.28          4.57         2.23 o
   4  11   6         55.09         56.70         4.05 o
   5  11   6         90.51         88.42         4.80 o
   6  11   6        149.36        147.65        10.09 o
   7  11   6        113.38        125.44         5.91 o
   8  11   6         37.04         42.59         4.55 o
   9  11   6         25.81         19.37         4.04 o
  10  11   6        138.73        134.45         6.93 o
  11  11   6         83.33         91.60         6.35 o
  12  11   6          5.71          1.74         3.84 o
 -11  12   6         16.62         11.78         4.23 o
 -10  12   6         30.84         29.61         4.40 o
  -9  12   6         10.99          6.97         4.69 o
  -8  12   6        194.08        193.11         6.92 o
  -7  12   6        101.96         95.54         4.88 o
  -6  12   6        150.07        159.17         6.01 o
  -5  12   6         73.75         74.24         4.68 o
  -4  12   6        134.41        136.80         5.17 o
  -3  12   6         44.04         46.92         3.40 o
  -2  12   6         84.98         82.49         3.81 o
  -1  12   6         51.28         54.59         5.23 o
   0  12   6         38.60         41.61         4.05 o
   1  12   6         52.92         53.67         3.98 o
   2  12   6         86.20         89.76         4.10 o
   3  12   6         44.34         50.40         4.12 o
   4  12   6        129.87        117.68         5.21 o
   5  12   6         75.66         80.62         4.93 o
   6  12   6        154.22        158.51         6.29 o
   7  12   6         98.97         90.95         5.59 o
   8  12   6        195.73        200.88         7.50 o
   9  12   6         11.01         15.33         3.83 o
  10  12   6         30.21         27.63         5.01 o
  11  12   6         17.28         11.68         4.27 o
 -10  13   6          1.21          2.43         3.81 o
  -9  13   6         56.13         56.56         5.22 o
  -8  13   6         11.65         16.52         3.57 o
  -7  13   6        107.09        111.96         5.70 o
  -6  13   6         49.15         52.25         4.98 o
  -5  13   6         23.82         22.58         3.95 o
  -4  13   6         29.44         26.73         4.00 o
  -3  13   6        133.68        124.56         5.13 o
  -2  13   6        231.13        238.48         6.26 o
  -1  13   6         33.69         34.67         7.22 o
   0  13   6         27.41         32.62         4.93 o
   1  13   6         31.94         31.60         4.91 o
   2  13   6        225.58        240.33         8.96 o
   3  13   6        136.32        132.00         6.50 o
   4  13   6         29.47         33.64         4.06 o
   5  13   6         22.36         17.32         3.95 o
   6  13   6         48.90         51.61         4.86 o
   7  13   6        107.95        102.57         5.96 o
   8  13   6         12.45         10.25         4.77 o
   9  13   6         56.86         51.90         8.26 o
  10  13   6          1.09          0.65         3.93 o
  -9  14   6          7.32          2.45         4.65 o
  -8  14   6         13.32          9.77         3.92 o
  -7  14   6          8.28          7.71         4.99 o
  -6  14   6          6.08         -1.23         3.41 o
  -5  14   6          1.93          4.10         3.19 o
  -4  14   6         80.42         72.67         6.26 o
  -3  14   6        123.41        127.40         6.05 o
  -2  14   6        113.71        125.11         7.62 o
  -1  14   6         58.03         62.86         6.19 o
   0  14   6         31.08         28.33         6.37 o
   1  14   6         58.63         66.50         7.63 o
   2  14   6        116.94        130.55        11.47 o
   3  14   6        123.55        134.08         6.85 o
   4  14   6         78.22         74.59         6.02 o
   5  14   6          2.10          1.78         3.10 o
   6  14   6          5.77          5.34         3.21 o
   7  14   6          8.86         11.10         5.22 o
   8  14   6         13.00          7.52         3.75 o
   9  14   6          7.38          6.77         6.33 o
  -8  15   6          3.26          5.34         4.64 o
  -7  15   6         17.54         13.94         4.58 o
  -6  15   6         19.40         19.05         4.18 o
  -5  15   6         29.53         19.45         4.48 o
  -4  15   6         51.54         56.69         6.06 o
  -3  15   6         69.34         75.22         8.99 o
  -2  15   6         72.29         75.52         6.96 o
  -1  15   6          6.25          6.30         4.63 o
   0  15   6         96.42        129.02        12.41 o
   1  15   6          7.02         -0.27         5.12 o
   2  15   6         72.06         68.87        11.53 o
   3  15   6         69.25         68.60         6.79 o
   4  15   6         54.54         69.44         7.34 o
   5  15   6         29.01         24.12         8.81 o
   6  15   6         19.20         21.89         5.00 o
   7  15   6         17.03         22.27         5.28 o
   8  15   6          3.84          1.91         3.54 o
  -6  16   6         10.15         11.25         4.48 o
  -5  16   6        142.45        141.41         9.02 o
  -4  16   6         32.18         30.95         7.09 o
  -3  16   6         19.26         22.46         5.78 o
  -2  16   6         38.51         46.54         8.46 o
  -1  16   6         33.93         34.10         6.22 o
   0  16   6         47.98         52.61         8.36 o
   1  16   6         34.47         46.40        10.94 o
   2  16   6         40.69         39.01        10.94 o
   4  16   6         29.74         50.21        26.60 o
   5  16   6        143.94        159.88        10.03 o
   6  16   6          9.61          9.22         8.35 o
  -4  17   6          6.54          8.28         7.39 o
  -3  17   6         68.27         64.43        13.89 o
  -2  17   6          1.25         -2.30         5.93 o
  -1  17   6          4.75         -1.18         8.57 o
   0  17   6         49.65         45.19        10.49 o
   1  17   6          4.83         -2.36         7.98 o
   2  17   6          1.06         -7.39         7.39 o
   3  17   6         69.28         68.28        13.60 o
   1   0   7       3796.98       4027.43        26.43 o
   2   0   7        237.26        214.52         2.27 o
   3   0   7        139.76        133.16         2.07 o
   4   0   7          0.92          1.57         0.73 o
   5   0   7       1292.45       1294.07        10.10 o
   6   0   7         91.39         97.96         2.11 o
   7   0   7          5.18          7.76         1.51 o
   8   0   7         14.74         13.56         1.48 o
   9   0   7         72.17         73.68         2.40 o
  10   0   7         45.16         49.01         2.90 o
  11   0   7        417.19        419.06         8.63 o
  12   0   7         10.79          7.94         2.55 o
  13   0   7          6.78          9.90         3.68 o
  14   0   7          0.16         -2.11         3.67 o
  15   0   7         51.19         65.24         7.65 o
 -15   1   7          0.50          5.92         4.28 o
 -14   1   7         61.29         58.39         6.18 o
 -13   1   7         86.98         95.35         5.09 o
 -12   1   7          1.56          3.71         2.29 o
 -11   1   7        150.75        157.27         4.52 o
 -10   1   7        267.60        268.41         4.60 o
  -9   1   7        151.09        150.77         3.38 o
  -8   1   7        265.07        278.06         3.90 o
  -7   1   7        277.34        277.39         3.76 o
  -6   1   7       1662.79       1608.03        12.58 o
  -5   1   7        127.51        117.86         1.98 o
  -4   1   7       1195.72       1195.28         9.81 o
  -3   1   7       2239.32       2367.86        17.81 o
  -2   1   7         39.22         32.09         0.96 o
  -1   1   7        554.60        621.22         5.00 o
   0   1   7      19640.83      20858.87       233.21 o
   1   1   7        570.18        626.99         5.28 o
   2   1   7         37.27         28.05         1.00 o
   3   1   7       2261.59       2386.93        25.27 o
   4   1   7       1211.08       1237.95         9.39 o
   5   1   7        125.02        115.94         1.91 o
   6   1   7       1650.58       1601.78        12.38 o
   7   1   7        278.85        278.47         3.62 o
   8   1   7        270.76        284.22         3.82 o
   9   1   7        152.24        148.23         3.45 o
  10   1   7        268.13        257.89         5.08 o
  11   1   7        152.09        156.88         4.76 o
  12   1   7          1.39          5.16         3.33 o
  13   1   7         86.78         80.62         4.97 o
  14   1   7         60.54         65.51         8.32 o
  15   1   7          0.41          9.59         5.22 o
 -15   2   7          3.00          9.18         4.73 o
 -14   2   7        119.93        123.79         6.43 o
 -13   2   7         89.95         93.75         6.06 o
 -12   2   7        631.84        642.41        19.97 o
 -11   2   7         17.04         17.66         2.33 o
 -10   2   7        117.13        129.60         3.77 o
  -9   2   7         19.84         19.67         1.92 o
  -8   2   7        202.21        204.67         3.98 o
  -7   2   7        617.21        553.31         5.75 o
  -6   2   7        506.26        488.91         5.09 o
  -5   2   7        925.49        897.56         7.62 o
  -4   2   7       3891.72       4007.53        29.57 o
  -3   2   7        430.48        455.39         4.19 o
  -2   2   7       2622.85       2682.89        19.85 o
  -1   2   7        201.67        217.56         2.13 o
   0   2   7       2318.88       2402.68        16.82 o
   1   2   7        196.09        213.86         2.64 o
   2   2   7       2634.49       2688.74        21.05 o
   3   2   7        425.54        456.16         4.21 o
   4   2   7       3865.86       4038.56        36.42 o
   5   2   7        917.01        895.20         8.11 o
   6   2   7        505.13        488.85         5.64 o
   7   2   7        627.46        575.30         5.90 o
   8   2   7        192.93        202.75         3.94 o
   9   2   7         20.68         21.27         2.12 o
  10   2   7        120.41        142.96         3.87 o
  11   2   7         16.29         16.10         3.13 o
  12   2   7        637.82        639.45        13.34 o
  13   2   7         90.87        100.73         5.36 o
  14   2   7        119.77        152.70         9.22 o
  15   2   7          3.36         10.32         5.39 o
 -15   3   7          7.34          6.07         6.44 o
 -14   3   7        136.34        145.76        10.89 o
 -13   3   7        139.60        143.37         6.59 o
 -12   3   7         56.57         58.95         4.78 o
 -11   3   7        326.32        340.79         6.08 o
 -10   3   7         69.17         70.24         2.92 o
  -9   3   7        240.67        218.73         4.12 o
  -8   3   7        459.64        417.44         5.48 o
  -7   3   7        232.61        227.74         3.79 o
  -6   3   7         50.69         43.39         1.75 o
  -5   3   7        168.30        179.34         2.84 o
  -4   3   7        246.11        239.53         3.13 o
  -3   3   7       1022.08       1005.62         8.56 o
  -2   3   7        615.63        680.59         6.16 o
  -1   3   7        881.85        951.88         9.27 o
   0   3   7        324.30        352.81         3.43 o
   1   3   7        926.82        987.65         9.76 o
   2   3   7        620.37        681.09         7.26 o
   3   3   7       1017.65       1005.57         9.43 o
   4   3   7        252.93        242.27         3.17 o
   5   3   7        172.05        182.91         3.43 o
   6   3   7         53.29         49.59         2.02 o
   7   3   7        235.25        226.97         3.89 o
   8   3   7        450.71        411.05         5.79 o
   9   3   7        230.49        202.47         4.95 o
  10   3   7         71.45         73.62         4.00 o
  11   3   7        319.66        332.80         7.58 o
  12   3   7         58.16         52.57         4.36 o
  13   3   7        141.04        138.20         6.62 o
  14   3   7        137.55        143.04         6.93 o
  15   3   7          7.84         10.98         4.82 o
 -15   4   7         62.40         63.89        11.44 o
 -14   4   7         19.96         22.78         4.25 o
 -13   4   7        154.30        169.11         6.32 o
 -12   4   7         75.01         77.92         4.11 o
 -11   4   7         70.27         71.18         3.50 o
 -10   4   7        113.08        117.27         3.75 o
  -9   4   7        189.13        181.45         3.87 o
  -8   4   7         12.98         12.02         1.74 o
  -7   4   7        216.52        208.49         3.70 o
  -6   4   7        504.31        482.41         5.06 o
  -5   4   7       2865.17       2800.03        21.57 o
  -4   4   7        444.50        462.84         4.95 o
  -3   4   7         12.25         25.48         1.37 o
  -2   4   7       1139.25       1226.82         9.46 o
  -1   4   7        468.63        469.84         4.00 o
   0   4   7        222.89        229.63         2.88 o
   1   4   7        467.91        475.05         7.31 o
   2   4   7       1135.10       1203.11        10.98 o
   3   4   7         15.14         28.37         1.21 o
   4   4   7        439.69        451.91         8.69 o
   5   4   7       2879.56       2811.96        34.44 o
   6   4   7        507.12        483.78         7.91 o
   7   4   7        218.96        214.01         4.55 o
   8   4   7         14.45         19.09         3.28 o
   9   4   7        190.93        172.65         5.29 o
  10   4   7        114.24        113.54         4.65 o
  11   4   7         72.01         73.11         4.57 o
  12   4   7         72.65         82.74         5.52 o
  13   4   7        154.43        172.96         9.26 o
  14   4   7         19.36         25.83         4.59 o
  15   4   7         63.82         52.20         6.49 o
 -15   5   7          2.62          9.16         6.21 o
 -14   5   7        105.81        124.58         7.63 o
 -13   5   7         36.27         45.89         4.04 o
 -12   5   7         22.77         32.78         3.29 o
 -11   5   7         25.49         26.28         2.94 o
 -10   5   7        150.64        155.13         4.51 o
  -9   5   7         21.71         25.14         2.19 o
  -8   5   7        193.80        196.58         3.89 o
  -7   5   7         83.48         90.05         2.97 o
  -6   5   7        759.59        717.94         8.54 o
  -5   5   7        484.83        428.83         5.36 o
  -4   5   7       2200.06       2143.19        18.13 o
  -3   5   7        205.61        210.96         3.35 o
  -2   5   7        616.25        600.06         5.72 o
  -1   5   7         43.35         57.94         1.57 o
   0   5   7       1968.19       2125.96        18.26 o
   1   5   7         43.02         56.31         2.18 o
   2   5   7        631.24        614.47         6.52 o
   3   5   7        205.96        219.60         3.08 o
   4   5   7       2198.22       2153.43        19.04 o
   5   5   7        489.18        430.19         6.80 o
   6   5   7        767.02        727.58         9.40 o
   7   5   7         83.92         93.69         4.41 o
   8   5   7        190.89        192.80         5.09 o
   9   5   7         22.74         24.23         2.94 o
  10   5   7        149.61        157.29         5.99 o
  11   5   7         25.05         22.17         3.90 o
  12   5   7         22.82         25.57         4.19 o
  13   5   7         36.43         40.18         4.99 o
  14   5   7        105.77        126.10         6.95 o
  15   5   7          2.81          8.70         6.38 o
 -14   6   7         18.04         21.37         5.23 o
 -13   6   7         29.61         36.68         4.52 o
 -12   6   7         62.30         61.68         4.09 o
 -11   6   7         82.28         84.72         4.06 o
 -10   6   7         16.24         16.46         2.59 o
  -9   6   7        120.27        109.16         3.62 o
  -8   6   7        130.22        122.20         3.24 o
  -7   6   7        139.47        139.60         3.32 o
  -6   6   7          7.42          9.17         1.78 o
  -5   6   7        704.10        650.61         7.25 o
  -4   6   7        304.83        305.12         4.45 o
  -3   6   7         91.92         81.16         3.05 o
  -2   6   7        122.43        135.39         2.38 o
  -1   6   7         60.28         57.49         1.75 o
   0   6   7          1.62         -0.98         0.98 o
   1   6   7         57.77         52.47         2.01 o
   2   6   7        113.47        123.31         2.64 o
   3   6   7         85.05         76.55         1.84 o
   4   6   7        302.12        307.56         4.49 o
   5   6   7        689.96        641.50         7.89 o
   6   6   7          8.08          9.75         2.16 o
   7   6   7        138.97        148.46         5.06 o
   8   6   7        134.34        122.99         4.41 o
   9   6   7        120.09        111.62         5.17 o
  10   6   7         18.35         20.60         3.60 o
  11   6   7         84.92         91.38         5.66 o
  12   6   7         60.03         58.72         5.24 o
  13   6   7         28.71         27.93         4.44 o
  14   6   7         18.70         13.87         4.31 o
 -14   7   7          7.27          6.21         4.31 o
 -13   7   7        175.82        182.35         8.61 o
 -12   7   7         27.82         21.99         3.84 o
 -11   7   7        175.09        179.29         6.08 o
 -10   7   7         22.11         22.46         2.86 o
  -9   7   7        209.33        216.66         4.96 o
  -8   7   7         31.39         29.50         2.52 o
  -7   7   7         48.99         53.46         2.54 o
  -6   7   7        263.60        229.21         5.15 o
  -5   7   7         35.58         35.63         2.50 o
  -4   7   7        458.78        452.85         5.79 o
  -3   7   7       1282.56       1181.68        12.01 o
  -2   7   7        135.93        147.61         2.43 o
  -1   7   7       1510.44       1475.68        13.79 o
   0   7   7        699.87        679.93         8.48 o
   1   7   7       1538.84       1527.07        15.25 o
   2   7   7        134.17        142.83         3.06 o
   3   7   7       1268.78       1173.59        11.02 o
   4   7   7        465.96        457.22         5.98 o
   5   7   7         34.34         37.37         2.73 o
   6   7   7        258.85        225.03         5.13 o
   7   7   7         47.83         45.80         3.80 o
   8   7   7         32.85         27.17         3.32 o
   9   7   7        207.27        201.99         6.70 o
  10   7   7         21.87         22.15         3.81 o
  11   7   7        180.44        179.46         7.09 o
  12   7   7         26.80         22.53         4.26 o
  13   7   7        177.98        192.28         8.82 o
  14   7   7          7.10          6.02         3.89 o
 -14   8   7          8.20          2.73         7.75 o
 -13   8   7         48.82         40.95         4.63 o
 -12   8   7         62.03         62.19         5.05 o
 -11   8   7         62.16         59.90         4.45 o
 -10   8   7         92.72         95.43         4.37 o
  -9   8   7        127.77        126.07         4.48 o
  -8   8   7        121.36        126.25         3.92 o
  -7   8   7        162.40        154.57         4.09 o
  -6   8   7        231.69        218.58         4.72 o
  -5   8   7        329.26        321.31         5.51 o
  -4   8   7        505.20        495.15         6.71 o
  -3   8   7         37.83         39.92         2.29 o
  -2   8   7       1874.65       1777.67        16.61 o
  -1   8   7        443.67        414.47         5.51 o
   0   8   7        587.56        549.56        10.29 o
   1   8   7        450.87        421.41         8.50 o
   2   8   7       1912.98       1792.70        16.77 o
   3   8   7         37.15         40.32         2.47 o
   4   8   7        505.45        499.30         7.20 o
   5   8   7        332.96        322.75         6.13 o
   6   8   7        233.51        219.85         6.16 o
   7   8   7        163.55        147.46         7.03 o
   8   8   7        122.01        119.58         5.38 o
   9   8   7        125.08        116.40         5.71 o
  10   8   7         91.60        103.25         5.83 o
  11   8   7         63.13         53.15         5.21 o
  12   8   7         60.01         57.51         8.50 o
  13   8   7         48.69         52.96         5.50 o
 -13   9   7         14.18         12.21         5.12 o
 -12   9   7         11.85         20.39         3.94 o
 -11   9   7         29.86         34.12         4.38 o
 -10   9   7         84.66         82.11         5.50 o
  -9   9   7        134.99        139.07         5.30 o
  -8   9   7         50.61         53.92         3.70 o
  -7   9   7        187.70        186.51         4.81 o
  -6   9   7        183.13        197.20         5.15 o
  -5   9   7          8.31         14.04         2.19 o
  -4   9   7         47.70         44.58         2.78 o
  -3   9   7         65.67         66.94         2.73 o
  -2   9   7        252.76        251.47         4.42 o
  -1   9   7        145.29        147.80         3.75 o
   0   9   7         50.37         53.77         2.62 o
   1   9   7        144.82        151.88         3.97 o
   2   9   7        262.03        262.76         4.56 o
   3   9   7         65.64         69.59         2.48 o
   4   9   7         44.87         41.52         3.30 o
   5   9   7          9.01         13.49         2.69 o
   6   9   7        181.00        187.84         5.92 o
   7   9   7        186.30        188.55         6.71 o
   8   9   7         47.75         55.23         7.71 o
   9   9   7        134.95        140.31         6.28 o
  10   9   7         88.20         87.93         7.34 o
  11   9   7         30.94         34.02         4.52 o
  12   9   7         12.17         14.99         5.98 o
  13   9   7         15.55          8.99         4.31 o
 -13  10   7          5.26         -4.14         9.16 o
 -12  10   7         10.40          8.52         3.80 o
 -11  10   7         54.26         52.16         4.99 o
 -10  10   7         19.47         25.11         3.64 o
  -9  10   7        115.02        130.17         5.36 o
  -8  10   7        144.50        145.25         5.31 o
  -7  10   7        212.22        206.00         5.72 o
  -6  10   7         50.66         55.75         3.72 o
  -5  10   7        454.57        463.41         7.26 o
  -4  10   7         57.59         58.85         3.12 o
  -3  10   7        405.69        395.82         6.16 o
  -2  10   7         26.52         31.49         2.43 o
  -1  10   7         89.83         92.00         3.83 o
   0  10   7          0.02          0.00         1.60 o
   1  10   7         90.83         82.88         3.40 o
   2  10   7         27.27         33.76         2.40 o
   3  10   7        402.66        381.38         7.15 o
   4  10   7         58.06         56.99         3.77 o
   5  10   7        455.59        464.76         9.27 o
   6  10   7         48.71         60.00         4.16 o
   7  10   7        214.87        206.02         6.81 o
   8  10   7        142.19        143.73        10.01 o
   9  10   7        108.96        117.15         6.11 o
  10  10   7         20.20         20.08         4.28 o
  11  10   7         55.38         51.51         5.50 o
  12  10   7         10.19          2.01         3.76 o
 -12  11   7         10.21         10.30         5.01 o
 -11  11   7         89.20        102.45         6.09 o
 -10  11   7         12.40         16.65         3.89 o
  -9  11   7        124.37        123.79         5.48 o
  -8  11   7        190.51        190.20         6.19 o
  -7  11   7        214.55        212.55         6.24 o
  -6  11   7         76.83         75.43         4.14 o
  -5  11   7         58.65         64.97         3.84 o
  -4  11   7        167.38        179.56         4.88 o
  -3  11   7        360.80        364.35         6.77 o
  -2  11   7        171.23        155.87         4.09 o
  -1  11   7        275.84        257.24         8.59 o
   0  11   7        245.33        259.05         7.16 o
   1  11   7        281.23        275.77         6.75 o
   2  11   7        169.66        171.31         4.46 o
   3  11   7        354.15        355.22         7.49 o
   4  11   7        167.84        168.08         5.68 o
   5  11   7         60.66         69.21         4.54 o
   6  11   7         73.43         68.28         4.72 o
   7  11   7        215.15        221.13         7.34 o
   8  11   7        193.58        198.45         7.18 o
   9  11   7        128.00        128.43         6.47 o
  10  11   7         13.17         15.74         4.09 o
  11  11   7         88.60         94.32         6.63 o
  12  11   7         10.58          9.26         5.08 o
 -11  12   7         10.04          6.12         3.58 o
 -10  12   7         80.45         92.57         8.88 o
  -9  12   7         53.14         54.75         5.04 o
  -8  12   7          3.57          9.54         3.09 o
  -7  12   7         29.61         27.40         3.62 o
  -6  12   7         85.98         89.29         5.47 o
  -5  12   7         10.09          8.89         2.88 o
  -4  12   7         34.00         46.23         3.95 o
  -3  12   7        116.96        117.41         4.33 o
  -2  12   7        301.72        308.28         5.89 o
  -1  12   7         60.10         69.85         5.94 o
   0  12   7        282.03        285.16         7.37 o
   1  12   7         60.99         64.97         4.25 o
   2  12   7        308.24        323.78         9.50 o
   3  12   7        119.52        124.48         4.95 o
   4  12   7         31.13         42.87         5.18 o
   5  12   7          9.80         11.81         3.27 o
   6  12   7         86.23         87.35         5.25 o
   7  12   7         29.20         29.53         6.33 o
   8  12   7          3.75          3.29         3.13 o
   9  12   7         54.15         53.08         5.35 o
  10  12   7         82.89         84.95         6.15 o
  11  12   7         10.55          6.98         4.02 o
 -10  13   7          8.12          6.11         3.74 o
  -9  13   7         58.66         61.38         5.67 o
  -8  13   7         11.19         13.30         4.00 o
  -7  13   7         32.34         29.77         4.11 o
  -6  13   7         57.33         66.69         5.31 o
  -5  13   7         23.69         27.33         4.90 o
  -4  13   7        111.47        123.91         7.41 o
  -3  13   7         87.74         84.96         4.67 o
  -2  13   7        124.95        129.24         5.52 o
  -1  13   7         86.08         79.63         6.42 o
   0  13   7          1.11          2.07         3.73 o
   1  13   7         85.63         88.99         5.62 o
   2  13   7        126.15        142.70         5.93 o
   3  13   7         86.31         85.85         6.44 o
   4  13   7        109.09        110.20         5.42 o
   5  13   7         23.09         30.16         4.73 o
   6  13   7         59.25         62.24         7.64 o
   7  13   7         31.24         32.61         5.16 o
   8  13   7         10.96          9.52         4.19 o
   9  13   7         59.77         57.70         7.87 o
  10  13   7          7.76          6.26         3.86 o
  -9  14   7         14.49          9.44         4.38 o
  -8  14   7         33.83         33.13         4.78 o
  -7  14   7         72.79         81.98         5.97 o
  -6  14   7         16.56         18.47         4.08 o
  -5  14   7        125.02        115.87         6.15 o
  -4  14   7         24.67         26.47         5.03 o
  -3  14   7        267.31        256.25        10.20 o
  -2  14   7         13.80         18.55         4.14 o
  -1  14   7        132.15        155.16         9.12 o
   0  14   7         16.98         19.87         8.72 o
   1  14   7        134.54        140.51         9.80 o
   2  14   7         13.80         12.71         4.56 o
   3  14   7        262.27        278.43        11.85 o
   4  14   7         25.34         21.33         4.78 o
   5  14   7        124.70        116.59         7.08 o
   6  14   7         16.43         15.61         3.90 o
   7  14   7         75.75         84.44         5.83 o
   8  14   7         33.01         35.43         5.58 o
   9  14   7         14.21         16.47         4.18 o
  -7  15   7          1.04          1.91         3.51 o
  -6  15   7        105.25        109.76         7.95 o
  -5  15   7         10.91          7.50         3.62 o
  -4  15   7        123.43        130.08         8.65 o
  -3  15   7         44.78         57.48         8.78 o
  -2  15   7         74.62         85.57         7.05 o
  -1  15   7         19.35         19.66         6.37 o
   0  15   7         25.32         25.96         6.65 o
   1  15   7         19.17         28.58         6.90 o
   3  15   7         45.08         54.15         6.74 o
   4  15   7        124.90        119.09        12.75 o
   5  15   7         10.99          4.91         6.24 o
   6  15   7        108.23        108.34         8.58 o
   7  15   7          1.13         -4.39         4.39 o
   8  15   7         25.62         16.11         6.48 o
  -6  16   7          3.99         -2.00         3.94 o
  -5  16   7          6.28         13.45         5.18 o
  -4  16   7         59.86         61.29         8.31 o
  -3  16   7          5.21          9.53         7.98 o
  -2  16   7         44.56         35.91         7.84 o
  -1  16   7         31.53         30.62         8.25 o
   0  16   7          6.22          9.32        11.97 o
   1  16   7         32.50         27.19         9.75 o
   2  16   7         44.39         34.29        10.94 o
   4  16   7         58.63         58.52        13.30 o
   5  16   7          5.18         -1.12         4.57 o
   6  16   7          3.77          2.04         4.94 o
  -4  17   7         27.90         20.45        11.23 o
  -3  17   7          8.03         11.82        10.05 o
  -2  17   7         32.84         31.25         7.93 o
  -1  17   7        150.25        175.82        41.97 o
   0  17   7          0.00          0.40         5.72 o
   1  17   7        150.59        134.48        15.07 o
   2  17   7         33.03         29.56        10.64 o
   3  17   7          7.64          2.96         8.28 o
   0   0   8         14.10         15.55         1.23 o
   1   0   8       3197.15       3290.38        22.83 o
   2   0   8          6.48         11.28         0.81 o
   3   0   8       6894.55       7337.29        55.17 o
   4   0   8        591.88        617.67         5.68 o
   5   0   8        331.32        297.05         3.39 o
   6   0   8        131.62        134.42         2.40 o
   7   0   8        851.08        787.93         7.26 o
   8   0   8          5.23          8.91         1.41 o
   9   0   8        372.19        364.77         4.82 o
  10   0   8         24.01         33.20         2.68 o
  11   0   8        342.96        360.89         8.13 o
  12   0   8          5.28          5.57         2.57 o
  13   0   8        227.20        229.21         8.73 o
  14   0   8         21.57         11.37         4.56 o
  15   0   8          7.06         17.33         5.27 o
 -15   1   8         12.75         14.08         5.50 o
 -14   1   8         48.25         37.48         5.50 o
 -13   1   8         32.28         40.54         4.10 o
 -12   1   8        100.43        104.44         4.60 o
 -11   1   8         27.13         33.32         2.99 o
 -10   1   8         72.43         73.60         2.90 o
  -9   1   8        330.09        331.33         4.91 o
  -8   1   8        167.90        157.98         2.99 o
  -7   1   8        543.73        532.91         5.60 o
  -6   1   8        313.21        294.14         3.68 o
  -5   1   8        322.67        301.32         3.50 o
  -4   1   8         17.30         22.87         1.29 o
  -3   1   8        651.21        654.95         5.83 o
  -2   1   8       3830.32       4011.08        26.49 o
  -1   1   8       1716.04       1886.39        12.35 o
   0   1   8       7231.62       7768.69        57.44 o
   1   1   8       1716.52       1876.21        13.45 o
   2   1   8       3832.88       3932.94        28.54 o
   3   1   8        669.06        681.68         5.67 o
   4   1   8         19.49         26.42         1.22 o
   5   1   8        321.34        304.78         3.33 o
   6   1   8        312.99        297.31         3.53 o
   7   1   8        531.62        514.62         5.30 o
   8   1   8        169.69        164.76         2.95 o
   9   1   8        330.28        348.07         6.48 o
  10   1   8         71.46         73.36         3.50 o
  11   1   8         27.39         33.95         3.29 o
  12   1   8         98.90        102.25         6.69 o
  13   1   8         33.05         37.32         4.21 o
  14   1   8         48.67         44.36         7.60 o
  15   1   8         12.90          6.46         4.95 o
 -15   2   8         16.02         11.10         4.82 o
 -14   2   8         61.58         66.41         6.60 o
 -13   2   8         15.11          5.76         4.77 o
 -12   2   8         17.98         27.41         3.36 o
 -11   2   8        175.32        184.42         6.42 o
 -10   2   8        436.53        446.75         6.19 o
  -9   2   8        269.30        255.86         4.37 o
  -8   2   8        121.86        113.38         3.36 o
  -7   2   8        128.04        115.29         2.57 o
  -6   2   8        373.03        357.35         4.22 o
  -5   2   8        964.20        953.00         8.50 o
  -4   2   8       3448.94       3445.29        24.45 o
  -3   2   8        149.21        172.58         2.38 o
  -2   2   8         24.72         31.38         0.94 o
  -1   2   8       1014.65       1166.68         8.37 o
   0   2   8         14.84         13.14         0.84 o
   1   2   8       1027.12       1190.12         9.40 o
   2   2   8         28.85         32.78         1.26 o
   3   2   8        146.35        169.00         2.67 o
   4   2   8       3460.08       3466.57        29.77 o
   5   2   8        962.00        945.20        12.06 o
   6   2   8        363.43        355.49         4.74 o
   7   2   8        127.08        116.29         2.93 o
   8   2   8        131.82        121.50         2.92 o
   9   2   8        272.83        257.28         4.78 o
  10   2   8        438.65        450.30         7.74 o
  11   2   8        175.13        174.70         5.74 o
  12   2   8         18.12         26.94         3.60 o
  13   2   8         14.72         13.35         3.71 o
  14   2   8         62.36         68.78         5.72 o
  15   2   8         16.54         17.47         5.72 o
 -15   3   8         17.10         20.59         6.90 o
 -14   3   8         23.33         31.48         4.25 o
 -13   3   8         81.89         89.46         5.64 o
 -12   3   8         42.60         48.28         4.13 o
 -11   3   8         17.58         23.83         2.86 o
 -10   3   8         66.19         70.65         2.89 o
  -9   3   8        267.46        260.02         4.50 o
  -8   3   8        296.43        262.23         4.30 o
  -7   3   8        230.45        234.06         3.88 o
  -6   3   8        424.75        417.82         4.66 o
  -5   3   8       2571.64       2443.40        19.08 o
  -4   3   8        549.10        556.86         5.59 o
  -3   3   8       1851.44       1878.58        13.96 o
  -2   3   8       1429.35       1518.67        11.34 o
  -1   3   8        816.39        897.68        11.72 o
   0   3   8       1489.35       1456.33        12.03 o
   1   3   8        806.63        884.15         9.50 o
   2   3   8       1439.01       1503.67        12.57 o
   3   3   8       1883.32       1920.61        16.67 o
   4   3   8        548.93        564.60         5.72 o
   5   3   8       2561.06       2437.92        22.19 o
   6   3   8        423.67        409.99         5.15 o
   7   3   8        229.67        230.00         3.91 o
   8   3   8        294.73        263.80         4.91 o
   9   3   8        269.60        258.71         6.01 o
  10   3   8         66.05         64.43         3.54 o
  11   3   8         16.43         22.81         4.10 o
  12   3   8         44.56         48.08         4.84 o
  13   3   8         82.51         87.31         5.77 o
  14   3   8         22.22         22.71         4.40 o
  15   3   8         16.54         18.57         5.07 o
 -15   4   8         28.41         33.17         6.02 o
 -14   4   8         15.17         11.84         3.71 o
 -13   4   8        154.66        171.11         6.42 o
 -12   4   8         99.77        104.53         4.42 o
 -11   4   8         76.77         85.75         4.32 o
 -10   4   8         31.96         39.47         2.60 o
  -9   4   8         10.27         11.49         1.83 o
  -8   4   8        179.07        158.81         3.71 o
  -7   4   8        184.55        171.27         3.41 o
  -6   4   8        668.76        635.44         6.88 o
  -5   4   8        248.12        238.06         3.44 o
  -4   4   8       1573.43       1613.65        13.25 o
  -3   4   8       1271.06       1199.10        10.20 o
  -2   4   8        470.67        463.49         4.06 o
  -1   4   8        445.22        426.04         3.90 o
   0   4   8         15.93         23.79         1.02 o
   1   4   8        446.58        437.34         7.02 o
   2   4   8        462.90        447.63         5.14 o
   3   4   8       1273.17       1225.24        16.10 o
   4   4   8       1567.89       1633.27        14.91 o
   5   4   8        243.37        243.62         3.84 o
   6   4   8        668.99        636.40         7.26 o
   7   4   8        183.99        163.96         4.33 o
   8   4   8        180.98        157.68         4.52 o
   9   4   8         11.49         12.11         2.59 o
  10   4   8         31.87         34.24         3.46 o
  11   4   8         79.39         81.98         5.18 o
  12   4   8         99.95        102.89         6.19 o
  13   4   8        155.93        174.52         7.31 o
  14   4   8         16.14         16.92         4.29 o
  15   4   8         26.42         15.36         4.99 o
 -15   5   8          2.59         -2.36         5.32 o
 -14   5   8        203.76        222.35         9.35 o
 -13   5   8         17.68         16.06         3.43 o
 -12   5   8        322.30        340.65         7.75 o
 -11   5   8          1.32          1.52         2.26 o
 -10   5   8        136.67        139.71         4.10 o
  -9   5   8         28.74         31.38         2.37 o
  -8   5   8         15.34         15.38         1.88 o
  -7   5   8        102.58         85.23         2.69 o
  -6   5   8         41.64         48.22         2.60 o
  -5   5   8        137.01        130.72         3.00 o
  -4   5   8        644.69        610.46         6.31 o
  -3   5   8        328.54        312.73         3.97 o
  -2   5   8        464.84        436.03         5.26 o
  -1   5   8         38.48         50.38         1.36 o
   0   5   8        291.62        288.38         3.47 o
   1   5   8         38.86         50.84         1.80 o
   2   5   8        489.24        471.50         5.37 o
   3   5   8        327.30        319.68         4.29 o
   4   5   8        646.49        614.22         6.99 o
   5   5   8        136.38        134.67         3.05 o
   6   5   8         41.67         47.94         2.74 o
   7   5   8        102.84         79.87         3.43 o
   8   5   8         13.09         12.81         3.03 o
   9   5   8         28.62         30.41         3.55 o
  10   5   8        133.97        143.52         8.65 o
  11   5   8          1.36          3.88         4.26 o
  12   5   8        328.11        345.50        11.84 o
  13   5   8         17.39         15.07         4.03 o
  14   5   8        205.98        212.41         8.36 o
  15   5   8          2.68         -0.89         7.09 o
 -14   6   8         41.09         35.07         5.66 o
 -13   6   8        172.44        173.04         6.23 o
 -12   6   8         13.27         15.70         2.84 o
 -11   6   8         78.69         83.55         4.10 o
 -10   6   8          3.87          1.57         2.09 o
  -9   6   8        208.66        217.85         4.80 o
  -8   6   8         17.49         20.42         2.05 o
  -7   6   8        232.44        215.30         4.07 o
  -6   6   8        641.98        631.51         8.07 o
  -5   6   8        660.14        584.43         6.83 o
  -4   6   8       3350.49       3099.40        25.57 o
  -3   6   8        460.02        459.38         5.06 o
  -2   6   8        135.58        125.52         2.37 o
  -1   6   8       1838.43       1830.41        15.36 o
   0   6   8         46.67         41.48         1.68 o
   1   6   8       1882.52       1889.08        17.98 o
   2   6   8        140.19        127.29         2.78 o
   3   6   8        466.79        456.38         5.69 o
   4   6   8       3365.18       3140.48        27.13 o
   5   6   8        652.77        571.41         8.10 o
   6   6   8        635.10        620.24         9.10 o
   7   6   8        228.29        199.35         5.05 o
   8   6   8         20.30         21.40         3.68 o
   9   6   8        208.80        208.43         6.59 o
  10   6   8          3.25          5.11         3.09 o
  11   6   8         81.55         76.03         5.42 o
  12   6   8         13.49         15.87         3.81 o
  13   6   8        172.44        173.13         8.14 o
  14   6   8         41.66         35.13         5.17 o
 -14   7   8          1.11          8.05         5.42 o
 -13   7   8         13.04         15.56         3.82 o
 -12   7   8          8.76          4.50         2.86 o
 -11   7   8          3.62          6.09         2.53 o
 -10   7   8        144.45        127.93         4.55 o
  -9   7   8        146.74        142.47         4.26 o
  -8   7   8         20.01         23.08         2.43 o
  -7   7   8        113.94        111.76         3.38 o
  -6   7   8         99.94        101.73         3.95 o
  -5   7   8       1041.65        984.49        11.05 o
  -4   7   8        481.32        458.23         5.93 o
  -3   7   8        995.30        930.74         9.54 o
  -2   7   8         62.94         65.31         2.09 o
  -1   7   8        456.53        444.52         5.18 o
   0   7   8        593.08        553.67         7.55 o
   1   7   8        448.46        428.43         5.84 o
   2   7   8         65.83         67.46         2.37 o
   3   7   8       1020.84        969.17        10.15 o
   4   7   8        479.19        466.47         6.64 o
   5   7   8       1027.83        971.95        12.17 o
   6   7   8         99.90        100.04         4.35 o
   7   7   8        107.18         96.93         4.46 o
   8   7   8         19.39         22.20         3.30 o
   9   7   8        152.74        158.01         5.98 o
  10   7   8        144.64        126.05         8.67 o
  11   7   8          3.50          5.07         3.35 o
  12   7   8          8.85         11.26         3.94 o
  13   7   8         13.66         16.89         4.28 o
  14   7   8          1.27          4.37         3.71 o
 -14   8   8         12.65          8.57         9.16 o
 -13   8   8         70.49         74.11         5.54 o
 -12   8   8         16.69         21.47         3.79 o
 -11   8   8         44.71         46.95         4.25 o
 -10   8   8        127.08        118.23         4.63 o
  -9   8   8         17.12         22.02         2.89 o
  -8   8   8        246.22        251.80         5.28 o
  -7   8   8         34.57         37.71         2.88 o
  -6   8   8        314.46        290.19         5.46 o
  -5   8   8        118.49        110.08         3.54 o
  -4   8   8        601.38        586.30         7.13 o
  -3   8   8       1319.53       1242.51        12.79 o
  -2   8   8         63.58         71.68         2.26 o
  -1   8   8        106.51         92.97         3.39 o
   0   8   8        428.75        441.41         6.52 o
   1   8   8        107.07         96.11         2.92 o
   2   8   8         66.79         74.72         2.61 o
   3   8   8       1325.10       1235.49        12.56 o
   4   8   8        607.42        568.31         8.76 o
   5   8   8        118.73        105.89         4.38 o
   6   8   8        304.95        270.17         6.76 o
   7   8   8         33.81         37.42         3.74 o
   8   8   8        250.61        258.11         7.41 o
   9   8   8         16.56         21.56         3.79 o
  10   8   8        127.97        120.68         6.07 o
  11   8   8         44.86         49.67         6.71 o
  12   8   8         16.77         14.01         4.31 o
  13   8   8         71.62         80.22         8.34 o
 -13   9   8          1.92          2.87         3.50 o
 -12   9   8        162.88        163.47         7.44 o
 -11   9   8         17.04         22.66         3.68 o
 -10   9   8         24.32         29.46         3.77 o
  -9   9   8        237.46        232.54         5.87 o
  -8   9   8        124.34        118.56         4.36 o
  -7   9   8         59.82         61.37         3.47 o
  -6   9   8         37.12         46.77         3.03 o
  -5   9   8        227.15        222.36         4.90 o
  -4   9   8         70.50         78.49         3.26 o
  -3   9   8        253.29        240.29         4.62 o
  -2   9   8        496.46        433.15         6.33 o
  -1   9   8         21.14         30.66         3.44 o
   0   9   8        892.35        853.06        13.77 o
   1   9   8         21.19         29.47         2.26 o
   2   9   8        489.21        424.72         5.99 o
   3   9   8        254.40        232.79         4.90 o
   4   9   8         67.81         68.15         3.49 o
   5   9   8        225.56        221.83         7.35 o
   6   9   8         37.02         41.59         3.86 o
   7   9   8         59.75         67.02         4.84 o
   8   9   8        128.11        130.89         5.83 o
   9   9   8        237.31        232.17         7.54 o
  10   9   8         24.98         23.19         4.19 o
  11   9   8         16.43         12.59         4.04 o
  12   9   8        165.76        174.34         7.67 o
  13   9   8          1.95          3.61         4.21 o
 -12  10   8          5.36          2.72         3.36 o
 -11  10   8         87.59         80.94         6.10 o
 -10  10   8        122.14        116.67         5.44 o
  -9  10   8         65.93         72.96         4.71 o
  -8  10   8        101.19         95.69         4.34 o
  -7  10   8        175.83        186.88         5.23 o
  -6  10   8         60.80         67.70         3.88 o
  -5  10   8         45.86         43.57         3.14 o
  -4  10   8         29.40         33.35         2.89 o
  -3  10   8        268.72        256.08         4.98 o
  -2  10   8         42.34         46.08         2.82 o
  -1  10   8        373.94        388.05         7.01 o
   0  10   8        191.52        187.81         6.92 o
   1  10   8        383.04        379.74         6.16 o
   2  10   8         42.37         45.96         2.92 o
   3  10   8        272.84        258.28         5.77 o
   4  10   8         29.00         37.02         3.45 o
   5  10   8         46.36         47.95         3.96 o
   6  10   8         60.98         65.92         4.45 o
   7  10   8        173.64        181.76         6.49 o
   8  10   8        101.37         90.69         5.49 o
   9  10   8         68.25         67.04         5.59 o
  10  10   8        121.85        119.57         6.90 o
  11  10   8         85.18        103.06         6.51 o
  12  10   8          5.34          2.51         3.61 o
 -12  11   8         12.31         11.40        10.98 o
 -11  11   8         63.56         59.86         7.36 o
 -10  11   8         26.82         24.48         4.33 o
  -9  11   8         63.69         59.53         4.63 o
  -8  11   8        109.52         97.71         4.95 o
  -7  11   8        242.10        254.42         7.33 o
  -6  11   8         24.48         34.76         3.52 o
  -5  11   8        262.05        278.44         6.87 o
  -4  11   8        267.97        282.54         6.11 o
  -3  11   8         13.19         18.29         2.60 o
  -2  11   8        126.02        127.47         3.89 o
  -1  11   8          9.13         11.25         3.52 o
   0  11   8        442.12        418.67         8.38 o
   1  11   8          8.73         14.01         2.48 o
   2  11   8        128.50        129.35         3.98 o
   3  11   8         13.83         16.63         2.67 o
   4  11   8        264.06        270.56         7.04 o
   5  11   8        256.62        276.66         7.39 o
   6  11   8         24.28         23.95         3.68 o
   7  11   8        249.17        248.61         7.67 o
   8  11   8        108.05        111.33         5.92 o
   9  11   8         64.90         63.02         6.09 o
  10  11   8         27.33         23.85         4.47 o
  11  11   8         62.83         72.25         9.12 o
  12  11   8         13.07         20.99        11.82 o
 -11  12   8         15.59         14.41         3.96 o
 -10  12   8         89.36         88.34         7.67 o
  -9  12   8         68.84         66.43         5.18 o
  -8  12   8         99.91        105.96         5.24 o
  -7  12   8         35.23         38.28         4.66 o
  -6  12   8        141.99        141.42         8.02 o
  -5  12   8         49.53         50.79         5.12 o
  -4  12   8        171.46        171.04         5.73 o
  -3  12   8         36.44         43.46         3.79 o
  -2  12   8         39.68         46.14         3.47 o
  -1  12   8        189.61        205.72         6.89 o
   0  12   8         19.67         15.43         3.46 o
   1  12   8        192.50        199.33         6.24 o
   2  12   8         43.24         54.73         3.85 o
   3  12   8         36.96         40.90         3.54 o
   4  12   8        174.33        173.67         6.02 o
   5  12   8         48.90         55.88         4.73 o
   6  12   8        139.41        134.92         6.01 o
   7  12   8         34.85         38.75         4.82 o
   8  12   8        102.08        109.84         6.37 o
   9  12   8         68.28         69.10         5.68 o
  10  12   8         87.76         90.21         6.28 o
  11  12   8         16.04          9.00         4.39 o
 -10  13   8         10.19          9.58         4.14 o
  -9  13   8         68.79         74.21         7.21 o
  -8  13   8         37.69         26.34         4.87 o
  -7  13   8        151.07        136.45         6.06 o
  -6  13   8         25.93         26.68         4.20 o
  -5  13   8        261.93        274.79         9.57 o
  -4  13   8         45.92         46.62         4.24 o
  -3  13   8        160.54        165.98         9.08 o
  -2  13   8         93.67        105.21         6.21 o
  -1  13   8        184.89        189.92        12.20 o
   0  13   8          1.62          4.57         3.90 o
   1  13   8        181.28        184.95         6.95 o
   2  13   8         91.82        102.41         8.28 o
   3  13   8        166.15        184.02         7.52 o
   4  13   8         46.70         55.22         5.61 o
   5  13   8        258.14        267.73         7.85 o
   6  13   8         25.75         29.23         7.12 o
   7  13   8        146.31        128.92         6.32 o
   8  13   8         38.95         39.03         5.73 o
   9  13   8         71.16         77.01         6.25 o
  10  13   8          9.37          5.35         4.41 o
  -9  14   8         14.52          4.52         3.78 o
  -8  14   8         50.60         48.29         8.26 o
  -7  14   8          4.39          4.04         3.97 o
  -6  14   8         67.52         72.95         5.78 o
  -5  14   8         26.18         23.93         4.86 o
  -4  14   8          2.23         -3.75         3.75 o
  -3  14   8         58.65         62.33         6.57 o
  -2  14   8         52.07         52.67         5.36 o
  -1  14   8        173.88        190.93         6.66 o
   0  14   8          9.29         13.06         4.20 o
   1  14   8        178.09        198.22        14.04 o
   2  14   8         53.82         71.19         6.45 o
   3  14   8         59.42         61.50         6.43 o
   4  14   8          2.16          2.06         4.19 o
   5  14   8         25.16         16.59         5.21 o
   6  14   8         66.78         80.32         6.54 o
   7  14   8          4.02          4.58         3.39 o
   8  14   8         50.16         43.70         5.27 o
   9  14   8         14.08         10.88         4.11 o
  -8  15   8         21.74         15.96        10.94 o
  -7  15   8         43.58         47.17         5.33 o
  -6  15   8          0.99          8.12         4.09 o
  -5  15   8         33.97         32.88         7.47 o
  -4  15   8         59.25         62.04         8.98 o
  -3  15   8         91.68         77.47         9.75 o
  -2  15   8         42.74         38.51         6.16 o
  -1  15   8         12.03         11.99         4.28 o
   0  15   8        145.86        143.89        10.67 o
   1  15   8         12.18         10.78         5.95 o
   2  15   8         39.23         36.35        10.64 o
   3  15   8         92.75         72.41        12.71 o
   4  15   8         59.64         42.63         6.32 o
   5  15   8         33.53         36.69         6.36 o
   6  15   8          1.00          0.29         4.73 o
   7  15   8         43.48         27.69         6.25 o
  -6  16   8          7.14          2.51         4.98 o
  -5  16   8         97.68         95.82         9.55 o
  -4  16   8         37.69         36.74        11.06 o
  -3  16   8          7.68          3.58         6.16 o
  -2  16   8         41.82         56.15        18.33 o
  -1  16   8        139.32        145.78         8.79 o
   0  16   8          4.45          7.71         4.98 o
   1  16   8        136.52        138.43        23.05 o
   2  16   8         42.17         57.34        12.41 o
   3  16   8          7.38          1.18         8.28 o
   5  16   8         98.75        100.28         8.39 o
   6  16   8          8.00          6.23         5.16 o
  -4  17   8         12.31         14.22         6.66 o
  -3  17   8         29.07         21.61        11.57 o
  -2  17   8          3.21          3.65         6.56 o
  -1  17   8         23.65         14.11        10.64 o
   0  17   8          3.14          0.51         9.90 o
   1  17   8         24.12         36.65        10.94 o
   2  17   8          3.41          4.88         9.31 o
   3  17   8         28.69         43.15        11.53 o
   1   0   9        302.83        304.95         3.04 o
   2   0   9       1087.64       1169.76         8.52 o
   3   0   9       1906.74       2016.52        16.29 o
   4   0   9        779.92        875.43         8.09 o
   5   0   9        106.22         88.51         1.80 o
   6   0   9         52.47         55.84         1.82 o
   7   0   9        485.97        445.75         4.94 o
   8   0   9        438.70        407.22         4.85 o
   9   0   9        373.55        369.45         5.14 o
  10   0   9          0.85          1.78         1.79 o
  11   0   9         37.45         45.37         3.44 o
  12   0   9         25.83         30.66         3.77 o
  13   0   9         12.47         17.25         3.59 o
  14   0   9          2.93          6.40         5.76 o
  15   0   9         64.14         73.04         7.99 o
 -15   1   9         13.72         23.26         6.08 o
 -14   1   9         25.21         21.72         4.92 o
 -13   1   9         69.51         71.73         5.99 o
 -12   1   9         11.58         14.28         2.82 o
 -11   1   9        215.21        227.71         5.33 o
 -10   1   9         97.85        101.49         3.63 o
  -9   1   9        254.96        237.60         4.20 o
  -8   1   9        354.86        359.49         5.98 o
  -7   1   9       1291.52       1225.12        10.37 o
  -6   1   9        693.64        672.93         6.39 o
  -5   1   9         94.82        108.17         2.13 o
  -4   1   9        548.93        541.42         5.64 o
  -3   1   9       3737.64       3918.25        28.72 o
  -2   1   9       2456.72       2643.93        17.90 o
  -1   1   9       1671.57       1720.91        11.47 o
   0   1   9        306.86        352.87         3.30 o
   1   1   9       1668.54       1707.76        12.44 o
   2   1   9       2488.81       2633.24        18.67 o
   3   1   9       3752.25       3929.82        27.43 o
   4   1   9        539.06        547.31         5.58 o
   5   1   9         92.16        105.85         2.83 o
   6   1   9        680.50        670.60         6.17 o
   7   1   9       1282.89       1238.98        10.27 o
   8   1   9        351.99        348.64         4.97 o
   9   1   9        252.89        240.81         4.35 o
  10   1   9        100.58        105.52         3.89 o
  11   1   9        218.20        228.57         6.37 o
  12   1   9         11.33         11.40         3.15 o
  13   1   9         70.05         72.04         5.42 o
  14   1   9         25.48         28.92         5.45 o
  15   1   9         14.03         15.02         5.49 o
 -15   2   9          5.95          7.27         4.69 o
 -14   2   9         48.35         39.71         5.77 o
 -13   2   9         21.35         20.98         3.64 o
 -12   2   9        290.86        282.12         7.35 o
 -11   2   9         28.07         30.58         2.98 o
 -10   2   9        743.94        715.02         8.30 o
  -9   2   9        180.70        181.62         3.78 o
  -8   2   9         42.43         44.80         2.26 o
  -7   2   9       1044.82        983.29         8.85 o
  -6   2   9        134.73        124.72         2.39 o
  -5   2   9          9.39         11.61         1.11 o
  -4   2   9        409.24        401.81         4.12 o
  -3   2   9        920.73        926.68         7.47 o
  -2   2   9       3615.35       3812.86        26.52 o
  -1   2   9       1163.28       1231.97         8.88 o
   0   2   9         24.80          9.10         0.76 o
   1   2   9       1157.87       1193.06         9.51 o
   2   2   9       3664.45       3879.92        29.97 o
   3   2   9        925.31        916.30         7.84 o
   4   2   9        398.40        400.63         4.26 o
   5   2   9          8.46          9.42         1.17 o
   6   2   9        135.22        124.15         2.61 o
   7   2   9       1042.12        986.61         9.58 o
   8   2   9         46.59         48.65         2.24 o
   9   2   9        179.95        185.33         4.14 o
  10   2   9        737.64        717.21        10.06 o
  11   2   9         27.28         27.64         3.50 o
  12   2   9        294.01        283.74         8.23 o
  13   2   9         20.80         23.82         4.31 o
  14   2   9         45.70         47.70         6.65 o
  15   2   9          6.37          9.15         4.71 o
 -15   3   9         86.81        107.99         7.79 o
 -14   3   9         27.88         29.84         4.44 o
 -13   3   9         40.89         32.44         4.17 o
 -12   3   9          5.48         -0.67         2.49 o
 -11   3   9        404.58        424.38         6.47 o
 -10   3   9         25.43         27.83         2.36 o
  -9   3   9         39.99         46.52         2.57 o
  -8   3   9        134.74        125.07         3.19 o
  -7   3   9         59.32         52.82         3.05 o
  -6   3   9        180.02        169.72         2.90 o
  -5   3   9         31.70         33.38         1.73 o
  -4   3   9        678.22        725.38         6.91 o
  -3   3   9        391.43        423.54         4.40 o
  -2   3   9        502.29        535.61         5.05 o
  -1   3   9       2296.04       2404.86        17.17 o
   0   3   9         46.74         35.52         1.05 o
   1   3   9       2299.18       2394.40        18.06 o
   2   3   9        496.44        533.27         5.77 o
   3   3   9        384.03        414.90         4.98 o
   4   3   9        689.24        749.38         7.08 o
   5   3   9         29.74         30.09         1.43 o
   6   3   9        177.31        173.77         3.14 o
   7   3   9         57.93         55.32         2.44 o
   8   3   9        132.43        117.03         4.05 o
   9   3   9         38.38         54.27         4.08 o
  10   3   9         25.74         27.41         2.95 o
  11   3   9        405.00        408.92         9.56 o
  12   3   9          5.42          3.65         3.37 o
  13   3   9         43.76         52.88         7.68 o
  14   3   9         28.70         32.35         4.74 o
  15   3   9         86.62        100.59         7.69 o
 -15   4   9         84.46         93.51        17.00 o
 -14   4   9         15.23         17.60         5.33 o
 -13   4   9         16.13         17.33         3.87 o
 -12   4   9         38.96         39.42         3.68 o
 -11   4   9        118.81        133.36         4.29 o
 -10   4   9        137.43        143.44         3.82 o
  -9   4   9        175.62        184.79         3.99 o
  -8   4   9         39.19         33.73         2.29 o
  -7   4   9        275.25        275.60         4.35 o
  -6   4   9        146.84        145.59         2.85 o
  -5   4   9       2228.83       2143.88        17.23 o
  -4   4   9        469.93        450.77         5.07 o
  -3   4   9        770.40        720.73         6.63 o
  -2   4   9        455.53        468.26         4.48 o
  -1   4   9        729.52        760.66         7.52 o
   0   4   9        129.37        132.38         1.99 o
   1   4   9        723.08        758.43         9.64 o
   2   4   9        456.25        454.65         6.20 o
   3   4   9        768.92        708.99        13.34 o
   4   4   9        461.87        463.67         5.64 o
   5   4   9       2220.89       2136.37        26.22 o
   6   4   9        147.93        142.30         3.93 o
   7   4   9        267.98        270.01         6.21 o
   8   4   9         38.00         35.30         3.02 o
   9   4   9        175.09        183.94         5.21 o
  10   4   9        139.82        136.78         5.74 o
  11   4   9        120.84        123.28         6.50 o
  12   4   9         37.33         39.04         4.58 o
  13   4   9         15.53         16.84         4.05 o
  14   4   9         13.70         14.53         4.07 o
  15   4   9         83.39         82.70        24.38 o
 -15   5   9          8.39          1.18         5.62 o
 -14   5   9         99.13        113.79         7.45 o
 -13   5   9         17.60          7.41         3.18 o
 -12   5   9         34.40         45.85         3.69 o
 -11   5   9          7.50          3.89         2.26 o
 -10   5   9         39.01         33.64         2.89 o
  -9   5   9         12.85         10.27         1.91 o
  -8   5   9        331.70        306.79         6.25 o
  -7   5   9         33.08         34.26         2.17 o
  -6   5   9        992.79        903.90        10.23 o
  -5   5   9         33.98         38.11         2.10 o
  -4   5   9        802.40        788.92         7.70 o
  -3   5   9        279.23        262.61         3.82 o
  -2   5   9        573.77        616.32         5.37 o
  -1   5   9        457.01        467.75         4.42 o
   0   5   9        548.69        620.73         6.04 o
   1   5   9        458.60        478.98         6.26 o
   2   5   9        590.94        627.86         6.62 o
   3   5   9        277.74        262.49         3.79 o
   4   5   9        806.16        795.75         8.47 o
   5   5   9         33.56         39.18         3.19 o
   6   5   9        970.50        870.42        11.06 o
   7   5   9         33.75         31.17         2.70 o
   8   5   9        332.85        314.33         7.38 o
   9   5   9         12.56         11.71         3.65 o
  10   5   9         37.74         33.88         3.97 o
  11   5   9          7.52          5.56         2.94 o
  12   5   9         34.49         43.78         4.84 o
  13   5   9         17.30         11.19         3.87 o
  14   5   9         98.55        130.05        10.41 o
 -14   6   9         63.00         59.34         7.41 o
 -13   6   9          4.81          5.12         3.24 o
 -12   6   9         83.00         81.65         5.91 o
 -11   6   9         80.71         76.61         4.09 o
 -10   6   9         29.54         33.70         2.93 o
  -9   6   9        100.02         95.84         3.63 o
  -8   6   9         78.51         81.66         2.94 o
  -7   6   9        687.02        636.29         8.58 o
  -6   6   9        198.04        187.32         4.21 o
  -5   6   9        297.26        294.32         4.60 o
  -4   6   9       1229.24       1133.49        11.09 o
  -3   6   9        656.17        651.69         7.83 o
  -2   6   9        712.55        714.62         8.16 o
  -1   6   9        218.13        233.86         3.19 o
   0   6   9        585.47        589.69         6.04 o
   1   6   9        212.96        228.45         5.19 o
   2   6   9        710.95        705.26         7.52 o
   3   6   9        669.94        654.65         7.30 o
   4   6   9       1222.97       1155.14        11.59 o
   5   6   9        293.86        294.64         5.40 o
   6   6   9        200.15        192.78         5.40 o
   7   6   9        686.93        634.50        10.78 o
   8   6   9         75.20         74.09         4.25 o
   9   6   9        101.15        102.83         5.12 o
  10   6   9         31.56         31.90         4.26 o
  11   6   9         82.46         89.24         5.63 o
  12   6   9         81.18         79.89         6.32 o
  13   6   9          5.14          5.43         3.95 o
  14   6   9         62.68         63.52         5.93 o
 -14   7   9         42.45         36.60         5.79 o
 -13   7   9        133.65        133.91         5.84 o
 -12   7   9         24.03         25.06         3.67 o
 -11   7   9        137.44        133.67         4.90 o
 -10   7   9          1.82          4.24         2.36 o
  -9   7   9         57.91         70.70         3.48 o
  -8   7   9        153.84        154.57         4.56 o
  -7   7   9        108.57        109.59         3.68 o
  -6   7   9        125.04        113.93         3.64 o
  -5   7   9        158.23        145.75         3.85 o
  -4   7   9        630.87        588.99         7.08 o
  -3   7   9       1201.66       1122.98        11.68 o
  -2   7   9       1116.06       1050.86         9.58 o
  -1   7   9        588.14        547.14         6.69 o
   0   7   9        200.45        197.58         3.59 o
   1   7   9        601.49        551.74         7.46 o
   2   7   9       1114.33       1045.45        10.56 o
   3   7   9       1199.81       1137.98        11.94 o
   4   7   9        634.99        592.50         8.11 o
   5   7   9        159.42        145.60         4.73 o
   6   7   9        121.66        103.85         4.56 o
   7   7   9        109.36        113.15         4.83 o
   8   7   9        154.09        147.41         5.66 o
   9   7   9         55.34         67.07         4.78 o
  10   7   9          1.72          8.70         3.28 o
  11   7   9        132.30        137.59         6.57 o
  12   7   9         23.86         24.18         3.90 o
  13   7   9        133.55        140.95         7.90 o
  14   7   9         42.96         28.99        10.94 o
 -13   8   9          0.27          0.22         3.29 o
 -12   8   9        156.01        164.03         6.19 o
 -11   8   9         11.05          8.16         3.14 o
 -10   8   9        203.27        216.89         5.78 o
  -9   8   9         14.98         21.14         2.91 o
  -8   8   9        335.35        327.72         6.05 o
  -7   8   9         14.24         17.53         2.36 o
  -6   8   9         26.72         32.56         2.64 o
  -5   8   9        424.38        396.81         6.42 o
  -4   8   9       1460.21       1338.52        13.74 o
  -3   8   9         32.86         36.75         2.46 o
  -2   8   9       1031.67       1000.61         9.43 o
  -1   8   9        379.98        366.54         5.74 o
   0   8   9        853.23        883.46        10.50 o
   1   8   9        377.27        358.04         5.46 o
   2   8   9       1045.96       1012.03        10.50 o
   3   8   9         31.45         35.25         2.54 o
   4   8   9       1436.58       1305.69        15.75 o
   5   8   9        422.03        398.94         8.00 o
   6   8   9         26.49         32.61         3.40 o
   7   8   9         13.43         11.39         3.59 o
   8   8   9        328.00        312.77         8.04 o
   9   8   9         14.32         15.18         3.46 o
  10   8   9        206.78        207.43         7.80 o
  11   8   9         10.99          8.60         3.69 o
  12   8   9        161.64        156.31        10.45 o
  13   8   9          0.21          4.15         3.63 o
 -13   9   9          3.13          3.85         4.17 o
 -12   9   9         23.33         22.15         4.08 o
 -11   9   9         84.34         82.32         4.97 o
 -10   9   9        170.74        158.85         5.91 o
  -9   9   9         66.30         61.18         3.90 o
  -8   9   9         37.00         39.00         3.12 o
  -7   9   9         31.25         37.03         3.15 o
  -6   9   9        272.44        257.04         5.99 o
  -5   9   9        117.24        113.13         4.89 o
  -4   9   9        257.76        261.27         7.57 o
  -3   9   9        281.48        274.37         5.01 o
  -2   9   9         51.56         48.41         2.79 o
  -1   9   9        300.45        281.73         5.17 o
   0   9   9        507.98        486.72         7.00 o
   1   9   9        308.26        289.39         5.08 o
   2   9   9         52.63         48.16         2.63 o
   3   9   9        287.36        282.49         5.45 o
   4   9   9        259.81        263.18         5.91 o
   5   9   9        118.68        116.67         4.71 o
   6   9   9        267.90        260.13         6.85 o
   7   9   9         31.80         36.66         3.93 o
   8   9   9         36.81         37.08         4.19 o
   9   9   9         64.07         65.50         5.21 o
  10   9   9        170.80        173.26         7.53 o
  11   9   9         84.22         74.81         5.97 o
  12   9   9         23.17         27.47         4.75 o
  13   9   9          3.45          6.54         3.42 o
 -12  10   9          2.98         -2.50         3.59 o
 -11  10   9         97.66         87.66         6.04 o
 -10  10   9         73.41         76.28         6.16 o
  -9  10   9          2.87          4.41         2.76 o
  -8  10   9         24.78         27.57         3.14 o
  -7  10   9        273.88        272.54         6.14 o
  -6  10   9        100.10        102.29         4.40 o
  -5  10   9        261.43        273.24         7.30 o
  -4  10   9        158.67        163.11         4.69 o
  -3  10   9        301.48        289.19         5.38 o
  -2  10   9        181.34        180.83         4.32 o
  -1  10   9          3.99          4.24         1.93 o
   0  10   9          1.18          2.58         1.78 o
   1  10   9          3.73          3.96         1.70 o
   2  10   9        180.91        172.69         4.29 o
   3  10   9        306.81        285.71         5.68 o
   4  10   9        156.59        154.73         4.83 o
   5  10   9        261.93        281.09         7.12 o
   6  10   9        100.76         97.75         6.38 o
   7  10   9        268.60        262.01         7.66 o
   8  10   9         25.37         24.51         4.03 o
   9  10   9          4.23          1.38         3.20 o
  10  10   9         73.15         72.44         7.36 o
  11  10   9         97.93        103.81         6.49 o
  12  10   9          2.94         -0.49         3.58 o
 -12  11   9         21.70         34.88        13.30 o
 -11  11   9         73.00         72.59         5.86 o
 -10  11   9          6.77          7.79         3.20 o
  -9  11   9          4.70          2.81         2.86 o
  -8  11   9         22.21         22.14         3.52 o
  -7  11   9        130.47        141.60         5.58 o
  -6  11   9        575.04        562.76        10.26 o
  -5  11   9          6.09          7.69         2.82 o
  -4  11   9        224.73        221.44         5.61 o
  -3  11   9        287.44        278.12         6.15 o
  -2  11   9         76.05         73.45         4.42 o
  -1  11   9        139.67        146.17         5.70 o
   0  11   9          1.33          7.56         2.23 o
   1  11   9        136.20        145.95         5.35 o
   2  11   9         77.09         78.18         3.86 o
   3  11   9        284.03        291.80         6.46 o
   4  11   9        228.24        232.26         6.52 o
   5  11   9          5.88          9.20         2.96 o
   6  11   9        572.36        564.60        15.11 o
   7  11   9        131.12        135.20         6.09 o
   8  11   9         24.43         20.78         5.06 o
   9  11   9          4.29          3.23         3.70 o
  10  11   9          7.13          8.38         3.80 o
  11  11   9         70.31         77.58         7.05 o
 -11  12   9         15.09         13.09         8.55 o
 -10  12   9         13.89         17.25         4.38 o
  -9  12   9         19.70         23.69         4.11 o
  -8  12   9         63.03         60.80         5.09 o
  -7  12   9        173.57        168.91         8.29 o
  -6  12   9         28.08         28.79         4.95 o
  -5  12   9          3.31          6.65         2.95 o
  -4  12   9        120.04        123.88         5.40 o
  -3  12   9         52.02         48.51         3.67 o
  -2  12   9        440.32        440.13         8.88 o
  -1  12   9         69.94         71.55         5.80 o
   0  12   9          4.40         10.61         3.97 o
   1  12   9         68.53         77.00         4.42 o
   2  12   9        446.34        445.13        11.88 o
   3  12   9         52.14         62.47         4.52 o
   4  12   9        117.64        118.80         5.30 o
   5  12   9          2.93          5.95         2.83 o
   6  12   9         28.08         40.92         4.33 o
   7  12   9        173.46        189.91         7.07 o
   8  12   9         60.77         61.62         5.84 o
   9  12   9         20.10         16.89         4.08 o
  10  12   9         16.39         20.74         5.32 o
  11  12   9         14.82          7.88        12.77 o
 -10  13   9         19.21         17.08         4.49 o
  -9  13   9         30.22         33.60         4.97 o
  -8  13   9         24.61         19.82         3.94 o
  -7  13   9          8.25          7.40         5.32 o
  -6  13   9        131.31        127.97         6.74 o
  -5  13   9         66.96         78.47         5.58 o
  -4  13   9        258.69        265.41         7.27 o
  -3  13   9        168.96        164.37         7.03 o
  -2  13   9         48.96         57.35         5.03 o
  -1  13   9         36.84         32.51         4.30 o
   0  13   9          0.01         -0.38         3.11 o
   1  13   9         37.09         38.76         5.44 o
   2  13   9         47.42         56.39         5.18 o
   3  13   9        169.81        170.96         7.24 o
   4  13   9        258.29        271.23        11.12 o
   5  13   9         65.74         72.61         5.16 o
   6  13   9        129.55        130.97         6.13 o
   7  13   9          7.90         14.48         3.81 o
   8  13   9         25.68         21.21         4.18 o
   9  13   9         32.88         39.99         5.49 o
  10  13   9         19.20         13.04         4.25 o
  -9  14   9         15.10         10.94        10.05 o
  -8  14   9          5.02          0.57         3.56 o
  -7  14   9         25.86         31.38         4.29 o
  -6  14   9         10.70         12.77         3.92 o
  -5  14   9        132.74        138.30         7.58 o
  -4  14   9         12.54         17.87         4.91 o
  -3  14   9        211.51        209.70         8.14 o
  -2  14   9         32.47         32.26         3.99 o
  -1  14   9          9.45         18.11         3.71 o
   0  14   9         89.97         92.25         5.70 o
   1  14   9          9.07         18.55         6.14 o
   2  14   9         33.88         28.97         9.46 o
   3  14   9        211.71        223.99         9.44 o
   4  14   9         13.53         13.60         4.78 o
   5  14   9        133.34        136.64         8.64 o
   6  14   9         10.97         10.33         5.04 o
   7  14   9         27.94         28.63         6.17 o
   8  14   9          4.95          0.30         3.32 o
   9  14   9         13.38         13.17         5.57 o
  -8  15   9         44.51         38.42        12.12 o
  -7  15   9          5.96          5.27         4.82 o
  -6  15   9        166.30        159.91        22.02 o
  -5  15   9         60.78         65.09         6.39 o
  -4  15   9         41.56         41.13         8.04 o
  -3  15   9          0.51          3.02         6.33 o
  -2  15   9        125.84        137.60        12.15 o
  -1  15   9          3.65          4.35         3.39 o
   0  15   9         24.91         30.70         7.31 o
   1  15   9          3.56          5.90         4.24 o
   2  15   9        125.27        111.72        13.30 o
   4  15   9         41.18         45.25         6.60 o
   5  15   9         60.55         71.02         7.47 o
   6  15   9        163.28        158.52         9.58 o
   7  15   9          5.71         -0.90         5.03 o
  -6  16   9         31.41         25.42        11.23 o
  -5  16   9         49.44         49.84         8.29 o
  -4  16   9         12.53         10.90         6.58 o
  -3  16   9         32.83         16.90         8.72 o
  -2  16   9         41.43         35.88         6.39 o
  -1  16   9          2.54          1.86         6.22 o
   0  16   9        111.96        114.54         8.79 o
   1  16   9          2.28          6.99         5.18 o
   2  16   9         43.39         46.20         7.79 o
   3  16   9         34.88         51.43        11.82 o
   5  16   9         51.25         48.18        13.30 o
   6  16   9         30.99         24.02         5.90 o
  -3  17   9         47.16         56.34         9.51 o
  -2  17   9          6.70          2.59         6.16 o
  -1  17   9         64.61         81.07         9.80 o
   0  17   9         10.97          7.58         6.31 o
   1  17   9         65.01         73.00        14.48 o
   2  17   9          6.48         11.71        15.22 o
   3  17   9         49.59         63.55         8.95 o
   0   0  10        274.89        310.13         4.21 o
   1   0  10       8476.42       8992.50        60.93 o
   2   0  10       1277.34       1282.39         9.31 o
   3   0  10        282.89        264.96         2.99 o
   4   0  10        465.86        482.69         5.64 o
   5   0  10         65.91         62.05         2.22 o
   6   0  10        169.31        169.42         2.92 o
   7   0  10         30.96         27.59         1.70 o
   8   0  10         88.74         91.62         2.43 o
   9   0  10        264.09        264.89         4.63 o
  10   0  10        264.04        287.10         6.03 o
  11   0  10        147.36        148.41         4.87 o
  12   0  10        153.70        149.01         6.39 o
  13   0  10         97.81        104.71         5.55 o
  14   0  10         52.82         54.83         6.28 o
  15   0  10         28.75         26.64         6.05 o
 -15   1  10          4.96          7.90         7.61 o
 -14   1  10         15.88         12.50         5.16 o
 -13   1  10         39.63         34.47         4.65 o
 -12   1  10        122.53        130.79         4.92 o
 -11   1  10        166.43        183.77         5.32 o
 -10   1  10        274.61        275.16         5.57 o
  -9   1  10        226.28        229.69         4.14 o
  -8   1  10        463.06        437.36         5.24 o
  -7   1  10         95.85         89.21         2.37 o
  -6   1  10        377.92        367.75         4.13 o
  -5   1  10        106.48        116.86         2.38 o
  -4   1  10        422.88        414.45         4.66 o
  -3   1  10        629.78        694.97         6.24 o
  -2   1  10       1420.34       1423.98        10.22 o
  -1   1  10       4459.82       4925.63        32.43 o
   0   1  10          9.59         16.48         1.00 o
   1   1  10       4432.46       4868.73        33.58 o
   2   1  10       1413.74       1414.29        10.66 o
   3   1  10        616.69        668.99         6.11 o
   4   1  10        410.13        405.79         4.56 o
   5   1  10        109.35        124.87         2.47 o
   6   1  10        383.11        374.75         4.75 o
   7   1  10        102.27        101.87         2.68 o
   8   1  10        468.10        431.38         5.68 o
   9   1  10        217.56        219.71         4.89 o
  10   1  10        277.45        273.91         5.78 o
  11   1  10        164.06        173.73         5.85 o
  12   1  10        125.47        126.03         5.59 o
  13   1  10         39.12         41.26         5.28 o
  14   1  10         14.55          8.86         5.29 o
  15   1  10          5.16          2.81         4.82 o
 -15   2  10         26.07         30.18         6.35 o
 -14   2  10          6.86          3.08         4.28 o
 -13   2  10         11.28         15.53         3.46 o
 -12   2  10         44.83         51.36         3.95 o
 -11   2  10         85.28         78.80         3.75 o
 -10   2  10        169.50        177.04         3.98 o
  -9   2  10         42.19         45.20         2.55 o
  -8   2  10       1044.27       1020.22        10.03 o
  -7   2  10        406.98        408.79         4.90 o
  -6   2  10         13.26         17.88         1.55 o
  -5   2  10        546.99        544.86         4.98 o
  -4   2  10        297.77        257.87         2.98 o
  -3   2  10       1285.17       1410.34        11.36 o
  -2   2  10        889.81        917.95         7.38 o
  -1   2  10       1206.26       1359.89         9.81 o
   0   2  10        971.72        998.69         8.85 o
   1   2  10       1217.37       1342.28        11.82 o
   2   2  10        874.24        900.97         7.72 o
   3   2  10       1271.95       1406.07        11.34 o
   4   2  10        286.50        246.95         2.82 o
   5   2  10        546.82        547.18         5.70 o
   6   2  10         17.00         20.43         1.56 o
   7   2  10        414.75        409.31         5.32 o
   8   2  10       1048.86       1030.75        11.05 o
   9   2  10         39.94         43.16         3.07 o
  10   2  10        167.60        179.23         4.99 o
  11   2  10         86.95         74.12         4.89 o
  12   2  10         45.37         43.28         4.56 o
  13   2  10         10.39         10.18         3.68 o
  14   2  10          5.95          1.52         3.90 o
  15   2  10         26.20         35.95         5.98 o
 -15   3  10          1.57          2.49         4.44 o
 -14   3  10         32.96         34.95         5.57 o
 -13   3  10        193.04        200.83         7.35 o
 -12   3  10          0.34          0.34         2.62 o
 -11   3  10         69.09         82.72         3.56 o
 -10   3  10         86.41         81.96         3.20 o
  -9   3  10        605.37        596.97         7.32 o
  -8   3  10        146.99        137.68         3.31 o
  -7   3  10        371.18        350.96         4.54 o
  -6   3  10       1450.79       1349.56        11.81 o
  -5   3  10        252.18        228.97         3.50 o
  -4   3  10        232.67        218.96         2.99 o
  -3   3  10       3761.42       3814.64        28.37 o
  -2   3  10       1261.21       1317.24        10.70 o
  -1   3  10        473.19        485.20         4.90 o
   0   3  10         93.65        117.75         1.95 o
   1   3  10        482.37        488.01         5.23 o
   2   3  10       1247.77       1279.46        11.08 o
   3   3  10       3763.55       3798.72        29.88 o
   4   3  10        238.89        230.83         2.94 o
   5   3  10        254.13        235.86         3.53 o
   6   3  10       1452.67       1355.11        12.95 o
   7   3  10        378.62        354.91         5.14 o
   8   3  10        149.85        140.64         4.01 o
   9   3  10        608.46        601.27         9.18 o
  10   3  10         83.71         82.73         6.94 o
  11   3  10         67.08         77.24         5.10 o
  12   3  10          0.31         -0.71         2.90 o
  13   3  10        194.13        214.48         7.82 o
  14   3  10         33.49         41.13         5.04 o
  15   3  10          2.16          2.23         4.79 o
 -15   4  10         17.36         32.16         8.71 o
 -14   4  10         22.32         23.21         4.27 o
 -13   4  10         62.36         66.59         5.24 o
 -12   4  10        146.92        143.43         5.78 o
 -11   4  10        221.99        221.72         5.22 o
 -10   4  10          2.77          4.99         2.15 o
  -9   4  10         56.77         56.07         3.30 o
  -8   4  10         93.77         96.20         3.23 o
  -7   4  10         74.82         74.98         2.62 o
  -6   4  10        191.30        189.92         3.52 o
  -5   4  10         37.25         37.61         1.99 o
  -4   4  10       1779.54       1723.10        14.96 o
  -3   4  10        469.46        455.62         4.85 o
  -2   4  10        769.52        792.50         7.47 o
  -1   4  10        245.69        236.90         2.67 o
   0   4  10        132.84        164.54         2.73 o
   1   4  10        241.61        229.99         2.96 o
   2   4  10        757.48        769.58         8.38 o
   3   4  10        470.77        458.37         5.59 o
   4   4  10       1803.37       1781.34        17.22 o
   5   4  10         38.61         36.91         2.42 o
   6   4  10        185.58        190.35         4.37 o
   7   4  10         73.17         76.23         3.34 o
   8   4  10         94.74         94.88         4.39 o
   9   4  10         56.40         51.31         3.92 o
  10   4  10          3.49          2.40         2.44 o
  11   4  10        220.65        220.37         7.91 o
  12   4  10        144.23        147.40         6.66 o
  13   4  10         61.03         69.64         5.78 o
  14   4  10         23.01         24.65         5.99 o
  15   4  10         18.16         33.40        10.05 o
 -14   5  10        116.02        122.62         7.76 o
 -13   5  10         28.13         26.27         7.30 o
 -12   5  10        160.91        156.74         7.55 o
 -11   5  10         30.07         30.62         2.98 o
 -10   5  10         27.51         32.46         2.81 o
  -9   5  10         40.31         46.38         2.68 o
  -8   5  10         45.61         51.92         2.64 o
  -7   5  10        135.06        119.70         3.37 o
  -6   5  10        127.09        119.82         3.47 o
  -5   5  10        126.73        116.93         2.75 o
  -4   5  10         81.57         86.23         2.78 o
  -3   5  10        366.55        375.84         4.34 o
  -2   5  10        478.96        464.36         4.52 o
  -1   5  10        781.71        805.70         7.53 o
   0   5  10        293.74        321.18         3.63 o
   1   5  10        767.64        783.37         7.95 o
   2   5  10        488.90        459.32         5.57 o
   3   5  10        369.14        374.31         5.67 o
   4   5  10         88.25         92.28         2.49 o
   5   5  10        128.60        121.74         3.43 o
   6   5  10        127.23        123.95         4.30 o
   7   5  10        136.31        122.90         4.64 o
   8   5  10         42.71         47.94         3.97 o
   9   5  10         41.02         43.56         4.09 o
  10   5  10         26.54         22.07         3.22 o
  11   5  10         28.56         35.28         3.88 o
  12   5  10        162.23        166.42         9.08 o
  13   5  10         28.08         19.29         4.21 o
  14   5  10        115.84        109.65         8.90 o
 -14   6  10         19.41         13.63         4.60 o
 -13   6  10         91.06         86.43         7.35 o
 -12   6  10         11.99          8.29         2.74 o
 -11   6  10        165.85        177.20         5.38 o
 -10   6  10         65.35         61.91         3.50 o
  -9   6  10        200.19        206.58         4.47 o
  -8   6  10         91.16         85.92         3.43 o
  -7   6  10        111.67        111.02         3.63 o
  -6   6  10        377.84        362.09         5.95 o
  -5   6  10        958.96        899.47         9.48 o
  -4   6  10        895.53        824.70         9.29 o
  -3   6  10        335.04        317.07         4.98 o
  -2   6  10        553.71        595.02         5.68 o
  -1   6  10        340.80        310.84         4.81 o
   0   6  10        683.43        685.36         6.79 o
   1   6  10        342.95        314.37         4.35 o
   2   6  10        540.61        571.96         6.52 o
   3   6  10        330.17        321.64         5.22 o
   4   6  10        894.92        809.26         9.80 o
   5   6  10        957.70        898.59        12.72 o
   6   6  10        385.32        369.95         7.54 o
   7   6  10        110.32        107.74         5.63 o
   8   6  10         88.64         82.93         5.51 o
   9   6  10        203.20        198.12         6.46 o
  10   6  10         68.05         63.50         4.92 o
  11   6  10        172.08        173.90         6.19 o
  12   6  10         12.53         14.11         3.49 o
  13   6  10         89.64         74.46         6.14 o
  14   6  10         19.43         14.04         4.26 o
 -14   7  10         16.83         24.44         6.46 o
 -13   7  10          8.76          6.03         3.37 o
 -12   7  10          1.14          0.66         2.54 o
 -11   7  10         81.57         80.96         4.33 o
 -10   7  10         56.93         61.79         3.86 o
  -9   7  10         62.00         59.60         3.36 o
  -8   7  10        212.05        218.68         4.53 o
  -7   7  10          4.75         12.90         2.23 o
  -6   7  10         37.75         28.20         2.59 o
  -5   7  10       1374.89       1255.44        13.49 o
  -4   7  10        146.82        144.08         4.12 o
  -3   7  10        852.52        839.54         9.51 o
  -2   7  10        152.88        149.96         2.70 o
  -1   7  10        256.27        237.64         4.19 o
   0   7  10       2568.77       2484.43        20.45 o
   1   7  10        252.19        240.19         4.19 o
   2   7  10        154.68        157.62         3.16 o
   3   7  10        860.60        837.49        10.09 o
   4   7  10        141.57        133.30         3.77 o
   5   7  10       1378.41       1241.52        16.59 o
   6   7  10         39.93         29.62         4.22 o
   7   7  10          3.74          9.32         2.57 o
   8   7  10        211.02        220.58         6.67 o
   9   7  10         65.67         57.47         4.77 o
  10   7  10         55.25         55.61         7.48 o
  11   7  10         80.62         84.83         7.36 o
  12   7  10          1.34          0.93         2.95 o
  13   7  10          9.35         14.57         4.27 o
 -13   8  10         43.79         42.66         5.69 o
 -12   8  10         11.59         14.92         3.52 o
 -11   8  10          8.12          4.89         2.58 o
 -10   8  10         93.27         98.05         4.42 o
  -9   8  10         58.16         50.04         3.42 o
  -8   8  10         89.45         90.78         3.68 o
  -7   8  10         73.63         72.83         3.42 o
  -6   8  10        291.79        261.14         5.37 o
  -5   8  10        221.00        213.42         5.10 o
  -4   8  10        233.13        232.01         4.58 o
  -3   8  10        574.85        523.77         9.57 o
  -2   8  10         54.35         54.65         2.36 o
  -1   8  10        249.60        241.09         4.17 o
   0   8  10         18.31         25.16         1.70 o
   1   8  10        256.28        249.28         5.68 o
   2   8  10         58.88         55.46         2.61 o
   3   8  10        571.49        519.31         8.53 o
   4   8  10        225.45        223.40         5.25 o
   5   8  10        225.29        215.81         5.81 o
   6   8  10        299.58        271.59         7.48 o
   7   8  10         74.51         74.64         4.28 o
   8   8  10         87.16         91.94         5.01 o
   9   8  10         55.62         42.74         4.89 o
  10   8  10         94.03         92.38         5.66 o
  11   8  10          7.88          4.70         3.61 o
  12   8  10         11.19         15.40         3.71 o
  13   8  10         43.96         41.78         5.33 o
 -13   9  10         10.52         12.93         3.93 o
 -12   9  10        126.42        142.83         6.09 o
 -11   9  10         34.28         33.54         4.06 o
 -10   9  10         80.49         89.79         4.56 o
  -9   9  10         94.92         96.00         4.37 o
  -8   9  10         80.22         81.30         3.77 o
  -7   9  10        256.28        231.64         6.49 o
  -6   9  10         65.46         65.02         3.45 o
  -5   9  10          7.47          8.97         2.33 o
  -4   9  10        616.81        586.85         8.76 o
  -3   9  10        247.24        240.02         4.80 o
  -2   9  10        550.12        525.95         7.99 o
  -1   9  10        459.01        449.06         6.59 o
   0   9  10         39.69         48.36         2.47 o
   1   9  10        456.74        447.53         6.77 o
   2   9  10        554.30        546.42         8.25 o
   3   9  10        252.54        256.68         5.55 o
   4   9  10        619.85        608.37         9.47 o
   5   9  10          6.21          5.62         3.40 o
   6   9  10         66.92         67.03         4.30 o
   7   9  10        251.44        234.37         6.96 o
   8   9  10         83.05         80.88         5.09 o
   9   9  10         96.03        103.05         5.80 o
  10   9  10         80.46         87.43         7.50 o
  11   9  10         33.42         35.43         5.35 o
  12   9  10        123.77        135.95         7.27 o
  13   9  10         10.46         17.71         6.65 o
 -12  10  10          9.49          9.67         4.01 o
 -11  10  10         87.21         90.62         5.36 o
 -10  10  10         19.01         20.66         3.62 o
  -9  10  10         26.57         24.60         3.68 o
  -8  10  10         46.25         55.55         3.82 o
  -7  10  10        183.27        191.67         6.19 o
  -6  10  10          0.32         -2.44         2.44 o
  -5  10  10         12.45         13.21         2.56 o
  -4  10  10         35.62         41.79         4.41 o
  -3  10  10        145.35        140.50         3.97 o
  -2  10  10         11.18          9.55         2.33 o
  -1  10  10        717.30        703.72        16.21 o
   0  10  10          0.92          3.00         1.83 o
   1  10  10        722.94        687.55        10.07 o
   2  10  10         10.68         10.79         2.04 o
   3  10  10        142.36        149.44         4.23 o
   4  10  10         35.45         43.38         3.36 o
   5  10  10         11.97         16.98         3.02 o
   6  10  10          0.36          1.63         2.68 o
   7  10  10        181.93        188.28         6.61 o
   8  10  10         45.91         52.99         6.30 o
   9  10  10         28.25         24.49         4.15 o
  10  10  10         20.02         18.44         4.11 o
  11  10  10         93.57         96.84         6.40 o
  12  10  10          8.90          9.15         3.53 o
 -11  11  10         21.34         13.01         4.08 o
 -10  11  10          4.59          2.09         3.21 o
  -9  11  10         88.95        101.37         5.59 o
  -8  11  10         77.35         73.81         5.07 o
  -7  11  10         10.42         14.75         3.14 o
  -6  11  10        129.91        152.31         5.72 o
  -5  11  10        235.97        226.72         7.28 o
  -4  11  10        163.37        167.05         5.06 o
  -3  11  10         39.26         49.48         3.60 o
  -2  11  10         19.30         18.11         2.62 o
  -1  11  10        164.84        152.37         5.93 o
   0  11  10         54.54         59.07         3.23 o
   1  11  10        161.10        153.91         4.81 o
   2  11  10         19.94         24.68         2.96 o
   3  11  10         36.26         45.32         3.25 o
   4  11  10        164.72        172.27         5.31 o
   5  11  10        236.29        239.51         6.92 o
   6  11  10        128.92        143.75         5.94 o
   7  11  10          8.72         10.97         3.43 o
   8  11  10         75.44         73.70         5.48 o
   9  11  10         90.27         97.78         6.03 o
  10  11  10          5.73          1.25         3.54 o
  11  11  10         21.12         19.59         4.97 o
 -11  12  10         16.90         30.44        12.71 o
 -10  12  10         94.41        116.60         7.58 o
  -9  12  10          7.78          5.21         3.38 o
  -8  12  10         30.39         31.52         4.27 o
  -7  12  10         47.70         46.45         5.02 o
  -6  12  10        280.53        282.05        10.34 o
  -5  12  10        180.14        177.27         6.14 o
  -4  12  10        479.94        502.48         8.87 o
  -3  12  10        144.51        157.20         5.57 o
  -2  12  10          3.49          0.99         2.53 o
  -1  12  10         38.42         49.25         4.30 o
   0  12  10          0.02          1.96         3.46 o
   1  12  10         39.02         42.11         3.61 o
   2  12  10          3.08          4.34         2.84 o
   3  12  10        141.30        144.45         6.51 o
   4  12  10        486.30        516.67        12.53 o
   5  12  10        183.26        189.61         6.84 o
   6  12  10        276.86        284.46        10.36 o
   7  12  10         46.96         48.01         5.42 o
   8  12  10         26.61         29.06         4.31 o
   9  12  10          7.21          8.73         4.51 o
  10  12  10         93.23        101.33         6.62 o
  11  12  10         16.63         25.11         7.00 o
 -10  13  10         17.12         33.99        12.41 o
  -9  13  10         12.83          9.68         4.13 o
  -8  13  10         12.48          3.71         3.70 o
  -7  13  10         95.30         95.04         6.13 o
  -6  13  10         71.29         76.27         7.00 o
  -5  13  10        217.23        215.21         7.61 o
  -4  13  10        112.01        112.09         5.94 o
  -3  13  10         34.66         35.06         3.99 o
  -2  13  10         91.95         89.60         5.18 o
  -1  13  10         17.62         25.55         3.69 o
   0  13  10         12.14         13.81         3.81 o
   1  13  10         18.33         16.58         3.96 o
   2  13  10         93.71         88.24         5.67 o
   3  13  10         37.82         40.62         4.94 o
   4  13  10        111.65        100.74        13.23 o
   5  13  10        216.25        208.07        10.52 o
   6  13  10         73.73         82.12         5.32 o
   7  13  10         94.63         86.70         6.92 o
   8  13  10         11.51          5.36         3.47 o
   9  13  10         14.09         19.63         4.32 o
  10  13  10         17.28          9.97         5.51 o
  -9  14  10         12.92         13.00        10.05 o
  -8  14  10         11.90         13.37         4.37 o
  -7  14  10         54.79         64.19         5.34 o
  -6  14  10         27.51         31.93         4.62 o
  -5  14  10         12.45         16.51         5.45 o
  -4  14  10         68.71         62.84         6.51 o
  -3  14  10         41.80         50.27         5.61 o
  -2  14  10         23.62         25.59         4.07 o
  -1  14  10         89.17         84.18         5.34 o
   0  14  10          2.70          4.65         3.53 o
   1  14  10         93.44         91.40         5.98 o
   2  14  10         24.55         29.78        11.38 o
   3  14  10         42.56         36.94         8.28 o
   4  14  10         69.08         70.40         6.83 o
   5  14  10         11.63          4.57         5.74 o
   6  14  10         27.31         32.53         5.99 o
   7  14  10         54.33         43.35         6.70 o
   8  14  10         10.90         13.26         5.64 o
   9  14  10         11.44          5.25         6.04 o
  -7  15  10          9.06          9.09         4.64 o
  -6  15  10          8.23          9.00         4.24 o
  -5  15  10         16.77         18.05         5.92 o
  -4  15  10        137.84        135.40        11.07 o
  -3  15  10          9.81         18.73         5.32 o
  -2  15  10         54.45         61.21         7.80 o
  -1  15  10         73.41         69.65         5.44 o
   0  15  10        170.99        177.41         7.78 o
   1  15  10         75.19         82.75        10.52 o
   2  15  10         53.51         60.50         6.73 o
   3  15  10         10.25         14.19         8.57 o
   4  15  10        134.96        130.12        10.73 o
   5  15  10         16.72         19.70         5.43 o
   6  15  10          8.15         10.14         5.31 o
   7  15  10          8.99         -0.03         5.79 o
  -5  16  10         58.43         47.89         6.82 o
  -4  16  10         16.50         25.91         7.79 o
  -3  16  10         21.09          9.69         7.39 o
  -2  16  10         23.69         29.71         8.12 o
  -1  16  10         21.59         22.30         5.73 o
   0  16  10         95.63         97.07         6.78 o
   1  16  10         19.98         26.20         6.01 o
   2  16  10         22.99         27.76         6.79 o
   3  16  10         20.03         22.16        11.97 o
   4  16  10         17.40         21.36         6.80 o
   6  16  10         49.83         53.55        11.08 o
  -3  17  10         19.41         20.99        10.34 o
  -2  17  10          7.59         14.32        13.60 o
  -1  17  10         27.89         39.41         6.83 o
   0  17  10          5.10          8.31         5.44 o
   1  17  10         28.30         18.62        10.34 o
   2  17  10          7.99          9.74         6.65 o
   3  17  10         19.77         17.73         9.16 o
   1   0  11        959.07       1075.98         8.44 o
   2   0  11       2329.88       2666.85        18.27 o
   3   0  11         10.73         18.59         1.06 o
   4   0  11        112.90        124.68         2.44 o
   5   0  11        295.02        276.62         4.72 o
   6   0  11        441.24        417.57         5.25 o
   7   0  11        232.93        216.30         3.50 o
   8   0  11        138.93        138.28         3.06 o
   9   0  11        510.03        505.95         8.47 o
  10   0  11         68.05         66.48         3.47 o
  11   0  11          0.84          2.14         2.59 o
  12   0  11          1.40          5.33         2.95 o
  13   0  11          8.27          7.24         3.53 o
  14   0  11          4.15         11.58         4.56 o
  15   0  11          5.42          1.36         4.60 o
 -15   1  11         42.20         23.71         5.96 o
 -14   1  11         12.40         15.77         5.19 o
 -13   1  11          6.10          7.30         3.74 o
 -12   1  11         19.64         25.54         3.82 o
 -11   1  11        370.43        366.66         7.76 o
 -10   1  11         52.40         54.69         3.42 o
  -9   1  11        114.24        110.08         3.26 o
  -8   1  11        162.63        164.58         3.16 o
  -7   1  11        147.05        137.31         2.77 o
  -6   1  11        512.34        471.29         5.39 o
  -5   1  11       1783.57       1714.77        14.73 o
  -4   1  11        543.35        517.34         5.22 o
  -3   1  11        183.76        176.26         2.42 o
  -2   1  11       1237.22       1281.74         9.41 o
  -1   1  11        580.65        643.73         5.42 o
   0   1  11        908.39        931.08         7.09 o
   1   1  11        562.55        619.24         5.38 o
   2   1  11       1239.99       1279.59        10.74 o
   3   1  11        189.81        177.62         2.45 o
   4   1  11        551.41        524.25         5.97 o
   5   1  11       1798.10       1744.18        14.04 o
   6   1  11        489.27        466.56         5.51 o
   7   1  11        153.65        148.15         3.10 o
   8   1  11        159.70        160.38         3.75 o
   9   1  11        117.98        115.95         3.70 o
  10   1  11         55.01         55.76         4.02 o
  11   1  11        364.21        359.30         8.05 o
  12   1  11         18.99         18.10         3.78 o
  13   1  11          7.33          6.29         4.08 o
  14   1  11         12.61         15.71         5.90 o
  15   1  11         44.26         45.29         6.93 o
 -15   2  11         12.89         16.79         6.34 o
 -14   2  11          0.70          0.16         5.82 o
 -13   2  11         73.81         78.00        10.41 o
 -12   2  11         79.03         88.14         4.52 o
 -11   2  11         20.43         21.47         3.01 o
 -10   2  11        344.09        339.98         6.00 o
  -9   2  11         40.64         42.76         2.49 o
  -8   2  11        134.36        144.92         3.34 o
  -7   2  11        621.85        553.95         6.02 o
  -6   2  11        555.34        523.48         5.84 o
  -5   2  11        230.43        221.82         2.92 o
  -4   2  11        194.76        223.50         2.96 o
  -3   2  11        595.47        608.03         5.76 o
  -2   2  11       1905.81       1977.58        13.86 o
  -1   2  11        445.47        453.64         4.21 o
   0   2  11       2536.68       2517.17        18.00 o
   1   2  11        446.40        451.48         4.29 o
   2   2  11       1896.07       1921.48        15.00 o
   3   2  11        599.09        609.60         5.80 o
   4   2  11        198.50        230.27         2.96 o
   5   2  11        231.86        219.95         3.17 o
   6   2  11        560.04        533.18         6.20 o
   7   2  11        614.33        561.00         6.95 o
   8   2  11        136.99        144.59         3.54 o
   9   2  11         39.75         41.63         3.08 o
  10   2  11        342.51        342.37         7.64 o
  11   2  11         18.33         15.57         4.15 o
  12   2  11         80.77         86.20         7.29 o
  13   2  11         72.81         64.65         8.39 o
  14   2  11          1.10         -0.01         4.49 o
  15   2  11         12.17         11.62         5.49 o
 -15   3  11         19.10         14.45         6.32 o
 -14   3  11         34.94         34.77         5.71 o
 -13   3  11         12.39         14.48         3.81 o
 -12   3  11        152.14        159.36         6.00 o
 -11   3  11        181.74        188.69         6.98 o
 -10   3  11         51.36         52.97         2.88 o
  -9   3  11        127.30        125.53         3.40 o
  -8   3  11         35.01         38.90         2.37 o
  -7   3  11         61.86         58.22         2.16 o
  -6   3  11        347.76        308.98         4.40 o
  -5   3  11         16.38         20.41         1.73 o
  -4   3  11       2061.34       2078.26        16.48 o
  -3   3  11       1024.10       1064.46         9.05 o
  -2   3  11        189.55        234.79         2.75 o
  -1   3  11        252.76        273.10         2.88 o
   0   3  11          0.48          1.77         0.69 o
   1   3  11        233.41        253.82         3.08 o
   2   3  11        179.79        223.62         3.01 o
   3   3  11       1049.41       1063.89         9.80 o
   4   3  11       2052.93       2070.96        18.02 o
   5   3  11         14.79         18.13         2.12 o
   6   3  11        355.44        322.21         4.63 o
   7   3  11         63.72         63.08         2.93 o
   8   3  11         37.30         36.46         2.85 o
   9   3  11        128.56        128.31         4.65 o
  10   3  11         47.93         50.82         6.76 o
  11   3  11        185.35        180.82         6.75 o
  12   3  11        152.82        141.50         6.78 o
  13   3  11         12.18         14.58         3.77 o
  14   3  11         34.93         31.17         4.80 o
  15   3  11         18.77         24.53        12.12 o
 -15   4  11         23.23         27.39         8.88 o
 -14   4  11         28.63         23.14         4.19 o
 -13   4  11        113.45        117.65         6.23 o
 -12   4  11         48.52         41.86         3.95 o
 -11   4  11        107.79        118.25         4.16 o
 -10   4  11        105.81        108.06         3.57 o
  -9   4  11         54.75         55.37         2.80 o
  -8   4  11         56.42         55.19         2.62 o
  -7   4  11        318.77        291.26         4.97 o
  -6   4  11        400.09        378.01         4.88 o
  -5   4  11        225.59        218.41         3.74 o
  -4   4  11        782.10        761.87         7.90 o
  -3   4  11        401.40        375.78         4.58 o
  -2   4  11         81.32         86.06         1.91 o
  -1   4  11         84.43        103.80         1.76 o
   0   4  11         31.46         40.36         1.26 o
   1   4  11         89.09        106.27         2.46 o
   2   4  11         75.64         74.68         1.99 o
   3   4  11        396.73        364.85         4.91 o
   4   4  11        773.34        756.67         8.37 o
   5   4  11        222.90        217.06         4.07 o
   6   4  11        401.18        390.35         6.74 o
   7   4  11        316.36        288.11         5.94 o
   8   4  11         58.47         57.51         3.54 o
   9   4  11         52.40         48.48         3.65 o
  10   4  11        109.36         98.75         4.61 o
  11   4  11        111.61        121.57         5.21 o
  12   4  11         49.49         58.67         5.37 o
  13   4  11        111.54        117.16         6.51 o
  14   4  11         26.88         29.50         4.93 o
 -14   5  11         42.76         44.74         5.11 o
 -13   5  11          9.73          9.09         3.51 o
 -12   5  11         33.92         42.43         3.80 o
 -11   5  11         68.64         67.97         3.70 o
 -10   5  11        103.48        107.20         3.65 o
  -9   5  11         60.18         58.29         2.87 o
  -8   5  11         36.43         42.63         2.53 o
  -7   5  11         37.66         33.36         2.60 o
  -6   5  11        670.66        626.99         7.44 o
  -5   5  11       1071.37       1026.80        10.17 o
  -4   5  11       1389.04       1361.32        12.59 o
  -3   5  11         65.21         63.62         1.87 o
  -2   5  11        195.27        194.58         2.95 o
  -1   5  11        145.52        150.82         2.20 o
   0   5  11        329.37        349.66         3.89 o
   1   5  11        147.90        150.26         2.69 o
   2   5  11        190.88        186.82         3.34 o
   3   5  11         60.79         58.27         2.35 o
   4   5  11       1393.44       1353.71        14.43 o
   5   5  11       1070.95       1029.33        13.90 o
   6   5  11        661.78        603.09         9.89 o
   7   5  11         38.50         38.61         3.45 o
   8   5  11         34.07         39.59         3.70 o
   9   5  11         61.05         52.16         3.85 o
  10   5  11        104.52        113.66         4.97 o
  11   5  11         67.92         62.83         4.52 o
  12   5  11         33.94         46.64         6.32 o
  13   5  11         10.10         11.19         3.96 o
  14   5  11         41.41         30.60         4.83 o
 -14   6  11         30.33         27.19         5.28 o
 -13   6  11         36.88         44.87         4.83 o
 -12   6  11         47.33         43.30         3.72 o
 -11   6  11         26.56         22.96         3.19 o
 -10   6  11         11.42         11.28         2.51 o
  -9   6  11         15.00         18.11         2.34 o
  -8   6  11         32.83         33.64         2.49 o
  -7   6  11        142.35        134.27         4.13 o
  -6   6  11        289.51        272.88         5.21 o
  -5   6  11          6.63          3.38         1.69 o
  -4   6  11       1099.26       1020.62        11.01 o
  -3   6  11        173.28        168.37         3.73 o
  -2   6  11        214.06        222.53         4.24 o
  -1   6  11        359.99        368.75         4.15 o
   0   6  11        195.23        215.63         3.19 o
   1   6  11        361.18        368.85         4.61 o
   2   6  11        211.55        218.98         3.81 o
   3   6  11        163.39        157.91         3.71 o
   4   6  11       1108.13       1044.42        12.78 o
   5   6  11          7.80          3.53         2.40 o
   6   6  11        298.68        275.58         6.42 o
   7   6  11        149.46        141.02         6.21 o
   8   6  11         30.11         32.49         3.73 o
   9   6  11         14.77         14.32         3.38 o
  10   6  11         10.20         11.02         3.84 o
  11   6  11         27.84         18.48         3.40 o
  12   6  11         45.10         33.79         4.23 o
  13   6  11         36.01         32.40         4.90 o
  14   6  11         30.54         29.00         4.88 o
 -13   7  11         14.45         13.98         3.80 o
 -12   7  11        100.51        109.81         4.87 o
 -11   7  11        181.51        184.65         5.60 o
 -10   7  11        129.06        121.16         4.35 o
  -9   7  11         54.66         49.18         3.30 o
  -8   7  11        196.51        185.53         4.78 o
  -7   7  11         12.26         11.43         2.21 o
  -6   7  11         24.08         19.62         2.35 o
  -5   7  11         92.25         88.00         3.53 o
  -4   7  11        811.46        760.17         9.06 o
  -3   7  11        493.33        453.10         6.39 o
  -2   7  11        133.38        132.75         3.08 o
  -1   7  11        336.75        314.23         4.39 o
   0   7  11         64.45         55.47         1.99 o
   1   7  11        320.04        298.98         4.24 o
   2   7  11        129.62        125.66         3.28 o
   3   7  11        481.23        452.82         6.67 o
   4   7  11        822.18        768.05        10.46 o
   5   7  11         93.22         84.49         3.95 o
   6   7  11         25.35         25.21         3.08 o
   7   7  11         13.30         12.52         2.83 o
   8   7  11        198.47        194.29         6.35 o
   9   7  11         50.59         55.04         4.72 o
  10   7  11        128.94        120.38         6.14 o
  11   7  11        183.04        195.04        10.11 o
  12   7  11        101.17         96.21         5.57 o
  13   7  11         13.66         14.24         4.36 o
 -13   8  11         50.08         53.18         7.09 o
 -12   8  11        106.68        111.17         5.51 o
 -11   8  11         13.81         14.83         2.96 o
 -10   8  11        106.20        108.87         4.63 o
  -9   8  11         16.57         20.95         2.74 o
  -8   8  11         28.39         27.16         2.78 o
  -7   8  11          8.69          9.20         2.26 o
  -6   8  11         14.89         19.03         2.64 o
  -5   8  11         81.56         85.61         3.67 o
  -4   8  11         20.44         22.22         2.36 o
  -3   8  11        122.04        114.91         3.43 o
  -2   8  11       1055.35       1027.87        12.13 o
  -1   8  11         45.75         43.30         2.15 o
   0   8  11        280.12        237.28         4.13 o
   1   8  11         45.41         46.62         2.20 o
   2   8  11       1042.25       1026.28        15.36 o
   3   8  11        117.30        108.06         3.46 o
   4   8  11         20.90         22.81         2.39 o
   5   8  11         83.31         84.84         4.09 o
   6   8  11         14.79         11.75         2.79 o
   7   8  11          9.78          9.84         2.88 o
   8   8  11         29.28         32.80         4.64 o
   9   8  11         15.94         18.76         4.54 o
  10   8  11        103.86         97.26         6.83 o
  11   8  11         15.51         13.88         5.24 o
  12   8  11        105.15        109.31         5.98 o
  13   8  11         49.59         40.03         5.30 o
 -13   9  11          4.05         -4.58        10.05 o
 -12   9  11          8.56         11.31         3.71 o
 -11   9  11         48.53         53.44         4.99 o
 -10   9  11        118.95        115.84         4.91 o
  -9   9  11          3.53          3.96         2.45 o
  -8   9  11         31.35         29.08         3.00 o
  -7   9  11         36.31         33.10         3.94 o
  -6   9  11          6.64          5.52         2.41 o
  -5   9  11        204.16        203.71         5.57 o
  -4   9  11        153.04        145.46         4.48 o
  -3   9  11        111.79         96.26         3.38 o
  -2   9  11         51.34         54.21         3.09 o
  -1   9  11          7.27          6.06         1.80 o
   0   9  11        476.30        433.36         7.09 o
   1   9  11          7.05          4.63         1.54 o
   2   9  11         50.78         50.82         2.73 o
   3   9  11        110.98         93.14         3.43 o
   4   9  11        152.63        145.39         4.29 o
   5   9  11        199.45        198.48         5.85 o
   6   9  11          7.33          3.68         2.64 o
   7   9  11         34.76         40.73         4.07 o
   8   9  11         32.53         32.81         4.35 o
   9   9  11          3.08          3.32         3.17 o
  10   9  11        119.90        106.39         6.13 o
  11   9  11         50.25         59.37         7.40 o
  12   9  11          8.08          5.78         3.52 o
  13   9  11          4.11          4.43         8.57 o
 -12  10  11         15.41          6.99         5.09 o
 -11  10  11         92.11        110.26         7.57 o
 -10  10  11         30.90         24.36         4.93 o
  -9  10  11         18.48         20.65         3.57 o
  -8  10  11        312.72        312.44         6.94 o
  -7  10  11        155.65        162.08         5.88 o
  -6  10  11        138.61        135.25         4.81 o
  -5  10  11        252.51        259.45         6.07 o
  -4  10  11         73.02         67.04         3.67 o
  -3  10  11          4.29          3.15         2.17 o
  -2  10  11          2.26          1.23         2.00 o
  -1  10  11        105.30        103.97         4.46 o
   0  10  11          5.86          6.93         2.49 o
   1  10  11        107.09        104.76         3.72 o
   2  10  11          2.71          4.64         1.80 o
   3  10  11          4.37          5.61         2.03 o
   4  10  11         77.29         73.55         3.74 o
   5  10  11        259.54        248.41         7.79 o
   6  10  11        141.97        137.05         5.50 o
   7  10  11        151.15        153.48         6.12 o
   8  10  11        309.78        313.98         8.67 o
   9  10  11         20.13         17.85         3.83 o
  10  10  11         31.06         32.54         4.68 o
  11  10  11         91.46         98.48         5.78 o
  12  10  11         15.70         18.33         4.25 o
 -11  11  11         15.44         20.12         4.55 o
 -10  11  11          2.43          1.98         3.18 o
  -9  11  11        180.06        191.28         6.90 o
  -8  11  11         34.67         35.20         3.87 o
  -7  11  11          6.94          8.15         3.16 o
  -6  11  11        320.02        332.71         8.03 o
  -5  11  11         43.89         48.91         3.86 o
  -4  11  11         14.72         15.44         2.84 o
  -3  11  11        293.88        284.09         6.90 o
  -2  11  11         55.69         55.02         3.65 o
  -1  11  11         28.43         33.65         4.96 o
   0  11  11         61.44         58.69         4.70 o
   1  11  11         29.49         27.70         2.80 o
   2  11  11         56.57         59.57         4.16 o
   3  11  11        294.21        309.21         7.02 o
   4  11  11         12.59         13.85         2.73 o
   5  11  11         42.64         50.20         4.34 o
   6  11  11        318.95        320.03         8.26 o
   7  11  11          7.99          7.47         3.20 o
   8  11  11         34.60         31.81         4.82 o
   9  11  11        177.09        187.94         7.47 o
  10  11  11          2.08          4.30         3.37 o
  11  11  11         16.05         18.27         4.36 o
 -10  12  11          0.53          3.80         3.84 o
  -9  12  11        110.57        121.49         7.62 o
  -8  12  11         83.59         84.56         5.31 o
  -7  12  11          7.69          9.71         3.71 o
  -6  12  11          3.89          5.43         3.03 o
  -5  12  11         52.98         48.52         4.38 o
  -4  12  11        117.79        121.18         6.50 o
  -3  12  11         12.95         21.22         3.40 o
  -2  12  11        148.57        143.31         5.11 o
  -1  12  11        169.36        173.72         6.04 o
   0  12  11          0.12         -0.13         4.65 o
   1  12  11        167.21        164.82         5.33 o
   2  12  11        148.13        143.33         5.61 o
   3  12  11         13.10         17.38         4.80 o
   4  12  11        120.12        134.19         7.67 o
   5  12  11         52.93         57.77         4.69 o
   6  12  11          4.11          7.49         3.29 o
   7  12  11          8.24         12.24         3.46 o
   8  12  11         80.72         84.20         5.80 o
   9  12  11        108.13        115.36        10.06 o
  10  12  11          0.88          6.19         3.76 o
  11  12  11         25.10         23.65        11.23 o
  -9  13  11         23.88         19.75         4.61 o
  -8  13  11         14.05         24.14         4.74 o
  -7  13  11         54.11         53.91         5.34 o
  -6  13  11         24.50         18.10         4.80 o
  -5  13  11          1.39          0.56         3.23 o
  -4  13  11         70.22         76.72         5.46 o
  -3  13  11        155.59        153.38         6.34 o
  -2  13  11         75.86         77.43         5.09 o
  -1  13  11         16.44         17.89         3.31 o
   0  13  11        178.45        181.73         7.26 o
   1  13  11         14.63         24.27         4.12 o
   2  13  11         72.39         72.73         4.42 o
   3  13  11        153.54        154.37         7.01 o
   4  13  11         73.50         72.24         6.57 o
   5  13  11          1.59         -1.10         4.04 o
   6  13  11         22.86         17.33         6.09 o
   7  13  11         54.88         68.57         6.13 o
   8  13  11         15.13         17.43         7.54 o
   9  13  11         26.02         24.37         4.41 o
  10  13  11         43.92         50.53         8.58 o
  -8  14  11         31.14         16.33         4.49 o
  -7  14  11         84.02         76.17        10.32 o
  -6  14  11         11.70          9.82         4.40 o
  -5  14  11         99.98         93.60         9.04 o
  -4  14  11         16.12         22.07         7.78 o
  -3  14  11         84.77         80.45         6.31 o
  -2  14  11         10.61         16.11         3.72 o
  -1  14  11          1.09          8.64         3.44 o
   0  14  11         40.37         38.88         4.95 o
   1  14  11          0.85         -3.30         3.98 o
   2  14  11         12.03         16.39         4.77 o
   3  14  11         85.47         75.47         6.74 o
   4  14  11         16.89         19.85         5.00 o
   5  14  11         98.32         96.86         7.75 o
   6  14  11         12.32          7.75         4.83 o
   7  14  11         83.35         84.30         8.02 o
   8  14  11         31.07         19.15         5.95 o
  -7  15  11         47.48         57.39         6.61 o
  -6  15  11         40.71         42.76         6.11 o
  -5  15  11         44.07         47.82         8.98 o
  -4  15  11          1.56         -0.96         5.74 o
  -3  15  11         41.43         39.47         6.38 o
  -2  15  11         63.53         65.14         5.98 o
  -1  15  11          0.65         -0.22         3.15 o
   0  15  11         78.11         74.42         6.07 o
   1  15  11          0.77          0.31         4.19 o
   2  15  11         64.63         74.57         7.12 o
   3  15  11         43.04         51.09         8.24 o
   4  15  11          1.74         10.64         8.87 o
   5  15  11         42.89         42.33         6.44 o
   6  15  11         38.50         29.71         6.21 o
   7  15  11         45.79         47.04         6.14 o
  -5  16  11         39.52         46.12         7.10 o
  -4  16  11         22.36         33.99         8.35 o
  -3  16  11         83.02         71.46         9.80 o
  -2  16  11         59.18         62.17         7.71 o
  -1  16  11         16.14         22.20         5.95 o
   0  16  11         24.14         26.18         4.94 o
   1  16  11         16.06         28.97         6.19 o
   2  16  11         61.82         71.45         8.88 o
   3  16  11         85.71         84.53         9.68 o
   4  16  11         23.81         32.22         7.57 o
   5  16  11         38.64         69.78         9.34 o
   6  16  11         23.62         31.84         8.24 o
  -2  17  11          3.45         11.53         9.16 o
  -1  17  11         77.40         77.00         8.02 o
   0  17  11          0.54          2.39         4.82 o
   1  17  11         80.18         88.13         7.92 o
   0   0  12         89.51         61.17         2.05 o
   1   0  12        539.17        648.42         5.66 o
   2   0  12       2164.17       2205.62        16.16 o
   3   0  12       1713.97       1801.17        12.95 o
   4   0  12        154.29        158.87         2.66 o
   5   0  12          7.25         15.62         1.60 o
   6   0  12         51.56         55.81         2.12 o
   7   0  12        119.29        118.60         2.96 o
   8   0  12        210.58        199.49         3.88 o
   9   0  12          6.38          7.63         2.10 o
  10   0  12         37.12         40.24         3.25 o
  11   0  12        243.96        243.05         6.82 o
  12   0  12        203.82        189.77         7.20 o
  13   0  12         56.18         61.81         5.46 o
  14   0  12         13.49         14.81         4.91 o
  15   0  12         38.51         44.78         8.17 o
 -15   1  12         11.32          8.15         6.01 o
 -14   1  12         45.79         46.58         9.56 o
 -13   1  12         44.15         43.58         5.69 o
 -12   1  12         92.02         98.79         5.59 o
 -11   1  12        129.36        138.77         4.86 o
 -10   1  12        173.91        164.30         4.81 o
  -9   1  12         49.13         48.69         2.63 o
  -8   1  12         29.52         34.11         2.14 o
  -7   1  12        148.38        143.31         3.02 o
  -6   1  12         28.16         29.57         1.79 o
  -5   1  12        115.24        115.02         2.41 o
  -4   1  12         97.87         94.11         2.10 o
  -3   1  12        921.90        958.38         7.91 o
  -2   1  12        292.64        311.25         3.22 o
  -1   1  12         52.08         77.06         1.51 o
   0   1  12       3054.64       3233.15        21.90 o
   1   1  12         49.20         73.01         1.62 o
   2   1  12        279.55        293.29         3.32 o
   3   1  12        902.76        936.39         7.77 o
   4   1  12         99.03        103.05         2.96 o
   5   1  12        110.99        116.68         2.92 o
   6   1  12         25.54         27.63         1.84 o
   7   1  12        155.65        150.78         3.18 o
   8   1  12         28.18         33.63         2.41 o
   9   1  12         45.48         46.72         2.72 o
  10   1  12        171.64        173.34         5.62 o
  11   1  12        126.31        137.38         6.16 o
  12   1  12         93.81         90.87         5.90 o
  13   1  12         45.63         37.73         4.65 o
  14   1  12         45.04         44.38         5.86 o
  15   1  12         10.24         13.50         5.35 o
 -15   2  12         21.91         13.73         6.23 o
 -14   2  12         44.25         37.67         6.41 o
 -13   2  12         12.87          7.35         4.52 o
 -12   2  12         15.32         10.55         3.15 o
 -11   2  12         61.12         54.12         3.72 o
 -10   2  12        176.95        176.58         4.31 o
  -9   2  12          7.36          6.67         1.73 o
  -8   2  12        210.71        211.56         4.01 o
  -7   2  12        894.05        850.52         8.54 o
  -6   2  12        462.60        458.15         5.04 o
  -5   2  12        711.40        670.93         6.53 o
  -4   2  12        647.12        642.00         6.23 o
  -3   2  12         35.24         36.45         1.36 o
  -2   2  12        183.06        202.63         2.41 o
  -1   2  12        334.71        363.42         3.69 o
   0   2  12        822.60        846.59         7.34 o
   1   2  12        330.10        342.00         3.59 o
   2   2  12        175.82        195.22         2.80 o
   3   2  12         38.96         42.26         1.62 o
   4   2  12        646.40        637.08         6.29 o
   5   2  12        698.51        665.54         6.68 o
   6   2  12        482.86        476.61         6.07 o
   7   2  12        904.60        864.07         9.49 o
   8   2  12        211.06        213.52         4.85 o
   9   2  12          7.44          6.46         2.51 o
  10   2  12        171.41        170.64         5.44 o
  11   2  12         62.99         59.57         5.36 o
  12   2  12         15.50         10.37         3.60 o
  13   2  12         12.69          8.61         5.23 o
  14   2  12         43.27         46.96         6.20 o
  15   2  12         20.19         31.03        13.60 o
 -15   3  12          6.29         10.94         7.39 o
 -14   3  12         65.79         83.03         8.10 o
 -13   3  12        120.25        135.41         6.04 o
 -12   3  12         50.29         56.61         4.48 o
 -11   3  12         46.86         52.09         3.73 o
 -10   3  12         18.42         22.34         2.39 o
  -9   3  12        254.59        262.31         4.72 o
  -8   3  12         45.08         46.53         2.47 o
  -7   3  12         90.89         82.14         2.40 o
  -6   3  12       1245.45       1149.99        11.13 o
  -5   3  12        290.60        276.77         4.23 o
  -4   3  12        498.37        480.65         5.50 o
  -3   3  12        270.32        236.51         3.14 o
  -2   3  12         17.14         18.92         1.27 o
  -1   3  12         38.82         42.34         1.30 o
   0   3  12        192.03        217.66         2.64 o
   1   3  12         41.68         44.07         1.39 o
   2   3  12         14.64         18.92         1.33 o
   3   3  12        268.67        225.34         3.48 o
   4   3  12        504.96        493.78         6.14 o
   5   3  12        289.45        286.89         6.62 o
   6   3  12       1231.50       1139.97        12.49 o
   7   3  12         83.12         71.14         3.48 o
   8   3  12         49.02         46.87         3.35 o
   9   3  12        258.23        262.93         6.27 o
  10   3  12         18.37         25.34         4.23 o
  11   3  12         45.13         36.57         4.41 o
  12   3  12         48.76         37.02         4.58 o
  13   3  12        119.65        121.77         6.61 o
  14   3  12         67.31         69.04         6.19 o
  15   3  12          5.37          0.59         7.68 o
 -14   4  12         43.09         40.97         5.78 o
 -13   4  12         63.92         67.42         8.31 o
 -12   4  12         92.46         95.95         5.19 o
 -11   4  12        119.57        117.03         4.20 o
 -10   4  12         78.21         79.84         3.48 o
  -9   4  12          7.21          7.79         1.85 o
  -8   4  12         99.74         94.39         3.08 o
  -7   4  12         49.26         49.81         2.62 o
  -6   4  12         81.51         73.45         2.39 o
  -5   4  12        147.70        141.92         3.15 o
  -4   4  12        900.84        888.11         8.99 o
  -3   4  12        157.73        156.97         2.89 o
  -2   4  12         99.22         92.54         2.07 o
  -1   4  12         47.40         46.06         1.34 o
   0   4  12         97.37        113.05         1.92 o
   1   4  12         44.82         43.18         1.57 o
   2   4  12         94.13         90.54         2.13 o
   3   4  12        152.87        147.31         3.64 o
   4   4  12        892.22        892.92         9.54 o
   5   4  12        154.86        150.26         4.03 o
   6   4  12         79.72         69.38         3.21 o
   7   4  12         45.67         44.39         3.16 o
   8   4  12        101.19         92.21         4.02 o
   9   4  12          6.27          7.21         2.52 o
  10   4  12         83.30         82.51         4.48 o
  11   4  12        118.67        119.18         5.32 o
  12   4  12         89.73         88.22         6.55 o
  13   4  12         62.05         64.51         5.68 o
  14   4  12         40.91         42.42         5.54 o
 -14   5  12          3.49          3.94         3.65 o
 -13   5  12         31.93         25.66         4.16 o
 -12   5  12         77.67         82.73         7.38 o
 -11   5  12         87.14         88.18         4.03 o
 -10   5  12         77.93         78.99         3.39 o
  -9   5  12         84.80         85.83         3.24 o
  -8   5  12         53.76         45.46         2.64 o
  -7   5  12        155.49        143.44         3.98 o
  -6   5  12         36.97         44.15         2.53 o
  -5   5  12        102.11        109.92         2.89 o
  -4   5  12        139.67        146.62         3.26 o
  -3   5  12       1259.33       1246.44        11.49 o
  -2   5  12        179.88        173.86         2.87 o
  -1   5  12        123.15        125.41         2.32 o
   0   5  12         97.81         92.41         1.88 o
   1   5  12        120.67        118.06         2.33 o
   2   5  12        170.55        164.93         3.19 o
   3   5  12       1269.72       1252.39        12.34 o
   4   5  12        138.37        139.57         3.40 o
   5   5  12        100.23        103.82         3.56 o
   6   5  12         37.25         34.64         2.86 o
   7   5  12        153.15        146.08         4.57 o
   8   5  12         50.82         46.66         3.48 o
   9   5  12         80.98         74.53         4.15 o
  10   5  12         79.41         72.37         4.47 o
  11   5  12         86.65         84.97         4.90 o
  12   5  12         76.71         73.62         6.15 o
  13   5  12         33.90         22.95         4.47 o
  14   5  12          2.70         -2.44         3.49 o
 -14   6  12          7.21          3.84         4.57 o
 -13   6  12         80.67         98.36         6.07 o
 -12   6  12         19.90         13.97         4.64 o
 -11   6  12         28.25         21.75         2.93 o
 -10   6  12         90.61         90.36         6.35 o
  -9   6  12         21.98         22.12         2.42 o
  -8   6  12         14.43         15.77         2.11 o
  -7   6  12        426.81        403.14         7.11 o
  -6   6  12        113.22        101.25         3.75 o
  -5   6  12         10.60          9.67         1.68 o
  -4   6  12          1.59          6.30         1.65 o
  -3   6  12         87.79         95.59         3.23 o
  -2   6  12        303.49        292.26         3.98 o
  -1   6  12        599.14        586.06         6.43 o
   0   6  12         76.90         76.28         2.04 o
   1   6  12        591.77        572.91         6.26 o
   2   6  12        308.39        289.00         4.45 o
   3   6  12         85.37         94.55         2.87 o
   4   6  12          2.03          3.94         1.66 o
   5   6  12          8.70          3.95         2.35 o
   6   6  12        119.93        111.07         4.40 o
   7   6  12        423.56        396.31         8.33 o
   8   6  12         12.64         10.11         3.05 o
   9   6  12         23.86         25.64         3.32 o
  10   6  12         91.18         80.96         4.71 o
  11   6  12         27.32         33.23         4.14 o
  12   6  12         21.76         23.98         3.96 o
  13   6  12         76.75         76.32         6.69 o
  14   6  12          7.21          7.51         5.97 o
 -14   7  12          4.11         -0.30         8.87 o
 -13   7  12         34.53         47.39        10.01 o
 -12   7  12         25.84         33.84         3.78 o
 -11   7  12          1.31          2.33         2.38 o
 -10   7  12         21.68         20.83         3.42 o
  -9   7  12        124.86        113.88         4.11 o
  -8   7  12        143.67        136.00         4.31 o
  -7   7  12        120.20        114.25         4.11 o
  -6   7  12        399.08        381.08         7.52 o
  -5   7  12        580.22        556.43         8.13 o
  -4   7  12        327.42        309.19         6.10 o
  -3   7  12        292.29        270.62         5.22 o
  -2   7  12        460.18        455.31         6.17 o
  -1   7  12         13.30         18.23         1.74 o
   0   7  12         10.29          8.99         1.33 o
   1   7  12         12.01         16.76         2.20 o
   2   7  12        464.90        468.84         6.52 o
   3   7  12        280.48        265.45         4.89 o
   4   7  12        340.79        312.03         5.61 o
   5   7  12        590.10        553.41        10.75 o
   6   7  12        384.86        355.09         7.64 o
   7   7  12        123.86        114.31         5.37 o
   8   7  12        141.55        128.85         5.49 o
   9   7  12        123.04        103.56         6.59 o
  10   7  12         22.06         23.54         3.56 o
  11   7  12          1.20          0.81         2.99 o
  12   7  12         26.27         27.29         4.15 o
  13   7  12         34.96         38.99         5.39 o
 -13   8  12          9.77          7.92         4.03 o
 -12   8  12         12.99         12.31         4.36 o
 -11   8  12         87.98        100.58         5.02 o
 -10   8  12         54.10         55.49         3.96 o
  -9   8  12         64.96         61.60         4.68 o
  -8   8  12          5.76          6.18         2.34 o
  -7   8  12        135.21        130.31         4.54 o
  -6   8  12         15.61         16.43         2.59 o
  -5   8  12        179.60        179.48         4.84 o
  -4   8  12        434.26        408.72         6.42 o
  -3   8  12        162.80        158.71         4.27 o
  -2   8  12         21.90         23.26         2.49 o
  -1   8  12         15.22         20.86         2.11 o
   0   8  12        597.26        568.60         7.64 o
   1   8  12         16.45         22.47         1.96 o
   2   8  12         23.84         27.10         2.14 o
   3   8  12        155.49        155.33         3.98 o
   4   8  12        421.38        412.38         6.83 o
   5   8  12        178.52        175.00         5.33 o
   6   8  12         15.72         12.51         2.85 o
   7   8  12        138.33        139.00         5.46 o
   8   8  12          4.43          1.72         2.89 o
   9   8  12         61.89         63.89         5.07 o
  10   8  12         56.68         57.44         4.57 o
  11   8  12         87.91         93.91         5.45 o
  12   8  12         13.18         18.57         3.90 o
  13   8  12          9.19          7.29         3.98 o
 -13   9  12          5.17          5.02        11.23 o
 -12   9  12          4.40          5.15         3.44 o
 -11   9  12         95.08         99.49         5.59 o
 -10   9  12         51.85         52.68         4.23 o
  -9   9  12        105.34        103.26         4.82 o
  -8   9  12         40.80         45.10         3.52 o
  -7   9  12         35.41         33.15         3.30 o
  -6   9  12         38.85         42.61         3.38 o
  -5   9  12        108.84        111.71         4.23 o
  -4   9  12         14.63         22.10         2.70 o
  -3   9  12        162.79        160.60         4.51 o
  -2   9  12         65.22         56.58         3.20 o
  -1   9  12        151.08        150.76         4.32 o
   0   9  12        397.33        371.10         6.09 o
   1   9  12        151.37        148.23         4.03 o
   2   9  12         68.00         67.45         2.79 o
   3   9  12        163.33        162.84         4.25 o
   4   9  12         13.52         12.67         2.26 o
   5   9  12        109.71        108.79         4.84 o
   6   9  12         41.22         47.56         3.99 o
   7   9  12         32.99         32.34         4.57 o
   8   9  12         42.12         43.97         4.53 o
   9   9  12        104.69        103.89         5.79 o
  10   9  12         54.75         59.27         6.43 o
  11   9  12         92.65         87.74         5.45 o
  12   9  12          3.45          7.68         4.71 o
  13   9  12          6.00          7.68         8.87 o
 -12  10  12         11.32         14.78         4.14 o
 -11  10  12         54.39         52.44         6.38 o
 -10  10  12         76.83         60.51         5.15 o
  -9  10  12        131.44        131.22         6.32 o
  -8  10  12         32.74         42.80         3.66 o
  -7  10  12         23.62         21.07         3.48 o
  -6  10  12          6.78         11.18         2.69 o
  -5  10  12         36.84         37.55         3.41 o
  -4  10  12         90.38         85.23         4.31 o
  -3  10  12        245.17        248.43         5.56 o
  -2  10  12        159.83        154.54         4.55 o
  -1  10  12        219.05        209.86         5.95 o
   0  10  12        136.67        139.86         4.42 o
   1  10  12        222.38        212.31         4.89 o
   2  10  12        155.77        152.35         4.75 o
   3  10  12        251.71        250.97         8.16 o
   4  10  12         87.31         76.01         3.86 o
   5  10  12         38.30         34.35         3.74 o
   6  10  12          6.89          7.68         2.92 o
   7  10  12         22.66         18.44         3.64 o
   8  10  12         30.76         39.56         4.67 o
   9  10  12        130.63        126.46         6.28 o
  10  10  12         77.65         76.69         5.09 o
  11  10  12         56.54         49.62         5.18 o
  12  10  12         10.45         10.83         3.78 o
 -11  11  12         69.97         73.48         6.18 o
 -10  11  12         24.89         11.57         3.76 o
  -9  11  12         65.01         72.42         5.25 o
  -8  11  12         29.53         24.90         3.52 o
  -7  11  12        124.24        122.91         5.60 o
  -6  11  12         56.96         63.57         4.62 o
  -5  11  12         22.90         29.30         3.38 o
  -4  11  12         48.24         50.51         5.20 o
  -3  11  12         64.89         73.81         5.07 o
  -2  11  12         50.31         55.15         3.76 o
  -1  11  12        113.69        118.38         4.96 o
   0  11  12        169.25        175.17         6.71 o
   1  11  12        114.87        119.47         4.51 o
   2  11  12         46.01         50.88         3.69 o
   3  11  12         68.05         75.76         4.64 o
   4  11  12         48.01         46.05         3.76 o
   5  11  12         25.41         24.67         5.16 o
   6  11  12         53.93         49.54         4.57 o
   7  11  12        118.76        115.78         5.81 o
   8  11  12         31.86         30.09         4.18 o
   9  11  12         64.83         54.62         5.38 o
  10  11  12         26.59         25.92         4.12 o
  11  11  12         70.53         76.73         5.53 o
 -10  12  12          8.83         10.98         3.69 o
  -9  12  12         58.00         61.43         5.12 o
  -8  12  12         71.61         76.13         7.91 o
  -7  12  12         96.57         87.72         5.18 o
  -6  12  12         28.85         36.58         4.16 o
  -5  12  12        100.61        105.38         5.84 o
  -4  12  12        122.27        124.60         5.45 o
  -3  12  12         50.66         62.20         4.59 o
  -2  12  12         31.62         37.14         3.65 o
  -1  12  12         54.60         61.93         4.52 o
   0  12  12        109.00        118.95         6.14 o
   1  12  12         53.42         61.67         5.30 o
   2  12  12         31.69         39.40         3.70 o
   3  12  12         49.57         57.90         4.32 o
   4  12  12        124.37        110.16         7.08 o
   5  12  12        105.40        118.57         7.72 o
   6  12  12         28.24         26.05         4.26 o
   7  12  12         94.81         91.81         5.54 o
   8  12  12         68.76         69.31         5.37 o
   9  12  12         57.58         56.66         4.84 o
  10  12  12          9.52          6.53         3.39 o
  -9  13  12          4.15          3.04         3.42 o
  -8  13  12         54.64         51.27         5.07 o
  -7  13  12         11.39          9.44         3.86 o
  -6  13  12         17.47         23.08         6.23 o
  -5  13  12        178.56        177.10         7.15 o
  -4  13  12         40.10         49.45         5.01 o
  -3  13  12         60.12         73.49         5.37 o
  -2  13  12        108.73        110.69         5.68 o
  -1  13  12        105.22        101.35         4.92 o
   0  13  12         60.84         74.36         5.59 o
   1  13  12        101.87        101.85         6.31 o
   2  13  12        110.87        106.94         6.20 o
   3  13  12         56.92         57.16         5.40 o
   4  13  12         42.68         38.18         5.85 o
   5  13  12        178.40        188.63         9.28 o
   6  13  12         16.30          9.43         5.72 o
   7  13  12         12.12         12.64         5.34 o
   8  13  12         53.35         46.66         4.85 o
   9  13  12          4.10          8.90         3.94 o
  -8  14  12          0.69          2.01         3.62 o
  -7  14  12          8.92          5.89         4.03 o
  -6  14  12          7.20          3.01         4.91 o
  -5  14  12          3.03          8.82         5.33 o
  -4  14  12         91.01         87.49         7.42 o
  -3  14  12         48.17         53.50         5.97 o
  -2  14  12         87.90         88.44         5.66 o
  -1  14  12         41.07         47.46         4.69 o
   0  14  12         30.02         30.79         4.25 o
   1  14  12         43.46         56.65         5.74 o
   2  14  12         92.41         98.62         9.15 o
   3  14  12         50.59         60.50         6.96 o
   4  14  12         91.42         84.58         6.90 o
   5  14  12          2.56         -1.22         3.56 o
   6  14  12          7.34         12.78         4.40 o
   7  14  12          8.31         12.09         4.62 o
   8  14  12          1.02          4.27         4.32 o
  -7  15  12          4.82          8.86         6.45 o
  -6  15  12         11.11          7.55         4.74 o
  -5  15  12          3.31          9.91         6.35 o
  -4  15  12        129.13        142.22        15.22 o
  -3  15  12         32.02         49.45         6.92 o
  -2  15  12         51.74         56.74         6.04 o
  -1  15  12         16.01         23.43         4.13 o
   0  15  12          0.66         -3.06         3.06 o
   1  15  12         16.40         21.90         5.27 o
   2  15  12         51.65         56.61         6.79 o
   3  15  12         32.95         40.96         7.61 o
   4  15  12        126.88        113.02        16.55 o
   5  15  12          3.64          1.41         4.43 o
   6  15  12         10.85         11.10         5.01 o
   7  15  12          4.76         -4.65         4.65 o
  -5  16  12         63.60         74.50        10.06 o
  -4  16  12         85.17         89.62        10.51 o
  -3  16  12          2.84         -0.48         5.95 o
  -2  16  12         42.53         45.82         6.99 o
  -1  16  12         67.89         71.33        10.40 o
   0  16  12         43.86         50.92         5.96 o
   1  16  12         70.06         82.58         7.76 o
   2  16  12         41.73         48.83         8.15 o
   3  16  12          2.58          0.98         7.39 o
   4  16  12         87.87         74.53         9.28 o
  -1  17  12         18.47         14.82         7.19 o
   0  17  12         23.48         35.70         8.45 o
   1  17  12         17.87          7.09         7.39 o
   1   0  13        933.89        891.54         7.35 o
   2   0  13         74.20         62.65         1.65 o
   3   0  13          0.35          0.37         0.87 o
   4   0  13          4.32         12.67         1.28 o
   5   0  13        259.20        232.11         3.45 o
   6   0  13         93.90        103.19         2.52 o
   7   0  13         13.90         16.94         1.80 o
   8   0  13          5.66          9.81         1.97 o
   9   0  13        245.93        246.68         6.69 o
  10   0  13        153.87        154.40         5.51 o
  11   0  13         46.06         45.96         4.54 o
  12   0  13          7.68          4.55         3.29 o
  13   0  13         37.77         42.26         5.11 o
  14   0  13          1.34         -2.76         3.99 o
 -14   1  13         26.93         26.14         5.32 o
 -13   1  13          3.96          4.68         3.46 o
 -12   1  13         10.14         12.34         3.89 o
 -11   1  13        122.70        119.93         4.67 o
 -10   1  13        114.50        110.80         4.30 o
  -9   1  13        134.99        131.93         4.58 o
  -8   1  13        100.83        100.87         3.61 o
  -7   1  13        348.65        350.64         5.10 o
  -6   1  13         25.19         33.68         1.66 o
  -5   1  13        128.72        124.48         2.83 o
  -4   1  13        117.60        106.93         2.30 o
  -3   1  13         62.15         64.68         1.58 o
  -2   1  13        398.68        458.83         4.33 o
  -1   1  13       4219.93       4408.32        29.49 o
   0   1  13       1355.74       1452.44        10.92 o
   1   1  13       4205.18       4354.45        30.52 o
   2   1  13        409.35        469.61         4.65 o
   3   1  13         69.08         73.52         1.69 o
   4   1  13        110.93         99.67         1.94 o
   5   1  13        133.65        126.91         2.71 o
   6   1  13         27.51         40.56         1.99 o
   7   1  13        350.45        353.87         5.37 o
   8   1  13         95.66        100.75         3.20 o
   9   1  13        133.32        131.79         4.23 o
  10   1  13        116.58        115.21         5.98 o
  11   1  13        124.19        126.84         6.06 o
  12   1  13          9.22         14.09         3.66 o
  13   1  13          4.53          0.50         3.31 o
  14   1  13         25.58         24.00         4.44 o
  15   1  13          6.23          7.98        10.64 o
 -14   2  13         46.34         56.50        11.23 o
 -13   2  13         86.93         88.98         6.90 o
 -12   2  13        102.59        102.16         5.38 o
 -11   2  13         49.70         53.58         3.82 o
 -10   2  13         24.17         29.96         3.07 o
  -9   2  13         41.37         48.03         2.79 o
  -8   2  13        108.56        103.91         3.21 o
  -7   2  13        210.43        194.61         3.40 o
  -6   2  13        465.04        415.43         5.89 o
  -5   2  13       1181.31       1180.63        11.66 o
  -4   2  13        687.39        718.43         6.89 o
  -3   2  13        467.00        487.82         4.82 o
  -2   2  13        151.94        137.68         2.02 o
  -1   2  13        745.60        755.48         6.11 o
   0   2  13        240.37        289.17         3.09 o
   1   2  13        746.56        748.48         6.48 o
   2   2  13        150.63        132.10         2.28 o
   3   2  13        453.51        469.31         5.09 o
   4   2  13        692.26        724.77         6.98 o
   5   2  13       1176.34       1191.97        11.44 o
   6   2  13        472.72        419.96         6.00 o
   7   2  13        207.02        195.12         4.50 o
   8   2  13        113.28        103.06         4.11 o
   9   2  13         41.63         48.12         3.63 o
  10   2  13         26.63         33.73         3.52 o
  11   2  13         51.45         52.08         4.83 o
  12   2  13        101.19         91.31         6.83 o
  13   2  13         88.51         91.33         5.98 o
  14   2  13         47.60         51.97         5.50 o
 -14   3  13         72.78         72.27        10.76 o
 -13   3  13         94.89        108.94         7.15 o
 -12   3  13         15.29         15.10         3.32 o
 -11   3  13         68.83         82.92         4.24 o
 -10   3  13        179.02        174.38         4.48 o
  -9   3  13         48.90         43.54         2.80 o
  -8   3  13        222.95        211.53         4.39 o
  -7   3  13        123.41        109.31         3.12 o
  -6   3  13        261.50        253.08         4.21 o
  -5   3  13         21.81         27.06         2.16 o
  -4   3  13         35.47         39.82         1.85 o
  -3   3  13        675.08        695.08         6.67 o
  -2   3  13        172.49        181.22         2.57 o
  -1   3  13         56.10         68.57         1.61 o
   0   3  13         47.99         43.00         1.35 o
   1   3  13         51.43         60.68         1.66 o
   2   3  13        185.98        193.23         2.94 o
   3   3  13        685.25        707.38         6.94 o
   4   3  13         35.20         39.44         1.55 o
   5   3  13         22.45         28.10         2.57 o
   6   3  13        257.48        241.03         5.23 o
   7   3  13        120.24        107.97         4.36 o
   8   3  13        222.94        199.16         5.52 o
   9   3  13         50.75         49.61         3.69 o
  10   3  13        169.26        162.71         5.56 o
  11   3  13         72.79         70.46         6.87 o
  12   3  13         16.77         11.32         3.65 o
  13   3  13         95.42        112.27         6.36 o
  14   3  13         72.59         73.61         6.08 o
 -14   4  13         12.81          9.34         4.57 o
 -13   4  13         59.47         64.30         5.81 o
 -12   4  13         70.70         85.52         5.13 o
 -11   4  13         29.44         26.85         2.92 o
 -10   4  13         18.88         21.03         2.53 o
  -9   4  13         48.28         47.54         3.05 o
  -8   4  13        226.58        214.51         4.46 o
  -7   4  13         42.94         36.97         2.81 o
  -6   4  13        275.02        260.52         4.29 o
  -5   4  13        343.98        334.95         4.87 o
  -4   4  13        116.84        114.15         3.42 o
  -3   4  13        246.29        227.18         3.17 o
  -2   4  13          2.50          1.59         1.03 o
  -1   4  13        269.95        281.96         3.26 o
   0   4  13        132.44        179.51         2.51 o
   1   4  13        262.01        267.95         3.44 o
   2   4  13          2.23          0.78         1.11 o
   3   4  13        253.69        230.69         4.48 o
   4   4  13        120.55        118.36         3.10 o
   5   4  13        340.95        336.43         5.64 o
   6   4  13        276.84        248.03         5.38 o
   7   4  13         43.49         40.76         3.21 o
   8   4  13        235.40        214.19         5.55 o
   9   4  13         52.43         48.53         3.89 o
  10   4  13         20.45         24.13         3.49 o
  11   4  13         27.31         26.16         3.82 o
  12   4  13         69.32         74.47         7.60 o
  13   4  13         58.91         59.99         5.53 o
  14   4  13         13.00         13.79         4.29 o
 -14   5  13          4.14          6.88         3.50 o
 -13   5  13         32.33         32.03         4.53 o
 -12   5  13         97.49         93.01         5.30 o
 -11   5  13         54.86         50.93         3.77 o
 -10   5  13         31.68         31.33         2.84 o
  -9   5  13         35.56         38.98         2.84 o
  -8   5  13         77.58         71.00         3.05 o
  -7   5  13        136.01        134.29         5.32 o
  -6   5  13        239.67        225.53         4.46 o
  -5   5  13        327.21        301.28         4.68 o
  -4   5  13        278.17        269.78         4.68 o
  -3   5  13       1125.72       1113.42        10.63 o
  -2   5  13         69.53         59.91         1.98 o
  -1   5  13         42.21         41.19         1.44 o
   0   5  13        145.58        165.72         2.50 o
   1   5  13         40.23         40.77         1.82 o
   2   5  13         67.15         49.71         2.10 o
   3   5  13       1136.50       1106.17        11.26 o
   4   5  13        280.00        278.49         4.68 o
   5   5  13        330.55        296.24         5.02 o
   6   5  13        238.88        212.55         5.13 o
   7   5  13        138.25        129.66         6.41 o
   8   5  13         83.32         82.50         4.03 o
   9   5  13         34.74         39.18         3.72 o
  10   5  13         30.15         22.48         3.47 o
  11   5  13         53.58         44.74         4.65 o
  12   5  13         97.07        100.72         6.18 o
  13   5  13         33.10         29.70         4.69 o
  14   5  13          4.24          1.40         3.55 o
 -14   6  13          1.64         12.18         4.52 o
 -13   6  13         35.81         38.19         5.24 o
 -12   6  13        155.66        151.95         5.80 o
 -11   6  13        100.28        100.87         4.56 o
 -10   6  13         45.92         42.88         3.43 o
  -9   6  13        104.16        103.73         3.84 o
  -8   6  13         60.95         61.40         3.11 o
  -7   6  13         26.00         23.21         2.66 o
  -6   6  13         50.65         50.62         3.12 o
  -5   6  13        115.42        108.90         3.32 o
  -4   6  13        175.84        161.73         3.75 o
  -3   6  13        270.94        259.20         5.64 o
  -2   6  13        138.28        150.79         3.46 o
  -1   6  13         12.61         20.23         1.65 o
   0   6  13        109.11        101.48         2.20 o
   1   6  13         10.25         13.14         1.53 o
   2   6  13        138.21        144.68         3.10 o
   3   6  13        261.68        259.63         4.44 o
   4   6  13        168.86        151.71         3.64 o
   5   6  13        116.97        109.12         3.32 o
   6   6  13         48.04         46.59         3.28 o
   7   6  13         28.31         28.09         3.02 o
   8   6  13         57.62         55.70         4.00 o
   9   6  13        109.61        110.07         4.86 o
  10   6  13         47.47         43.36         4.09 o
  11   6  13        102.07        103.71         6.82 o
  12   6  13        158.05        163.23         6.53 o
  13   6  13         34.08         33.30         4.96 o
 -13   7  13          3.47          2.98         3.98 o
 -12   7  13        106.76        104.90         5.14 o
 -11   7  13        126.96        131.88         5.37 o
 -10   7  13         92.25         96.26         4.39 o
  -9   7  13         10.12         12.84         2.66 o
  -8   7  13         78.34         74.71         3.72 o
  -7   7  13         18.47         18.46         2.54 o
  -6   7  13        147.91        134.85         4.37 o
  -5   7  13         46.73         42.08         2.82 o
  -4   7  13          7.24          7.80         2.15 o
  -3   7  13        267.73        249.74         5.12 o
  -2   7  13        172.30        163.62         3.63 o
  -1   7  13        337.96        327.58         5.33 o
   0   7  13        790.80        771.25         9.23 o
   1   7  13        324.12        298.09         4.29 o
   2   7  13        180.52        181.86         3.70 o
   3   7  13        277.78        267.23         4.70 o
   4   7  13          6.11          5.99         1.79 o
   5   7  13         45.95         45.04         2.94 o
   6   7  13        149.85        133.02         4.49 o
   7   7  13         17.55         16.29         2.74 o
   8   7  13         76.84         73.01         4.10 o
   9   7  13         11.12         15.02         3.16 o
  10   7  13         92.36         89.22         5.07 o
  11   7  13        125.03        130.32         6.00 o
  12   7  13        110.09        111.05         5.87 o
  13   7  13          2.66          3.41         3.66 o
 -13   8  13         11.99         20.37         4.73 o
 -12   8  13         73.53         70.65         6.79 o
 -11   8  13         40.17         33.40         4.84 o
 -10   8  13        161.47        151.15         5.56 o
  -9   8  13         97.92         89.38         4.19 o
  -8   8  13         13.75         19.43         3.84 o
  -7   8  13         45.63         52.03         3.57 o
  -6   8  13         17.76         16.99         2.64 o
  -5   8  13         41.08         39.28         3.23 o
  -4   8  13         51.98         53.97         3.29 o
  -3   8  13        160.73        148.15         4.24 o
  -2   8  13        477.49        443.11         7.18 o
  -1   8  13       1317.49       1250.65        13.75 o
   0   8  13         43.07         43.43         2.58 o
   1   8  13       1346.68       1287.30        12.99 o
   2   8  13        472.14        446.35         8.31 o
   3   8  13        167.79        155.20         3.81 o
   4   8  13         50.89         52.34         2.76 o
   5   8  13         39.02         47.85         3.19 o
   6   8  13         18.04         15.56         2.66 o
   7   8  13         48.07         49.08         3.78 o
   8   8  13         12.59         16.87         3.18 o
   9   8  13         98.46        107.39         6.32 o
  10   8  13        162.37        148.60         6.00 o
  11   8  13         41.33         40.30         4.69 o
  12   8  13         72.97         68.11         6.03 o
  13   8  13         12.38          5.48         4.78 o
 -12   9  13          7.26          6.73         3.48 o
 -11   9  13          1.36          0.21         3.04 o
 -10   9  13         30.52         34.57         3.84 o
  -9   9  13         63.06         58.14         4.08 o
  -8   9  13        181.47        178.69         7.29 o
  -7   9  13         50.68         59.95         5.79 o
  -6   9  13         58.19         56.68         3.72 o
  -5   9  13         38.51         36.48         3.23 o
  -4   9  13        178.56        182.52         5.47 o
  -3   9  13        465.17        445.16         7.59 o
  -2   9  13        274.68        264.62         5.67 o
  -1   9  13          5.73          5.64         2.56 o
   0   9  13         25.85         31.31         2.86 o
   1   9  13          6.09          6.48         2.08 o
   2   9  13        268.33        260.04         4.85 o
   3   9  13        475.86        445.30         6.65 o
   4   9  13        186.43        188.24         4.50 o
   5   9  13         33.82         36.36         4.67 o
   6   9  13         58.68         56.71         4.23 o
   7   9  13         48.30         56.50         4.50 o
   8   9  13        184.77        189.02         6.23 o
   9   9  13         66.21         67.00         4.81 o
  10   9  13         28.37         34.23         5.18 o
  11   9  13          1.25          3.69         3.30 o
  12   9  13          8.02          6.47         3.50 o
 -12  10  13         43.04         37.05         6.18 o
 -11  10  13         13.21         14.03         3.80 o
 -10  10  13         58.46         69.90         5.49 o
  -9  10  13         88.83         87.00         5.36 o
  -8  10  13        118.71        117.49         5.34 o
  -7  10  13         10.68          8.10         3.02 o
  -6  10  13         31.55         40.09         3.61 o
  -5  10  13         75.38         73.71         4.16 o
  -4  10  13        312.46        304.88         7.18 o
  -3  10  13         21.78         23.28         2.84 o
  -2  10  13         28.08         32.19         3.25 o
  -1  10  13         39.44         40.30         3.68 o
   0  10  13         15.30         12.61         2.76 o
   1  10  13         39.83         44.45         3.13 o
   2  10  13         27.42         33.51         3.34 o
   3  10  13         23.65         28.04         2.69 o
   4  10  13        309.38        301.86         5.80 o
   5  10  13         70.20         71.30         4.33 o
   6  10  13         33.16         33.10         3.95 o
   7  10  13          9.11         13.72         3.37 o
   8  10  13        113.99        120.82         5.41 o
   9  10  13         91.79         89.24         5.29 o
  10  10  13         58.30         69.91         5.25 o
  11  10  13         12.63          6.75         3.45 o
  12  10  13         43.20         31.75         7.95 o
 -11  11  13          4.63          4.17         3.56 o
 -10  11  13         47.69         54.98         5.55 o
  -9  11  13         65.03         71.05         5.25 o
  -8  11  13        135.22        128.00         5.40 o
  -7  11  13         58.15         65.58         4.89 o
  -6  11  13         68.47         69.18         4.74 o
  -5  11  13         18.50         25.19         3.62 o
  -4  11  13         50.37         55.85         4.32 o
  -3  11  13        179.52        184.57         5.94 o
  -2  11  13         96.88         95.97         4.46 o
  -1  11  13        123.94        115.00         5.10 o
   0  11  13         69.01         72.75         4.99 o
   1  11  13        119.94        112.62         4.54 o
   2  11  13         96.94        100.07         4.13 o
   3  11  13        182.28        187.82         5.72 o
   4  11  13         49.90         53.28         5.42 o
   5  11  13         21.11         20.35         3.34 o
   6  11  13         68.79         74.32         4.78 o
   7  11  13         56.59         57.90         4.36 o
   8  11  13        136.24        122.39         5.63 o
   9  11  13         65.05         56.14         4.68 o
  10  11  13         47.79         50.27         4.89 o
  11  11  13          5.36          7.87         3.64 o
 -10  12  13         42.83         29.00         4.37 o
  -9  12  13         17.62         20.93         4.19 o
  -8  12  13          5.66          5.88         3.39 o
  -7  12  13          3.64          2.47         4.01 o
  -6  12  13          3.12         -0.81         3.46 o
  -5  12  13         11.14         15.67         3.82 o
  -4  12  13         83.23         80.76         4.88 o
  -3  12  13         11.05         11.25         3.46 o
  -2  12  13         23.48         18.21         3.28 o
  -1  12  13        154.88        162.02         5.56 o
   0  12  13         32.66         41.38         4.27 o
   1  12  13        157.21        157.68         6.93 o
   2  12  13         24.74         23.07         4.12 o
   3  12  13         12.30         15.09         3.44 o
   4  12  13         85.36         83.53         5.08 o
   5  12  13         10.38         12.55         4.03 o
   6  12  13          2.90          1.09         2.89 o
   7  12  13          3.22          4.31         3.22 o
   8  12  13          5.99          4.85         3.10 o
   9  12  13         17.90         19.82         3.72 o
  10  12  13         42.33         38.28         7.60 o
  -9  13  13          4.35         -1.37         3.77 o
  -8  13  13         25.80         24.09         5.69 o
  -7  13  13          7.13         10.82         4.36 o
  -6  13  13          9.59         12.69         3.94 o
  -5  13  13         14.58         17.58         4.13 o
  -4  13  13          0.68          3.64         3.52 o
  -3  13  13         73.31         75.94         5.24 o
  -2  13  13         86.61         99.31         5.59 o
  -1  13  13         14.85         13.98         3.34 o
   0  13  13         33.11         32.71         4.18 o
   1  13  13         14.44         18.26         4.28 o
   2  13  13         85.29         94.78        10.71 o
   3  13  13         73.42         76.27         5.19 o
   4  13  13          0.60          3.24         3.97 o
   5  13  13         13.39         17.77         4.35 o
   6  13  13          8.90          8.27         3.99 o
   7  13  13          7.85          7.22         4.12 o
   8  13  13         25.19         26.30         5.24 o
   9  13  13          3.75          1.90         3.50 o
  -8  14  13         20.42         22.37         4.75 o
  -7  14  13         15.94         20.10         4.98 o
  -6  14  13         45.53         46.29        12.15 o
  -5  14  13         29.62         32.68         5.63 o
  -4  14  13         74.18         72.80         6.30 o
  -3  14  13         28.25         32.96         6.10 o
  -2  14  13         18.29         23.55         4.59 o
  -1  14  13         44.81         46.29         4.87 o
   0  14  13         83.82         87.45         5.52 o
   1  14  13         42.99         43.84         9.21 o
   2  14  13         19.36         20.22         5.62 o
   3  14  13         30.61         40.23         6.48 o
   4  14  13         72.74         79.36         6.22 o
   5  14  13         29.69         33.43         6.62 o
   6  14  13         46.15         47.34         5.66 o
   7  14  13         14.94         13.00         4.61 o
   8  14  13         20.29         21.56         6.45 o
  -7  15  13          7.89         16.55         9.75 o
  -6  15  13         12.00          6.96         4.58 o
  -5  15  13         38.73         51.27         9.30 o
  -4  15  13         13.37         14.93         5.54 o
  -3  15  13         65.71         71.08         6.26 o
  -2  15  13         16.48         19.08         4.83 o
  -1  15  13         29.88         34.70         5.15 o
   0  15  13          7.12          4.29         3.48 o
   1  15  13         28.92         30.08         5.05 o
   2  15  13         16.99         19.92         5.60 o
   3  15  13         65.86         63.85         8.54 o
   4  15  13         12.95          8.56         6.37 o
   5  15  13         41.30         34.38         7.73 o
   6  15  13         10.42         13.83         5.26 o
   7  15  13          8.36          5.57         9.75 o
  -5  16  13          6.85         14.19         9.16 o
  -4  16  13         32.06         40.84         8.56 o
  -3  16  13         62.40         67.67         8.11 o
  -2  16  13         23.66         36.73         7.75 o
  -1  16  13          1.23          0.43         5.04 o
   0  16  13          2.63          0.00         4.56 o
   1  16  13          1.07          5.28         4.64 o
   2  16  13         23.06         28.84         9.46 o
   3  16  13         62.32         51.08        11.23 o
   4  16  13         32.94         31.56         8.16 o
   0   0  14        291.05        242.57         4.08 o
   1   0  14        109.19         94.43         1.83 o
   2   0  14        919.46        910.72         7.72 o
   3   0  14         74.40         67.07         1.71 o
   4   0  14        257.26        293.36         3.69 o
   5   0  14        141.21        168.17         2.83 o
   6   0  14         82.04         81.06         2.34 o
   7   0  14         16.63         19.85         2.04 o
   8   0  14        260.15        256.74         4.90 o
   9   0  14         14.07         20.63         2.31 o
  10   0  14        231.01        223.74         7.14 o
  11   0  14        180.94        182.57         6.87 o
  12   0  14         54.92         61.97         5.20 o
  13   0  14          0.01         -0.48         3.15 o
  14   0  14          0.10          0.53         4.71 o
 -14   1  14          3.56         10.56         4.41 o
 -13   1  14         20.53         22.01         4.24 o
 -12   1  14        156.23        159.58         6.83 o
 -11   1  14         57.52         62.19         4.89 o
 -10   1  14         45.75         43.74         3.37 o
  -9   1  14        206.87        208.77         5.45 o
  -8   1  14        131.65        137.78         3.55 o
  -7   1  14         23.63         27.96         2.16 o
  -6   1  14        307.02        319.50         6.04 o
  -5   1  14        184.84        174.62         3.05 o
  -4   1  14        230.28        252.86         4.52 o
  -3   1  14         71.68         70.19         1.69 o
  -2   1  14        259.19        277.84         3.21 o
  -1   1  14        775.46        835.81         6.77 o
   0   1  14          5.51          9.19         1.88 o
   1   1  14        779.07        829.91         7.14 o
   2   1  14        262.27        268.41         3.34 o
   3   1  14         78.59         77.54         1.98 o
   4   1  14        240.98        256.58         3.40 o
   5   1  14        190.97        176.33         3.05 o
   6   1  14        303.69        316.69         5.02 o
   7   1  14         22.99         25.83         2.14 o
   8   1  14        130.51        128.10         3.57 o
   9   1  14        208.36        198.71         5.61 o
  10   1  14         45.37         49.80         4.46 o
  11   1  14         52.36         50.77         5.60 o
  12   1  14        156.69        158.35         6.89 o
  13   1  14         22.84         24.35         4.38 o
  14   1  14          4.13          2.73         3.61 o
 -14   2  14         18.05         10.44         5.32 o
 -13   2  14          7.95         10.57         4.35 o
 -12   2  14          1.47         -0.46         2.83 o
 -11   2  14         32.23         24.45         3.17 o
 -10   2  14         81.74         73.68         3.90 o
  -9   2  14         12.29         11.71         2.28 o
  -8   2  14         43.58         45.28         2.87 o
  -7   2  14        397.03        384.14         5.55 o
  -6   2  14        459.70        432.92         7.76 o
  -5   2  14         74.77         74.20         2.46 o
  -4   2  14         58.04         65.89         2.03 o
  -3   2  14        459.00        430.71         4.53 o
  -2   2  14        248.08        267.27         3.07 o
  -1   2  14        351.36        382.84         3.76 o
   0   2  14         42.49         44.14         1.40 o
   1   2  14        354.55        388.77         4.85 o
   2   2  14        254.17        269.55         3.39 o
   3   2  14        456.25        421.25         4.85 o
   4   2  14         54.79         57.42         1.95 o
   5   2  14         65.06         63.77         2.13 o
   6   2  14        453.68        422.38         6.20 o
   7   2  14        403.66        391.80         8.17 o
   8   2  14         40.34         46.46         3.51 o
   9   2  14         14.46         16.33         2.99 o
  10   2  14         84.09         71.93         4.31 o
  11   2  14         33.42         28.48         4.15 o
  12   2  14          1.72          5.03         3.31 o
  13   2  14          8.57          6.14         3.49 o
  14   2  14         17.86         14.27         4.27 o
 -14   3  14         10.09         13.91         8.98 o
 -13   3  14         62.84         77.44         6.94 o
 -12   3  14         26.54         25.66         3.53 o
 -11   3  14         57.17         59.30         4.02 o
 -10   3  14         31.01         39.21         3.12 o
  -9   3  14        142.88        152.89         4.02 o
  -8   3  14        628.12        640.23         8.07 o
  -7   3  14        200.87        194.78         4.46 o
  -6   3  14        225.86        229.36         4.40 o
  -5   3  14        218.60        211.02         4.13 o
  -4   3  14        179.28        157.82         3.26 o
  -3   3  14         75.06         65.97         1.95 o
  -2   3  14        774.92        801.59         7.06 o
  -1   3  14        959.20        994.60         8.26 o
   0   3  14        521.07        602.50         5.52 o
   1   3  14        969.42        987.66         8.28 o
   2   3  14        776.84        780.55         7.36 o
   3   3  14         72.45         63.37         2.11 o
   4   3  14        187.20        163.15         2.80 o
   5   3  14        216.45        204.35         4.49 o
   6   3  14        221.04        213.59         5.03 o
   7   3  14        203.39        201.43         5.18 o
   8   3  14        624.31        627.72         9.95 o
   9   3  14        139.46        150.85         6.01 o
  10   3  14         30.95         35.50         3.73 o
  11   3  14         58.40         62.05         5.00 o
  12   3  14         26.61         12.12         4.29 o
  13   3  14         60.82         71.51         7.89 o
  14   3  14          9.97         13.18         4.22 o
 -14   4  14          9.04          9.83         5.24 o
 -13   4  14         16.15         17.28         3.85 o
 -12   4  14         43.91         52.16         4.55 o
 -11   4  14        252.02        257.35         9.82 o
 -10   4  14        104.76        110.36         3.91 o
  -9   4  14          1.57         -1.18         1.74 o
  -8   4  14         64.91         73.79         3.07 o
  -7   4  14        190.63        184.03         4.72 o
  -6   4  14         57.43         67.61         2.70 o
  -5   4  14        171.71        172.08         3.77 o
  -4   4  14        119.04        111.64         3.21 o
  -3   4  14        495.26        495.42         5.52 o
  -2   4  14       1233.23       1200.19        10.52 o
  -1   4  14        268.32        287.67         3.39 o
   0   4  14         14.02         19.88         1.28 o
   1   4  14        276.97        294.61         3.61 o
   2   4  14       1225.82       1189.89        10.41 o
   3   4  14        485.89        468.25         5.43 o
   4   4  14        112.32        108.90         3.08 o
   5   4  14        168.77        166.74         3.74 o
   6   4  14         59.32         66.15         3.32 o
   7   4  14        190.97        181.59         4.98 o
   8   4  14         67.92         70.48         3.92 o
   9   4  14          1.01         -1.84         2.35 o
  10   4  14        107.47        108.38         6.89 o
  11   4  14        253.71        249.06         7.34 o
  12   4  14         44.82         35.66         4.64 o
  13   4  14         15.46         18.92         4.94 o
  14   4  14          7.62          8.93         4.10 o
 -14   5  14          6.32          4.23         5.36 o
 -13   5  14         50.82         54.38         5.22 o
 -12   5  14         74.85         86.71         5.20 o
 -11   5  14        112.06        106.69         4.53 o
 -10   5  14         11.07         10.21         2.64 o
  -9   5  14         97.00        101.38         3.72 o
  -8   5  14         50.15         50.96         3.07 o
  -7   5  14         40.34         39.29         3.24 o
  -6   5  14         45.83         49.34         2.48 o
  -5   5  14        115.90        118.60         3.35 o
  -4   5  14        204.27        200.55         4.10 o
  -3   5  14        108.13        110.38         2.75 o
  -2   5  14        142.00        143.51         2.82 o
  -1   5  14        162.86        155.03         2.46 o
   0   5  14        148.37        134.96         2.31 o
   1   5  14        166.61        165.34         2.85 o
   2   5  14        139.72        138.51         2.83 o
   3   5  14        116.66        119.93         3.11 o
   4   5  14        199.84        194.22         4.00 o
   5   5  14        119.45        116.79         3.67 o
   6   5  14         46.20         54.15         3.53 o
   7   5  14         41.25         43.63         3.41 o
   8   5  14         51.50         46.21         3.67 o
   9   5  14         93.77         94.47         4.59 o
  10   5  14         11.35         10.03         3.12 o
  11   5  14        110.86        115.84         5.51 o
  12   5  14         71.75         66.27         6.02 o
  13   5  14         55.89         47.70         6.07 o
  14   5  14          5.83          3.78         4.37 o
 -14   6  14         21.83         18.23         5.25 o
 -13   6  14          7.98          6.65         3.36 o
 -12   6  14         93.22        103.17         6.06 o
 -11   6  14         77.90         86.99         4.45 o
 -10   6  14        113.59        111.85         4.49 o
  -9   6  14         13.28         12.88         2.36 o
  -8   6  14         59.81         57.25         3.62 o
  -7   6  14        150.65        151.67         4.61 o
  -6   6  14         31.84         34.16         3.60 o
  -5   6  14         65.94         64.22         3.53 o
  -4   6  14        209.99        205.09         4.28 o
  -3   6  14       1060.56       1011.42        11.07 o
  -2   6  14        655.27        633.57         6.76 o
  -1   6  14        386.11        364.07         4.94 o
   0   6  14        314.35        307.91         4.02 o
   1   6  14        383.87        364.82         4.72 o
   2   6  14        669.98        644.39         7.15 o
   3   6  14       1059.38       1028.93        13.70 o
   4   6  14        203.32        194.71         4.11 o
   5   6  14         67.12         61.78         2.87 o
   6   6  14         31.56         38.89         3.32 o
   7   6  14        147.43        143.81         4.76 o
   8   6  14         58.04         56.39         3.87 o
   9   6  14         13.02          8.43         2.90 o
  10   6  14        109.30        117.41         5.37 o
  11   6  14         76.60         88.26         5.18 o
  12   6  14         97.03         96.43         6.00 o
  13   6  14          7.35          6.53         4.01 o
 -13   7  14         33.82         31.16         4.62 o
 -12   7  14         11.22         10.68         3.18 o
 -11   7  14         47.43         43.74         4.04 o
 -10   7  14         29.00         35.67         3.44 o
  -9   7  14         62.37         64.81         3.54 o
  -8   7  14         60.38         62.83         3.57 o
  -7   7  14        165.63        153.24         4.81 o
  -6   7  14        244.46        229.87         5.58 o
  -5   7  14        152.05        149.45         4.34 o
  -4   7  14         43.36         43.47         2.93 o
  -3   7  14        135.51        122.45         3.88 o
  -2   7  14        327.00        310.48         5.79 o
  -1   7  14         17.43         22.57         2.09 o
   0   7  14        158.49        136.25         4.19 o
   1   7  14         16.50         20.72         1.84 o
   2   7  14        335.96        319.22         4.72 o
   3   7  14        131.61        119.70         3.39 o
   4   7  14         37.32         39.96         2.57 o
   5   7  14        151.31        142.46         3.92 o
   6   7  14        242.16        231.54         5.70 o
   7   7  14        167.27        155.80         5.09 o
   8   7  14         57.17         56.57         5.39 o
   9   7  14         61.67         59.47         7.94 o
  10   7  14         30.47         26.29         3.79 o
  11   7  14         47.33         47.86         4.61 o
  12   7  14         10.92         14.53         3.87 o
  13   7  14         34.69         27.04         4.85 o
 -13   8  14          1.39         13.10         4.86 o
 -12   8  14         30.25         32.86         3.97 o
 -11   8  14         53.52         57.72         4.48 o
 -10   8  14         50.95         47.39         3.86 o
  -9   8  14         70.78         75.17         4.10 o
  -8   8  14          1.41          1.09         3.26 o
  -7   8  14         99.48         96.03         4.29 o
  -6   8  14         14.99         17.02         2.90 o
  -5   8  14         10.69          8.18         2.57 o
  -4   8  14         98.83         93.35         3.84 o
  -3   8  14         22.45         27.55         3.03 o
  -2   8  14         76.84         77.33         3.46 o
  -1   8  14        333.94        321.63         6.18 o
   0   8  14         14.25         20.41         2.50 o
   1   8  14        331.97        302.17         5.53 o
   2   8  14         81.06         85.37         2.80 o
   3   8  14         24.15         28.39         2.78 o
   4   8  14        102.40         93.41         3.30 o
   5   8  14         12.89          9.60         2.20 o
   6   8  14         14.42         14.70         2.71 o
   7   8  14        101.95        101.75         5.16 o
   8   8  14          2.00          3.75         2.56 o
   9   8  14         68.27         66.24         5.72 o
  10   8  14         51.10         47.37         4.52 o
  11   8  14         54.46         46.33         5.58 o
  12   8  14         30.69         33.55         4.48 o
 -12   9  14         26.06         30.80         4.32 o
 -11   9  14         53.59         55.89         4.90 o
 -10   9  14         30.05         41.63         4.09 o
  -9   9  14         38.89         48.06         6.33 o
  -8   9  14        103.76        100.98         4.73 o
  -7   9  14         73.57         78.54         4.21 o
  -6   9  14        191.47        180.38         5.35 o
  -5   9  14         20.62         23.20         3.28 o
  -4   9  14        110.44        105.76         4.11 o
  -3   9  14        597.05        575.19         8.83 o
  -2   9  14        239.31        245.08         5.88 o
  -1   9  14        401.58        355.07         7.78 o
   0   9  14          0.56          0.01         1.73 o
   1   9  14        400.37        376.76         6.45 o
   2   9  14        238.00        248.36         5.38 o
   3   9  14        581.47        566.91         8.33 o
   4   9  14        105.11         97.13         3.55 o
   5   9  14         19.98         24.66         2.85 o
   6   9  14        196.18        185.63         5.56 o
   7   9  14         75.84         76.87         4.33 o
   8   9  14        103.10         93.65         4.94 o
   9   9  14         38.63         40.93         4.18 o
  10   9  14         29.49         29.30         4.11 o
  11   9  14         54.28         54.08         6.96 o
  12   9  14         25.13         18.64         4.06 o
 -12  10  14         36.45         37.89         8.66 o
 -11  10  14         72.02         73.94         5.63 o
 -10  10  14        231.31        237.99         7.37 o
  -9  10  14         55.89         51.14         4.33 o
  -8  10  14          3.86          3.30         2.77 o
  -7  10  14         12.58          7.91         3.16 o
  -6  10  14          0.54         -2.57         2.57 o
  -5  10  14          5.55          3.21         2.79 o
  -4  10  14         37.43         37.58         3.80 o
  -3  10  14         53.82         54.10         3.61 o
  -2  10  14         55.92         59.50         3.85 o
  -1  10  14        114.83        109.55         4.89 o
   0  10  14        190.99        192.14         6.04 o
   1  10  14        115.65        112.66         4.38 o
   2  10  14         57.82         57.09         3.35 o
   3  10  14         52.84         52.59         4.12 o
   4  10  14         39.82         39.54         3.21 o
   5  10  14          5.17          5.39         2.40 o
   6  10  14          0.54          1.19         2.43 o
   7  10  14         12.54         13.55         3.30 o
   8  10  14          3.71         -1.47         3.57 o
   9  10  14         56.33         60.48         6.98 o
  10  10  14        227.90        219.71         8.98 o
  11  10  14         72.34         78.11         6.49 o
 -11  11  14         84.46         66.38         9.17 o
 -10  11  14         37.64         34.03         4.60 o
  -9  11  14         45.78         50.01         5.74 o
  -8  11  14        129.62        134.56         7.62 o
  -7  11  14          6.94          9.03         3.68 o
  -6  11  14         22.04         24.05         4.76 o
  -5  11  14          9.59          9.97         4.48 o
  -4  11  14         37.87         49.15         4.24 o
  -3  11  14        114.55        111.00         5.09 o
  -2  11  14         46.79         45.74         3.95 o
  -1  11  14         46.65         52.38         3.88 o
   0  11  14         13.76         13.31         3.21 o
   1  11  14         43.78         51.88         4.39 o
   2  11  14         49.04         48.78         3.93 o
   3  11  14        112.14        112.59         4.39 o
   4  11  14         34.42         40.70         4.31 o
   5  11  14         10.40         15.87         3.86 o
   6  11  14         24.98         25.09         3.78 o
   7  11  14          7.74          8.29         2.99 o
   8  11  14        134.37        137.61         5.99 o
   9  11  14         42.85         46.54         4.66 o
  10  11  14         37.35         35.41         4.58 o
  11  11  14         84.12         82.60        11.13 o
 -10  12  14         10.09          9.38         6.04 o
  -9  12  14         71.46         76.03         6.14 o
  -8  12  14         32.67         26.83         4.75 o
  -7  12  14         17.13         10.75         3.95 o
  -6  12  14          9.51         10.68         3.78 o
  -5  12  14        122.59        135.40         6.49 o
  -4  12  14        115.42        133.64         5.73 o
  -3  12  14         10.81         10.42         3.44 o
  -2  12  14         84.98         88.34         4.73 o
  -1  12  14         80.22         78.44         5.70 o
   0  12  14         25.79         34.05         4.09 o
   1  12  14         80.71         82.11         6.57 o
   2  12  14         86.58         90.41         5.09 o
   3  12  14         11.93         12.37         3.21 o
   4  12  14        115.44        112.19         5.64 o
   5  12  14        123.03        114.01         6.40 o
   6  12  14          8.80          2.59         3.73 o
   7  12  14         18.24         14.16         5.74 o
   8  12  14         31.61         30.04         5.76 o
   9  12  14         71.02         66.63         5.50 o
  10  12  14         10.21         10.32         3.90 o
  -9  13  14          6.49          1.85         3.71 o
  -8  13  14         24.96         22.97         4.78 o
  -7  13  14         31.29         42.08         9.31 o
  -6  13  14        109.64         95.69         6.18 o
  -5  13  14         20.70         25.46         4.75 o
  -4  13  14         28.21         18.17         3.82 o
  -3  13  14         76.33         73.72         5.66 o
  -2  13  14        106.31         95.29         5.65 o
  -1  13  14         44.40         46.59         4.46 o
   0  13  14        209.94        216.15        11.18 o
   1  13  14         44.60         48.60         5.50 o
   2  13  14        105.73         98.86         6.41 o
   3  13  14         74.36         68.62         5.13 o
   4  13  14         29.54         31.76         4.83 o
   5  13  14         21.45         15.13         4.29 o
   6  13  14        108.89         94.51         6.53 o
   7  13  14         32.22         22.63         5.16 o
   8  13  14         23.18         18.34         4.90 o
   9  13  14          6.96          1.49         4.36 o
  -8  14  14          0.01         -0.30         7.68 o
  -7  14  14         23.43         20.44         5.67 o
  -6  14  14          3.56         -0.52         4.91 o
  -5  14  14         29.68         31.30         5.32 o
  -4  14  14         48.76         49.27         5.63 o
  -3  14  14         31.74         31.74         4.56 o
  -2  14  14          3.24          6.03         3.42 o
  -1  14  14         36.29         38.23         4.53 o
   0  14  14         22.99         28.10         4.30 o
   1  14  14         36.97         33.03         4.53 o
   2  14  14          4.44          3.27         4.07 o
   3  14  14         30.47         34.44         6.13 o
   4  14  14         47.95         49.22         6.70 o
   5  14  14         29.80         31.15         5.26 o
   6  14  14          3.42          4.99         4.84 o
   7  14  14         22.65         21.93         5.01 o
   8  14  14          0.01         -3.07         4.43 o
  -6  15  14         19.92         19.74         8.13 o
  -5  15  14         26.54         22.36         8.00 o
  -4  15  14         14.86          6.47         5.43 o
  -3  15  14        133.26        137.80         7.68 o
  -2  15  14        133.86        130.35         6.67 o
  -1  15  14         16.19         13.66         4.06 o
   0  15  14          5.40          5.72         3.59 o
   1  15  14         14.80         18.28         5.18 o
   2  15  14        135.96        126.45         8.21 o
   3  15  14        135.08        156.11        10.96 o
   4  15  14         14.94          8.70         6.37 o
   5  15  14         27.48         28.34         7.40 o
   6  15  14         19.62         16.66         4.80 o
  -4  16  14        111.81        119.70        15.37 o
  -3  16  14          6.63          6.03         5.39 o
  -2  16  14         90.22         96.77         8.82 o
  -1  16  14         33.11         28.91         5.32 o
   0  16  14         21.16         25.36         7.42 o
   1  16  14         33.75         40.47         5.76 o
   2  16  14         87.16         84.49        11.55 o
   3  16  14          6.22         11.26         6.56 o
   4  16  14        114.33        131.23        15.96 o
   1   0  15         86.09         85.94         1.88 o
   2   0  15        824.49        870.50         7.57 o
   3   0  15          2.20         14.02         1.26 o
   4   0  15         22.42         15.55         1.46 o
   5   0  15          1.95          1.12         1.26 o
   6   0  15        103.24        119.85         2.59 o
   7   0  15        581.82        574.37         7.53 o
   8   0  15        775.55        770.57        14.13 o
   9   0  15        213.79        216.09         5.88 o
  10   0  15         33.54         30.20         4.04 o
  11   0  15          3.59          2.15         3.06 o
  12   0  15          0.20          2.67         4.73 o
  13   0  15         13.72          8.14         3.76 o
  14   0  15          0.78          1.81         4.03 o
 -14   1  15         37.82         43.62         6.06 o
 -13   1  15          9.04         10.72         3.96 o
 -12   1  15         45.05         47.85         5.03 o
 -11   1  15         24.27         20.05         3.85 o
 -10   1  15        281.85        299.41         6.58 o
  -9   1  15        273.85        276.63         6.00 o
  -8   1  15         41.49         42.64         2.75 o
  -7   1  15         27.45         21.82         1.93 o
  -6   1  15          7.39         10.64         1.56 o
  -5   1  15        773.72        787.94         8.84 o
  -4   1  15        417.94        421.72         4.82 o
  -3   1  15          1.84         -0.14         0.92 o
  -2   1  15         90.93         87.25         1.82 o
  -1   1  15        243.01        246.22         2.99 o
   0   1  15       2477.20       2516.02        17.69 o
   1   1  15        239.28        239.53         3.17 o
   2   1  15         92.04         82.94         2.04 o
   3   1  15          1.57          1.15         1.10 o
   4   1  15        417.62        413.15         4.43 o
   5   1  15        778.35        770.45         8.28 o
   6   1  15          7.76         10.11         1.49 o
   7   1  15         32.64         29.17         2.48 o
   8   1  15         38.92         41.56         3.45 o
   9   1  15        274.14        277.07         6.58 o
  10   1  15        284.79        291.62         9.23 o
  11   1  15         25.53         28.74         4.26 o
  12   1  15         46.63         41.57         4.97 o
  13   1  15          8.56          3.94         3.57 o
  14   1  15         38.73         40.61         5.05 o
 -14   2  15          5.03          4.82         5.46 o
 -13   2  15         46.81         27.37         8.31 o
 -12   2  15         24.47         16.55         3.69 o
 -11   2  15        180.74        172.35         5.42 o
 -10   2  15         25.27         24.16         3.11 o
  -9   2  15        346.43        345.17         6.86 o
  -8   2  15        506.49        486.40         7.25 o
  -7   2  15        100.15        104.45         3.11 o
  -6   2  15        230.15        234.18         4.52 o
  -5   2  15        215.97        218.07         3.80 o
  -4   2  15        321.42        304.81         4.08 o
  -3   2  15        155.33        144.82         2.55 o
  -2   2  15        350.29        338.66         3.82 o
  -1   2  15        248.26        216.08         2.70 o
   0   2  15        687.68        735.75         6.26 o
   1   2  15        254.04        221.22         3.04 o
   2   2  15        346.94        322.66         3.89 o
   3   2  15        150.02        136.49         2.61 o
   4   2  15        323.41        305.14         4.22 o
   5   2  15        211.20        216.51         3.50 o
   6   2  15        227.59        232.12         5.30 o
   7   2  15        103.10        100.62         4.61 o
   8   2  15        506.14        483.47         8.88 o
   9   2  15        342.47        356.82         7.57 o
  10   2  15         26.49         25.02         3.55 o
  11   2  15        179.08        176.93         8.35 o
  12   2  15         24.59         23.33         4.23 o
  13   2  15         46.15         36.36         4.78 o
  14   2  15          5.27          9.22         4.28 o
 -14   3  15        192.01        210.88        11.22 o
 -13   3  15         57.30         39.40         5.73 o
 -12   3  15          9.96          4.13         3.15 o
 -11   3  15         25.13         21.28         3.13 o
 -10   3  15        339.18        339.47         7.20 o
  -9   3  15        275.31        268.28         5.67 o
  -8   3  15         21.55         27.60         2.63 o
  -7   3  15        273.26        257.00         4.61 o
  -6   3  15         18.18         19.62         2.12 o
  -5   3  15        181.17        187.67         3.95 o
  -4   3  15         85.07         91.88         2.60 o
  -3   3  15        112.74        106.89         2.14 o
  -2   3  15        281.62        285.40         3.69 o
  -1   3  15         47.71         44.43         1.63 o
   0   3  15       1503.22       1546.63        11.52 o
   1   3  15         50.65         49.69         1.72 o
   2   3  15        267.87        265.57         3.52 o
   3   3  15        114.84        107.62         2.59 o
   4   3  15         88.31         86.08         2.54 o
   5   3  15        187.00        198.71         4.34 o
   6   3  15         17.75         22.19         2.59 o
   7   3  15        270.62        255.19         6.47 o
   8   3  15         22.66         36.22         3.36 o
   9   3  15        277.08        257.72         6.59 o
  10   3  15        330.58        344.79         7.86 o
  11   3  15         23.90         17.66         3.83 o
  12   3  15          9.06         10.50         3.75 o
  13   3  15         57.75         57.25         5.52 o
  14   3  15        194.74        212.37         8.53 o
 -14   4  15         19.88         14.07         5.33 o
 -13   4  15         32.55         32.85         8.36 o
 -12   4  15          4.15          2.65         2.95 o
 -11   4  15         11.14         12.05         2.91 o
 -10   4  15          2.67          3.33         2.46 o
  -9   4  15         58.81         53.49         3.38 o
  -8   4  15        482.64        494.39         8.08 o
  -7   4  15         64.76         55.64         3.66 o
  -6   4  15        102.78        107.90         3.27 o
  -5   4  15        115.43        113.06         3.25 o
  -4   4  15        538.42        494.71         6.70 o
  -3   4  15        138.63        126.76         2.91 o
  -2   4  15        681.14        648.27         6.65 o
  -1   4  15         44.06         48.14         1.65 o
   0   4  15         57.96         57.23         1.67 o
   1   4  15         41.10         45.44         1.77 o
   2   4  15        672.19        651.34         6.67 o
   3   4  15        140.82        128.34         2.85 o
   4   4  15        534.93        494.92         6.54 o
   5   4  15        112.95        111.30         3.27 o
   6   4  15        111.86        125.10         4.18 o
   7   4  15         65.39         61.87         3.62 o
   8   4  15        483.98        486.45         8.74 o
   9   4  15         58.39         63.36         4.29 o
  10   4  15          3.43          5.44         2.91 o
  11   4  15          9.56         10.87         3.32 o
  12   4  15          3.90          1.15         3.46 o
  13   4  15         33.60         30.25         4.66 o
  14   4  15         21.37         15.71         4.32 o
 -14   5  15         10.42          5.21         5.52 o
 -13   5  15         42.74         34.44         4.61 o
 -12   5  15         50.85         55.02         6.17 o
 -11   5  15         11.44         15.69         3.03 o
 -10   5  15         94.87         99.07         4.38 o
  -9   5  15        248.90        244.03         5.29 o
  -8   5  15         48.24         52.97         3.29 o
  -7   5  15        257.77        260.34         7.60 o
  -6   5  15        382.41        376.19         5.95 o
  -5   5  15        373.94        354.26         5.68 o
  -4   5  15        632.58        605.46         8.53 o
  -3   5  15        189.32        181.22         3.49 o
  -2   5  15          9.74         13.66         1.54 o
  -1   5  15        112.22        115.37         2.79 o
   0   5  15        143.80        158.39         3.39 o
   1   5  15        116.34        121.22         2.51 o
   2   5  15          9.10         10.78         1.53 o
   3   5  15        183.79        169.93         3.42 o
   4   5  15        629.04        624.13         7.75 o
   5   5  15        375.22        344.19         7.01 o
   6   5  15        387.23        364.79         6.91 o
   7   5  15        258.53        253.00         6.12 o
   8   5  15         49.66         51.81         3.80 o
   9   5  15        242.71        236.86         6.44 o
  10   5  15         94.05        101.54         5.15 o
  11   5  15         11.71         16.79         3.65 o
  12   5  15         50.83         49.19         5.21 o
  13   5  15         42.87         39.90         6.03 o
 -13   6  15         16.96         17.25         4.84 o
 -12   6  15        110.12        120.78         6.45 o
 -11   6  15        121.68        117.31         4.84 o
 -10   6  15        140.59        135.52         4.71 o
  -9   6  15         41.40         44.29         3.16 o
  -8   6  15         26.56         26.00         2.78 o
  -7   6  15         17.77         19.99         2.73 o
  -6   6  15        318.23        292.42         6.73 o
  -5   6  15         70.30         66.52         2.93 o
  -4   6  15        380.19        367.61         5.86 o
  -3   6  15        380.10        381.29         5.89 o
  -2   6  15        134.26        133.99         3.11 o
  -1   6  15        150.89        147.26         3.17 o
   0   6  15         63.14         59.18         1.99 o
   1   6  15        147.15        150.73         3.20 o
   2   6  15        131.62        129.74         3.09 o
   3   6  15        374.42        365.26         5.20 o
   4   6  15        385.00        369.84         5.79 o
   5   6  15         71.33         67.25         3.02 o
   6   6  15        320.19        300.27         6.43 o
   7   6  15         18.28         22.00         2.98 o
   8   6  15         24.05         23.56         3.21 o
   9   6  15         42.78         37.27         3.81 o
  10   6  15        139.90        139.56         5.74 o
  11   6  15        119.13        121.92         6.15 o
  12   6  15        110.33         98.46         5.86 o
  13   6  15         16.55          8.93         3.92 o
 -13   7  15          4.80          4.98         3.37 o
 -12   7  15         42.79         26.80         4.25 o
 -11   7  15         64.45         64.94         5.50 o
 -10   7  15        125.22        131.97         4.94 o
  -9   7  15          4.59          5.13         2.24 o
  -8   7  15         79.09         79.32         5.84 o
  -7   7  15         54.13         57.45         3.60 o
  -6   7  15          1.10         -0.85         2.23 o
  -5   7  15        160.17        144.88         4.39 o
  -4   7  15         11.18         10.45         2.34 o
  -3   7  15         44.73         47.29         3.14 o
  -2   7  15         95.52         90.82         3.62 o
  -1   7  15         36.78         47.10         2.42 o
   0   7  15       1101.91       1035.35        11.96 o
   1   7  15         38.78         45.97         2.32 o
   2   7  15         95.99         92.61         2.74 o
   3   7  15         43.45         44.90         2.37 o
   4   7  15         13.35         18.52         2.23 o
   5   7  15        156.93        138.42         3.92 o
   6   7  15          1.12         -2.05         2.05 o
   7   7  15         52.78         52.56         3.80 o
   8   7  15         82.43         77.76         4.44 o
   9   7  15          5.10          5.80         2.91 o
  10   7  15        122.97        134.64         6.26 o
  11   7  15         65.02         62.08         5.08 o
  12   7  15         42.40         39.98         4.70 o
  13   7  15          4.58          4.24         3.82 o
 -13   8  15         35.92         47.88        13.30 o
 -12   8  15         38.91         40.65         4.96 o
 -11   8  15         95.43         98.16         6.38 o
 -10   8  15         27.36         28.21         3.38 o
  -9   8  15        195.14        188.52         5.57 o
  -8   8  15        225.01        214.67         5.97 o
  -7   8  15         27.15         33.32         3.32 o
  -6   8  15          9.92         11.23         2.78 o
  -5   8  15          5.31          5.69         2.59 o
  -4   8  15         49.99         46.37         3.33 o
  -3   8  15         18.20         17.60         2.71 o
  -2   8  15        306.51        291.08         6.25 o
  -1   8  15       1025.80        997.40        11.99 o
   0   8  15        459.45        438.61         6.96 o
   1   8  15       1027.89       1018.41        12.07 o
   2   8  15        305.72        302.54         5.16 o
   3   8  15         21.05         21.84         2.21 o
   4   8  15         52.60         48.37         2.86 o
   5   8  15          5.18          9.87         2.14 o
   6   8  15          9.29          5.16         2.56 o
   7   8  15         27.50         34.60         3.63 o
   8   8  15        225.55        221.83         6.49 o
   9   8  15        194.24        189.57         6.39 o
  10   8  15         26.49         20.78         3.88 o
  11   8  15         94.96         96.60         5.63 o
  12   8  15         38.21         40.67         4.73 o
 -12   9  15         30.98         27.37         5.43 o
 -11   9  15          7.80          4.50         3.21 o
 -10   9  15         64.21         66.29         4.58 o
  -9   9  15        286.53        292.10         6.88 o
  -8   9  15         52.19         52.37         4.48 o
  -7   9  15         44.96         43.82         4.06 o
  -6   9  15          8.90          8.81         3.04 o
  -5   9  15         26.42         30.16         3.55 o
  -4   9  15        466.70        449.72         7.95 o
  -3   9  15        194.45        210.89         5.73 o
  -2   9  15        174.27        161.41         5.02 o
  -1   9  15         71.13         65.58         3.80 o
   0   9  15         35.11         34.36         2.87 o
   1   9  15         71.43         69.73         3.70 o
   2   9  15        175.39        171.39         4.62 o
   3   9  15        187.57        195.87         4.79 o
   4   9  15        469.15        447.78         7.51 o
   5   9  15         24.56         27.64         2.96 o
   6   9  15          8.67          7.19         2.89 o
   7   9  15         43.95         42.35         4.95 o
   8   9  15         53.52         59.06         4.50 o
   9   9  15        285.96        281.19         8.47 o
  10   9  15         61.73         58.42         4.85 o
  11   9  15          8.36         12.12         3.68 o
  12   9  15         32.00         33.70         4.56 o
 -11  10  15         31.48         32.99         5.04 o
 -10  10  15         10.99          4.42         3.40 o
  -9  10  15        171.45        165.74        12.29 o
  -8  10  15        111.59         99.00         6.08 o
  -7  10  15         51.16         53.74         5.55 o
  -6  10  15         63.48         66.60         4.69 o
  -5  10  15         82.66         82.63         4.75 o
  -4  10  15        155.32        154.65         5.62 o
  -3  10  15         29.84         29.47         3.25 o
  -2  10  15         64.88         73.04         4.04 o
  -1  10  15        100.01        102.39         4.51 o
   0  10  15         54.45         57.76         4.39 o
   1  10  15        101.25         96.96         4.25 o
   2  10  15         65.13         69.76         3.97 o
   3  10  15         31.06         34.14         3.31 o
   4  10  15        157.70        156.35         5.10 o
   5  10  15         82.07         75.05         4.52 o
   6  10  15         68.79         73.58         4.30 o
   7  10  15         53.08         56.56         4.39 o
   8  10  15        106.78         98.68         5.27 o
   9  10  15        170.23        164.63         7.12 o
  10  10  15         10.61         10.95         3.43 o
  11  10  15         30.91         34.16         4.50 o
 -11  11  15         34.41         27.30         9.61 o
 -10  11  15         43.26         44.15         5.39 o
  -9  11  15          3.79          3.64         3.16 o
  -8  11  15         85.99         81.69         5.32 o
  -7  11  15         57.32         69.53         7.84 o
  -6  11  15          2.08          2.74         3.02 o
  -5  11  15        446.59        426.55         9.24 o
  -4  11  15         41.53         41.70         4.21 o
  -3  11  15        217.97        196.95         6.78 o
  -2  11  15        211.00        209.59         6.11 o
  -1  11  15         57.50         57.19         4.13 o
   0  11  15        229.67        231.53         6.98 o
   1  11  15         57.58         57.92         5.26 o
   2  11  15        207.24        205.92         6.07 o
   3  11  15        212.73        209.10         6.18 o
   4  11  15         39.10         31.89         3.71 o
   5  11  15        449.33        444.22        11.02 o
   6  11  15          1.80          1.16         2.81 o
   7  11  15         60.36         58.35         5.86 o
   8  11  15         87.64         83.08         5.59 o
   9  11  15          2.99         -0.79         3.01 o
  10  11  15         44.52         34.03         4.52 o
  11  11  15         34.93         33.40        12.41 o
 -10  12  15         24.88         21.44         7.31 o
  -9  12  15         29.46         45.12         5.34 o
  -8  12  15          3.32          7.57         3.66 o
  -7  12  15         25.47         21.45         4.35 o
  -6  12  15         41.20         46.01         5.04 o
  -5  12  15         43.61         45.22         4.44 o
  -4  12  15         51.70         50.49         4.62 o
  -3  12  15         52.79         60.68         5.93 o
  -2  12  15         31.87         43.07         4.02 o
  -1  12  15         83.59         85.61         4.77 o
   0  12  15         37.54         35.41         6.94 o
   1  12  15         86.57         89.87         5.91 o
   2  12  15         31.10         31.71         4.77 o
   3  12  15         52.61         63.26         4.57 o
   4  12  15         51.48         53.34         5.04 o
   5  12  15         44.69         66.68         5.96 o
   6  12  15         41.84         35.21         7.03 o
   7  12  15         24.49         18.96         6.27 o
   8  12  15          3.59          0.84         3.12 o
   9  12  15         29.83         26.98         4.55 o
  10  12  15         24.61         29.16         7.54 o
  -9  13  15          2.11         -2.36         7.68 o
  -8  13  15         16.67         21.25         4.55 o
  -7  13  15         90.52         99.95        11.23 o
  -6  13  15          3.01          3.09         3.55 o
  -5  13  15         52.24         58.21         5.47 o
  -4  13  15         51.29         51.85         4.95 o
  -3  13  15         19.08         18.79         4.02 o
  -2  13  15         21.31         21.40         3.99 o
  -1  13  15         51.95         53.34         6.43 o
   0  13  15        157.22        157.43         6.57 o
   1  13  15         53.41         49.12         4.89 o
   2  13  15         18.80         20.84         4.58 o
   3  13  15         18.48         15.87         4.93 o
   4  13  15         51.85         57.55         5.77 o
   5  13  15         50.82         59.29         5.84 o
   6  13  15          3.18         16.06         4.45 o
   7  13  15         91.14         91.10         6.84 o
   8  13  15         18.04         16.36         4.88 o
   9  13  15          2.04         -1.08         5.16 o
  -8  14  15          6.28         22.46        10.94 o
  -7  14  15          9.23         11.31         4.94 o
  -6  14  15         68.54         69.21         8.92 o
  -5  14  15        127.84        122.79         7.48 o
  -4  14  15        100.78        109.23         7.09 o
  -3  14  15          8.61         16.33         3.96 o
  -2  14  15         95.27         94.49         5.95 o
  -1  14  15         78.98         84.60         5.85 o
   0  14  15         19.91         14.15         3.58 o
   1  14  15         77.40         68.45         5.52 o
   2  14  15         94.27         97.11         6.75 o
   3  14  15          9.63          0.12         4.48 o
   4  14  15         99.48         97.48        14.19 o
   5  14  15        128.40        114.61         7.06 o
   6  14  15         72.50         74.62         6.64 o
   7  14  15          8.71          7.27         6.09 o
   8  14  15          5.29         -6.80        10.05 o
  -6  15  15         21.72         26.60        10.94 o
  -5  15  15         21.34         20.60         8.87 o
  -4  15  15          8.52          2.64         5.17 o
  -3  15  15        117.16        110.67         8.83 o
  -2  15  15          4.33          3.59         3.59 o
  -1  15  15         46.73         46.60         5.22 o
   0  15  15          3.94          9.05         3.67 o
   1  15  15         47.00         42.75         4.99 o
   2  15  15          4.56          7.90         4.36 o
   3  15  15        113.56        107.81        14.04 o
   4  15  15          8.18         14.53         6.68 o
   5  15  15         23.38         33.70         8.25 o
   6  15  15         22.62         30.44        10.05 o
  -3  16  15         34.49         45.53         7.33 o
  -2  16  15         40.58         60.64         7.34 o
  -1  16  15         56.39         55.13         5.66 o
   0  16  15          1.23          0.56         3.52 o
   1  16  15         56.66         66.06         6.50 o
   2  16  15         39.13         39.32         5.63 o
   3  16  15         32.43         20.39        11.23 o
   0   0  16       2669.12       2588.32        25.83 o
   1   0  16        101.25        123.55         2.24 o
   2   0  16       1576.43       1586.18        12.54 o
   3   0  16       1187.55       1281.83        10.58 o
   4   0  16        170.33        198.94         3.19 o
   5   0  16        111.59        113.26         2.68 o
   6   0  16        807.88        721.33        10.78 o
   7   0  16         28.83         28.32         2.17 o
   8   0  16         68.40         79.08         3.50 o
   9   0  16         25.16         24.43         4.81 o
  10   0  16         93.80         93.44         7.69 o
  11   0  16          1.33         -1.65         3.07 o
  12   0  16         65.57         62.47         5.46 o
  13   0  16          0.07         -2.99         2.99 o
  14   0  16         44.72         36.10         6.76 o
 -14   1  16         12.02         17.90         5.07 o
 -13   1  16         64.78         66.05         5.82 o
 -12   1  16         19.15         16.44         3.97 o
 -11   1  16        120.18        117.38         7.10 o
 -10   1  16        124.60        126.20         5.83 o
  -9   1  16        423.90        421.27         7.78 o
  -8   1  16          9.44         10.63         2.13 o
  -7   1  16        113.71        109.04         3.21 o
  -6   1  16        244.83        241.77         4.71 o
  -5   1  16         71.49         85.32         2.39 o
  -4   1  16        200.48        184.96         3.04 o
  -3   1  16        936.32        932.06         7.79 o
  -2   1  16        671.62        745.15         6.43 o
  -1   1  16        605.52        611.23         6.02 o
   0   1  16        139.78        175.22         2.63 o
   1   1  16        608.18        600.59         5.53 o
   2   1  16        679.05        743.95         6.86 o
   3   1  16        933.76        927.76         8.22 o
   4   1  16        207.25        192.49         2.95 o
   5   1  16         72.84         86.57         2.44 o
   6   1  16        237.77        237.79         4.06 o
   7   1  16        116.90        110.64         3.74 o
   8   1  16         10.00         12.55         2.70 o
   9   1  16        428.32        418.10         8.94 o
  10   1  16        122.41        125.20         6.90 o
  11   1  16        121.88        119.23         6.13 o
  12   1  16         19.39         13.37         3.91 o
  13   1  16         62.40         58.16         6.82 o
  14   1  16         12.64         11.22         4.82 o
 -14   2  16         12.45          5.61         4.81 o
 -13   2  16         19.57         24.84         5.25 o
 -12   2  16          9.49          6.81         3.47 o
 -11   2  16          0.02          3.61         3.10 o
 -10   2  16         12.81         17.99         3.38 o
  -9   2  16        530.49        510.73         8.57 o
  -8   2  16         97.99         99.49         3.88 o
  -7   2  16        795.56        826.69        13.62 o
  -6   2  16        323.56        300.15         5.25 o
  -5   2  16        130.95        124.58         3.01 o
  -4   2  16        242.81        240.77         3.68 o
  -3   2  16        482.07        415.56         4.65 o
  -2   2  16         44.21         49.85         1.71 o
  -1   2  16        505.43        527.43         4.90 o
   0   2  16          0.03          1.63         1.15 o
   1   2  16        498.63        512.84         5.21 o
   2   2  16         42.55         44.23         1.82 o
   3   2  16        479.38        417.56         4.79 o
   4   2  16        246.31        236.72         3.56 o
   5   2  16        131.85        126.35         3.07 o
   6   2  16        323.44        300.76         5.55 o
   7   2  16        790.90        802.09        11.40 o
   8   2  16         96.32         93.57         4.27 o
   9   2  16        536.19        534.19         9.61 o
  10   2  16         12.93          8.52         3.04 o
  11   2  16          0.01          6.99         3.48 o
  12   2  16          8.97          3.09         3.31 o
  13   2  16         19.08         20.79         5.51 o
  14   2  16         12.86         13.40         4.77 o
 -14   3  16         42.04         47.38         7.19 o
 -13   3  16         21.87         11.03         7.04 o
 -12   3  16          8.10          1.50         3.37 o
 -11   3  16          1.94         -0.76         2.39 o
 -10   3  16         30.48         38.90         3.49 o
  -9   3  16        165.24        165.33         5.08 o
  -8   3  16        384.24        382.03         6.52 o
  -7   3  16         47.08         43.29         2.53 o
  -6   3  16        197.53        198.00         4.45 o
  -5   3  16         80.77         63.79         2.71 o
  -4   3  16       1464.20       1343.19        12.62 o
  -3   3  16         38.28         42.24         1.71 o
  -2   3  16        393.53        368.91         4.45 o
  -1   3  16        570.41        570.05         5.59 o
   0   3  16        233.62        242.55         3.06 o
   1   3  16        563.67        570.30         5.65 o
   2   3  16        398.41        367.72         4.38 o
   3   3  16         40.29         37.55         1.88 o
   4   3  16       1455.98       1365.72        12.11 o
   5   3  16         79.46         69.23         2.78 o
   6   3  16        212.46        207.10         5.42 o
   7   3  16         45.94         37.00         3.27 o
   8   3  16        377.96        369.22         8.19 o
   9   3  16        163.21        156.27         5.47 o
  10   3  16         32.15         31.62         3.80 o
  11   3  16          2.24          1.22         3.23 o
  12   3  16          8.21          2.18         3.45 o
  13   3  16         22.79         23.34         5.32 o
  14   3  16         43.38         53.71         7.68 o
 -14   4  16         20.03         12.11         6.66 o
 -13   4  16         16.77         18.52         5.23 o
 -12   4  16         55.52         58.68         5.64 o
 -11   4  16         16.24         15.42         3.01 o
 -10   4  16        441.90        436.26         9.86 o
  -9   4  16         14.81         14.94         2.57 o
  -8   4  16         12.75         16.44         2.39 o
  -7   4  16        126.91        124.55         4.23 o
  -6   4  16        282.66        288.61         5.20 o
  -5   4  16       1209.16       1174.74        13.32 o
  -4   4  16         93.21         89.29         3.06 o
  -3   4  16        240.96        217.17         3.82 o
  -2   4  16        714.04        682.09         7.35 o
  -1   4  16        214.40        234.67         3.22 o
   0   4  16        573.01        553.63         5.89 o
   1   4  16        212.37        220.78         3.22 o
   2   4  16        714.42        669.22         6.58 o
   3   4  16        238.69        215.81         3.61 o
   4   4  16         93.09         91.17         2.77 o
   5   4  16       1219.94       1168.78        13.26 o
   6   4  16        283.26        283.72         6.06 o
   7   4  16        128.42        131.89         4.58 o
   8   4  16         14.45         19.84         3.08 o
   9   4  16         13.62         16.64         4.05 o
  10   4  16        441.25        424.97         9.76 o
  11   4  16         16.74         21.88         4.71 o
  12   4  16         58.23         59.37         5.67 o
  13   4  16         17.04         18.73         4.28 o
  14   4  16         18.97         21.28         9.75 o
 -13   5  16        155.54        159.28        11.43 o
 -12   5  16         15.43         14.84         3.81 o
 -11   5  16        137.85        133.25         5.81 o
 -10   5  16         43.38         48.73         3.62 o
  -9   5  16         52.82         62.44         3.70 o
  -8   5  16        189.71        196.84         6.96 o
  -7   5  16         24.41         32.69         4.49 o
  -6   5  16        110.52        109.05         3.78 o
  -5   5  16        187.80        190.10         4.31 o
  -4   5  16        542.46        501.27         7.02 o
  -3   5  16        332.10        327.94         5.41 o
  -2   5  16        224.97        220.38         3.69 o
  -1   5  16        585.90        555.73         6.55 o
   0   5  16         57.18         52.17         1.92 o
   1   5  16        595.83        567.66         7.26 o
   2   5  16        224.26        216.94         3.87 o
   3   5  16        341.32        328.81         4.82 o
   4   5  16        543.13        508.47         6.46 o
   5   5  16        191.64        193.03         4.29 o
   6   5  16        110.12        102.71         4.16 o
   7   5  16         25.52         26.72         3.17 o
   8   5  16        190.25        193.48         5.80 o
   9   5  16         48.51         61.76         4.47 o
  10   5  16         43.47         46.26         4.33 o
  11   5  16        138.68        152.88         6.14 o
  12   5  16         15.24         12.42         3.98 o
  13   5  16        159.70        174.13         7.99 o
 -13   6  16          0.29          3.35         3.24 o
 -12   6  16        136.21        135.78         8.49 o
 -11   6  16        116.32        124.37         5.99 o
 -10   6  16         54.21         63.76         3.93 o
  -9   6  16         36.54         33.56         3.22 o
  -8   6  16        114.37        118.42         5.15 o
  -7   6  16        424.31        420.59        13.74 o
  -6   6  16         26.78         31.93         3.28 o
  -5   6  16        107.92        100.37         3.43 o
  -4   6  16        563.52        542.15         7.56 o
  -3   6  16        340.00        317.37         5.48 o
  -2   6  16        189.54        165.23         4.41 o
  -1   6  16        166.91        158.35         3.35 o
   0   6  16          3.75          1.28         1.34 o
   1   6  16        164.82        155.64         3.08 o
   2   6  16        181.75        159.52         3.30 o
   3   6  16        340.45        320.58         4.90 o
   4   6  16        565.30        535.63         6.84 o
   5   6  16         99.89         91.24         3.36 o
   6   6  16         26.98         34.23         3.24 o
   7   6  16        426.58        408.95         7.92 o
   8   6  16        116.48        116.02         4.93 o
   9   6  16         36.81         27.75         3.66 o
  10   6  16         53.88         58.00         4.58 o
  11   6  16        115.81        123.29         5.91 o
  12   6  16        137.24        131.25         8.02 o
  13   6  16          0.38         -0.91         4.58 o
 -13   7  16          9.48         11.00         3.97 o
 -12   7  16          1.34          3.21         3.45 o
 -11   7  16         38.38         33.36         4.46 o
 -10   7  16         67.05         57.91         4.39 o
  -9   7  16         46.02         52.88         3.71 o
  -8   7  16         52.92         58.08         4.76 o
  -7   7  16        117.13        117.07         5.04 o
  -6   7  16        381.08        374.19        10.44 o
  -5   7  16        112.13        105.71         4.00 o
  -4   7  16        734.96        682.43         8.92 o
  -3   7  16        202.99        193.99         4.49 o
  -2   7  16        479.99        462.62         8.01 o
  -1   7  16        102.32         92.66         3.05 o
   0   7  16          2.12          1.63         1.74 o
   1   7  16        102.72        103.14         3.20 o
   2   7  16        479.89        464.60         6.48 o
   3   7  16        203.36        196.87         3.97 o
   4   7  16        740.45        669.98        10.68 o
   5   7  16        113.05        111.28         3.69 o
   6   7  16        381.42        392.34         7.57 o
   7   7  16        117.56        114.07         4.68 o
   8   7  16         52.76         50.05         4.10 o
   9   7  16         44.75         44.51         5.93 o
  10   7  16         65.97         64.54         4.79 o
  11   7  16         37.98         29.46         4.99 o
  12   7  16          1.34         -2.06         3.27 o
  13   7  16          9.58          0.89         9.16 o
 -12   8  16         18.81         18.95         4.13 o
 -11   8  16         17.68         17.67         3.81 o
 -10   8  16         66.07         66.94         4.67 o
  -9   8  16         98.28        104.56         5.03 o
  -8   8  16         12.07         21.08         3.61 o
  -7   8  16        202.99        201.59         6.35 o
  -6   8  16         10.48          9.50         2.95 o
  -5   8  16        284.86        279.73         6.85 o
  -4   8  16         47.48         46.66         3.51 o
  -3   8  16        153.41        142.45         4.53 o
  -2   8  16         44.87         46.95         3.68 o
  -1   8  16          5.15          7.64         2.56 o
   0   8  16         74.79         73.21         3.33 o
   1   8  16          4.65          8.45         2.26 o
   2   8  16         44.20         44.18         3.07 o
   3   8  16        144.53        141.80         3.86 o
   4   8  16         48.93         51.38         3.01 o
   5   8  16        294.84        284.49         5.61 o
   6   8  16         10.76         10.55         2.74 o
   7   8  16        206.62        201.74         6.01 o
   8   8  16         12.82         14.59         3.22 o
   9   8  16         96.51        102.00         5.26 o
  10   8  16         66.00         57.92         4.79 o
  11   8  16         18.19         18.17         3.85 o
  12   8  16         19.97         25.07         4.30 o
 -12   9  16          6.91          3.84         4.48 o
 -11   9  16         87.61         91.72         5.55 o
 -10   9  16         34.11         32.68         4.93 o
  -9   9  16        255.15        263.37         7.09 o
  -8   9  16         90.83         75.15         5.61 o
  -7   9  16         50.67         53.27         4.43 o
  -6   9  16        101.77         94.34         4.93 o
  -5   9  16         56.06         58.01         4.34 o
  -4   9  16          7.81          9.23         2.67 o
  -3   9  16         71.52         77.61         3.83 o
  -2   9  16         50.08         50.29         3.70 o
  -1   9  16        460.94        460.67         8.44 o
   0   9  16         14.94         14.06         2.63 o
   1   9  16        451.17        435.05         7.41 o
   2   9  16         49.51         51.25         3.25 o
   3   9  16         76.67         75.54         3.67 o
   4   9  16          8.39          9.93         2.15 o
   5   9  16         57.38         52.66         4.52 o
   6   9  16        101.25        101.88         4.64 o
   7   9  16         52.38         53.40         4.36 o
   8   9  16         89.48         87.26         4.89 o
   9   9  16        254.47        260.61         7.53 o
  10   9  16         34.47         28.65         4.09 o
  11   9  16         87.01         85.45         5.59 o
  12   9  16          7.03          8.64         5.66 o
 -11  10  16        138.41        144.84         7.83 o
 -10  10  16        112.80        111.92         6.01 o
  -9  10  16          2.82          1.92         3.06 o
  -8  10  16         38.18         45.35         5.18 o
  -7  10  16         65.40         82.99         5.00 o
  -6  10  16         10.82         13.63         3.37 o
  -5  10  16         87.34         78.41         4.77 o
  -4  10  16         20.54         18.89         3.37 o
  -3  10  16        120.91        120.28         7.18 o
  -2  10  16        346.94        334.42         9.69 o
  -1  10  16         77.84         77.04         4.27 o
   0  10  16       1349.75       1277.08        18.38 o
   1  10  16         77.34         73.82         4.01 o
   2  10  16        336.60        326.50         7.27 o
   3  10  16        121.06        111.44         4.33 o
   4  10  16         21.77         22.57         3.07 o
   5  10  16         87.63         87.60         4.31 o
   6  10  16         10.82          9.91         3.08 o
   7  10  16         65.71         61.91         4.92 o
   8  10  16         40.04         31.27         3.88 o
   9  10  16          2.90          5.75         3.19 o
  10  10  16        109.83        103.81         5.76 o
  11  10  16        137.99        141.29         8.00 o
 -10  11  16         11.42         21.51         4.74 o
  -9  11  16          0.43         -2.50         3.11 o
  -8  11  16        214.16        217.84        14.06 o
  -7  11  16         52.05         47.89         5.29 o
  -6  11  16         15.64         16.08         3.60 o
  -5  11  16         27.37         25.70         4.71 o
  -4  11  16         62.03         65.52         4.94 o
  -3  11  16        122.95        112.31         5.78 o
  -2  11  16         40.87         43.14         4.01 o
  -1  11  16         47.80         52.37         4.20 o
   0  11  16          1.21          5.42         3.14 o
   1  11  16         45.58         53.83         5.35 o
   2  11  16         39.90         46.75         3.97 o
   3  11  16        126.43        127.22         5.62 o
   4  11  16         58.54         67.24         4.21 o
   5  11  16         27.34         26.84         6.40 o
   6  11  16         17.02         14.25         4.21 o
   7  11  16         52.79         49.55         4.81 o
   8  11  16        217.26        223.76         8.69 o
   9  11  16          0.22         -1.57         3.20 o
  10  11  16         11.42          4.94         3.68 o
 -10  12  16         14.73         20.69        10.64 o
  -9  12  16         95.23        100.32         6.55 o
  -8  12  16          4.86          1.48         3.58 o
  -7  12  16        102.96        100.90         8.41 o
  -6  12  16         16.48         11.33         3.99 o
  -5  12  16        142.06        145.73         6.65 o
  -4  12  16         53.99         56.19         4.91 o
  -3  12  16         45.58         51.60         4.95 o
  -2  12  16         19.37         22.87         3.66 o
  -1  12  16        120.88        124.30         5.47 o
   0  12  16         12.40         13.27         3.72 o
   1  12  16        120.55        130.63         5.98 o
   2  12  16         18.73         11.14         4.03 o
   3  12  16         46.20         53.51         4.46 o
   4  12  16         53.59         59.09         5.13 o
   5  12  16        142.15        138.12         7.59 o
   6  12  16         16.79          9.35         4.01 o
   7  12  16        106.28        102.79         6.92 o
   8  12  16          4.80         -1.18         4.01 o
   9  12  16         92.74         99.02         6.98 o
  10  12  16         14.29         15.07         8.28 o
  -8  13  16         73.08         95.05         9.00 o
  -7  13  16         17.41          9.88         7.03 o
  -6  13  16        196.19        184.49         7.85 o
  -5  13  16          4.28          2.34         4.06 o
  -4  13  16         15.09         14.74         3.86 o
  -3  13  16         15.16         16.31         4.68 o
  -2  13  16         59.83         67.87         5.55 o
  -1  13  16         69.26         75.93         5.05 o
   0  13  16        138.60        154.08         5.97 o
   1  13  16         67.70         75.64         5.34 o
   2  13  16         58.69         55.48         5.85 o
   3  13  16         14.19         10.23         4.44 o
   4  13  16         13.61         20.96         4.06 o
   5  13  16          4.52          5.44         3.82 o
   6  13  16        197.14        207.04         9.81 o
   7  13  16         17.74         17.33         5.72 o
   8  13  16         74.02         80.78         6.92 o
  -7  14  16          2.54         -4.12         4.12 o
  -6  14  16         10.16         19.23        10.49 o
  -5  14  16         60.10         60.82         6.48 o
  -4  14  16         46.20         48.59         6.10 o
  -3  14  16         20.07         17.69         4.28 o
  -2  14  16         64.53         70.02         6.47 o
  -1  14  16          0.78          1.73         3.47 o
   0  14  16        289.60        297.14         8.10 o
   1  14  16          0.85         -0.58         3.37 o
   2  14  16         60.02         65.85         7.31 o
   3  14  16         19.10         12.18         5.47 o
   4  14  16         48.57         49.11        11.82 o
   5  14  16         60.27         65.59         7.43 o
   6  14  16         10.28         10.05         4.35 o
   7  14  16          2.01         -3.04         4.13 o
  -5  15  16          7.28          3.02        12.71 o
  -4  15  16          1.05         -0.35         4.99 o
  -3  15  16         66.47         74.58         7.03 o
  -2  15  16         14.36         14.42         4.06 o
  -1  15  16        142.17        145.61         8.02 o
   0  15  16          0.22         -2.32         3.31 o
   1  15  16        135.83        124.00         8.41 o
   2  15  16         14.38         11.63         5.26 o
   3  15  16         67.66         80.07         9.82 o
   4  15  16          1.18         -5.42         5.42 o
   5  15  16          7.43         13.60         6.69 o
  -3  16  16          4.15         17.73         9.46 o
  -2  16  16         19.45         11.00         5.36 o
  -1  16  16          1.98          2.26         3.70 o
   0  16  16          8.61         13.84         4.23 o
   1  16  16          2.12          1.02         4.24 o
   2  16  16         17.92         13.85         5.10 o
   1   0  17       2765.12       2746.82        19.43 o
   2   0  17        608.74        614.18         5.76 o
   3   0  17        326.01        350.95         4.28 o
   4   0  17        540.01        484.02         5.28 o
   5   0  17        359.31        325.62         4.49 o
   6   0  17        520.40        539.72         6.76 o
   7   0  17        318.08        317.13         8.49 o
   8   0  17        390.25        385.81         7.73 o
   9   0  17         10.46          5.25         2.71 o
  10   0  17        123.94        114.32         5.87 o
  11   0  17        111.06        113.59         6.08 o
  12   0  17          3.70          6.49         4.73 o
  13   0  17          5.05          8.33         3.74 o
  14   0  17         14.49         16.17         4.28 o
 -14   1  17          4.60         11.88         5.08 o
 -13   1  17         36.13         32.60         4.77 o
 -12   1  17         51.12         53.53         7.30 o
 -11   1  17         23.97         24.90         4.05 o
 -10   1  17        284.95        293.54         8.67 o
  -9   1  17         87.12         90.95         4.41 o
  -8   1  17        195.03        193.20         4.73 o
  -7   1  17        338.23        347.34         5.93 o
  -6   1  17         43.98         54.69         2.35 o
  -5   1  17        260.38        259.80         4.30 o
  -4   1  17         40.35         49.07         1.99 o
  -3   1  17        792.30        762.76         6.66 o
  -2   1  17       1155.06       1144.36         9.58 o
  -1   1  17        250.79        244.38         3.20 o
   0   1  17        183.51        172.52         2.71 o
   1   1  17        254.82        242.83         3.25 o
   2   1  17       1178.44       1159.51         9.83 o
   3   1  17        775.81        724.18         6.97 o
   4   1  17         38.46         49.85         1.98 o
   5   1  17        265.02        265.78         4.10 o
   6   1  17         43.22         53.35         2.49 o
   7   1  17        336.41        341.38         6.98 o
   8   1  17        193.97        195.07         5.75 o
   9   1  17         87.08         87.43         4.62 o
  10   1  17        285.33        285.10         8.25 o
  11   1  17         23.03         20.20         3.91 o
  12   1  17         50.61         49.58         5.18 o
  13   1  17         35.14         26.59         7.06 o
  14   1  17          4.97          9.82         4.78 o
 -14   2  17         40.65         28.20         6.66 o
 -13   2  17         93.19         99.42         6.93 o
 -12   2  17          1.98          2.67         3.41 o
 -11   2  17        290.14        289.50         8.72 o
 -10   2  17         65.24         57.71         4.09 o
  -9   2  17         56.11         64.75         3.79 o
  -8   2  17          5.28          1.64         3.07 o
  -7   2  17         11.16         17.33         2.10 o
  -6   2  17        178.78        172.81         4.12 o
  -5   2  17         21.71         18.47         1.88 o
  -4   2  17        324.61        304.00         4.23 o
  -3   2  17        879.60        905.06         8.53 o
  -2   2  17         60.29         63.38         1.93 o
  -1   2  17       1943.52       1877.10        13.79 o
   0   2  17       1509.01       1490.68        11.39 o
   1   2  17       1936.57       1857.63        14.44 o
   2   2  17         60.00         54.42         2.04 o
   3   2  17        873.06        890.04         8.17 o
   4   2  17        322.09        295.67         4.08 o
   5   2  17         20.35         17.19         1.88 o
   6   2  17        181.17        187.72         5.15 o
   7   2  17         10.34         12.29         2.32 o
   8   2  17          4.92          6.05         2.59 o
   9   2  17         56.73         55.19         4.13 o
  10   2  17         64.09         61.45         4.47 o
  11   2  17        291.88        286.64         8.63 o
  12   2  17          1.95          2.05         5.11 o
  13   2  17         91.97         85.93         6.15 o
  14   2  17         39.92         38.43         5.38 o
 -14   3  17         58.94         42.67         8.19 o
 -13   3  17          2.55          1.20         4.18 o
 -12   3  17         95.19         96.48         6.11 o
 -11   3  17          0.46         -0.38         2.59 o
 -10   3  17        133.08        135.27         6.34 o
  -9   3  17         32.09         29.86         3.16 o
  -8   3  17        137.84        139.05         4.24 o
  -7   3  17         19.33         24.14         2.60 o
  -6   3  17        153.46        149.22         3.91 o
  -5   3  17         65.67         66.19         2.84 o
  -4   3  17        132.96        142.07         3.18 o
  -3   3  17        229.46        210.23         3.43 o
  -2   3  17        833.74        807.00         7.79 o
  -1   3  17         18.37         22.85         1.56 o
   0   3  17         88.07         78.96         2.03 o
   1   3  17         17.48         18.76         1.52 o
   2   3  17        840.56        817.01         7.61 o
   3   3  17        231.50        210.89         3.41 o
   4   3  17        136.40        143.76         3.10 o
   5   3  17         67.40         68.06         2.50 o
   6   3  17        153.77        159.25         4.33 o
   7   3  17         17.74         18.01         2.81 o
   8   3  17        134.26        140.14         5.06 o
   9   3  17         33.49         31.97         3.67 o
  10   3  17        133.40        134.78         5.55 o
  11   3  17          0.55          1.18         4.11 o
  12   3  17         94.92         89.87         5.99 o
  13   3  17          2.68          0.92         3.42 o
  14   3  17         58.65         70.94        13.30 o
 -13   4  17         24.61         23.95         5.26 o
 -12   4  17         26.86         19.69         4.74 o
 -11   4  17         24.83         22.38         3.99 o
 -10   4  17         65.53         78.91         4.34 o
  -9   4  17         38.53         47.25         3.63 o
  -8   4  17        550.16        544.62         9.04 o
  -7   4  17        174.60        162.30         4.64 o
  -6   4  17        757.50        730.00         9.22 o
  -5   4  17         61.75         54.07         2.82 o
  -4   4  17        135.07        128.29         3.58 o
  -3   4  17        301.88        279.29         4.44 o
  -2   4  17        296.97        282.08         4.27 o
  -1   4  17        376.37        365.24         4.59 o
   0   4  17         75.58         51.42         1.92 o
   1   4  17        362.57        350.09         4.26 o
   2   4  17        294.93        279.46         3.84 o
   3   4  17        298.58        278.85         3.97 o
   4   4  17        142.22        133.71         3.19 o
   5   4  17         63.54         59.58         2.66 o
   6   4  17        745.64        710.85        10.46 o
   7   4  17        175.91        175.90         5.22 o
   8   4  17        547.01        520.96        15.51 o
   9   4  17         36.23         39.80         4.96 o
  10   4  17         68.93         76.85         4.79 o
  11   4  17         23.51         18.77         3.68 o
  12   4  17         27.00         32.28         4.71 o
  13   4  17         26.37         21.74         4.56 o
 -13   5  17         14.81         20.17         7.51 o
 -12   5  17         49.89         54.98         8.11 o
 -11   5  17        113.38        111.65         5.34 o
 -10   5  17          7.77          9.72         2.84 o
  -9   5  17        113.72        124.89         4.52 o
  -8   5  17         22.95         20.91         3.03 o
  -7   5  17        535.70        525.77        11.10 o
  -6   5  17        199.64        189.49         4.40 o
  -5   5  17        891.38        836.83        10.10 o
  -4   5  17        122.26        113.76         3.54 o
  -3   5  17       1282.68       1192.69        12.74 o
  -2   5  17        204.94        176.99         3.78 o
  -1   5  17         28.60         28.43         1.97 o
   0   5  17          3.39          6.83         1.32 o
   1   5  17         29.22         29.84         1.89 o
   2   5  17        205.89        174.02         3.11 o
   3   5  17       1288.98       1231.53        11.33 o
   4   5  17        122.33        112.68         3.16 o
   5   5  17        898.40        861.96         9.57 o
   6   5  17        198.56        186.73         5.49 o
   7   5  17        523.49        513.56         9.01 o
   8   5  17         23.13         22.08         3.27 o
   9   5  17        112.38        124.70         5.26 o
  10   5  17          7.85          9.63         3.18 o
  11   5  17        114.36        123.35         6.26 o
  12   5  17         50.15         43.06         7.37 o
  13   5  17         15.30         17.13         4.35 o
 -13   6  17         22.56         17.12         4.30 o
 -12   6  17          6.56         10.82         3.44 o
 -11   6  17         39.45         50.72         5.69 o
 -10   6  17         50.46         45.90         4.22 o
  -9   6  17         50.94         55.19         3.71 o
  -8   6  17         96.77         99.08         4.49 o
  -7   6  17         92.81         90.94         4.54 o
  -6   6  17        194.18        178.96         5.58 o
  -5   6  17        213.60        195.64         4.55 o
  -4   6  17         20.50         21.22         2.46 o
  -3   6  17        177.76        164.73         4.15 o
  -2   6  17         40.75         41.40         2.40 o
  -1   6  17        194.18        169.33         3.54 o
   0   6  17        234.44        217.61         4.28 o
   1   6  17        201.25        180.37         3.39 o
   2   6  17         37.61         37.65         2.31 o
   3   6  17        182.39        183.88         3.79 o
   4   6  17         16.79         15.84         2.04 o
   5   6  17        210.12        182.79         4.35 o
   6   6  17        195.07        183.34         5.24 o
   7   6  17         92.07         87.78         4.45 o
   8   6  17         95.79         97.09         4.69 o
   9   6  17         52.70         46.64         4.14 o
  10   6  17         51.03         47.84         4.48 o
  11   6  17         38.63         47.88         4.82 o
  12   6  17          6.60          2.99         5.03 o
  13   6  17         23.17         23.03         4.70 o
 -13   7  17          2.33          2.63         3.97 o
 -12   7  17         40.83         42.68         4.97 o
 -11   7  17         93.66         92.63         6.47 o
 -10   7  17        138.29        132.92         5.53 o
  -9   7  17         10.43          7.80         2.50 o
  -8   7  17        116.21        119.58         5.31 o
  -7   7  17         30.40         29.48         4.08 o
  -6   7  17         32.96         42.77         3.88 o
  -5   7  17        110.22        103.25         4.11 o
  -4   7  17         17.69         22.01         2.51 o
  -3   7  17         13.53         12.91         2.33 o
  -2   7  17        463.76        440.63         7.27 o
  -1   7  17         31.07         28.10         2.52 o
   0   7  17       1097.23       1069.01        13.52 o
   1   7  17         31.65         30.48         2.50 o
   2   7  17        460.57        436.96         6.32 o
   3   7  17         12.82         11.72         2.07 o
   4   7  17         15.63         19.07         2.62 o
   5   7  17        113.27        114.88         3.78 o
   6   7  17         32.79         39.21         4.00 o
   7   7  17         29.97         33.54         3.54 o
[truncated: 257,708 more chars]
