# Supplementary material for: Crystal structures of (R S)-N-[(1R,2S)-2-benz­yloxy-1-(2,6-di­methyl­phen­yl)prop­yl]-2-methyl­propane-2-sulfinamide and (R S)-N-[(1S,2R)-2-benz­yloxy-1-(2,4,6-tri­methyl­phen­yl)prop­yl]-2-methyl­propane-2-sulfinamide: two related protected 1,2-amino alcohols
Source: Acta Crystallogr Sect E Struct Rep Online. 2014 Oct 24;70(Pt 11):365–9. doi: 10.1107/S1600536814022570 (PMC4257314; doi:10.1107/S1600536814022570)
Supplement: Supplementary file 3 [file e-70-00365-2sup3.hkl]

#
# h,k,l, Fc-squared, Fo-squared, sigma(Fo-squared), status flag
#
data_2
_shelx_title ' wwb03 in P2(1)'
_shelx_refln_list_code          4
_shelx_F_calc_maximum      102.41
_exptl_crystal_F_000       420.00
_reflns_d_resolution_high  0.7197

loop_
 _space_group_symop_operation_xyz
 'x, y, z'
 '-x, y+1/2, -z'

_cell_length_a    10.5349
_cell_length_b     7.9840
_cell_length_c    13.4815
_cell_angle_alpha  90.000
_cell_angle_beta  103.519
_cell_angle_gamma  90.000

_shelx_F_squared_multiplier     1.000

loop_
 _refln_index_h
 _refln_index_k
 _refln_index_l
 _refln_F_squared_calc
 _refln_F_squared_meas
 _refln_F_squared_sigma
 _refln_observed_status
   1 -11   0         94.86        124.07        21.49 o
   0 -10   0         68.83         37.16        19.68 o
   1 -10   0         29.53         33.29        14.59 o
   2 -10   0          1.56          0.86        12.77 o
   3 -10   0         46.04         59.29        25.51 o
   4 -10   0         47.64         40.42        22.13 o
   5 -10   0          3.78         24.93        22.95 o
   6 -10   0         16.55         17.84        11.98 o
   1  -9   0         56.10         82.04        16.49 o
   2  -9   0         84.75         78.85        22.83 o
   3  -9   0         30.60         43.74        11.74 o
   4  -9   0         14.03         23.86        11.00 o
   5  -9   0        103.87        116.48        27.37 o
   6  -9   0         56.70         48.45        20.38 o
   7  -9   0          7.74         40.77        21.55 o
   8  -9   0         41.50         18.52        17.70 o
   0  -8   0         67.46        108.90        23.99 o
   1  -8   0         88.34         88.68        14.73 o
   2  -8   0          6.05         15.44         8.91 o
   3  -8   0         66.00         93.30        23.06 o
   4  -8   0         36.78         35.99        19.57 o
   5  -8   0          3.66         14.68        16.66 o
   6  -8   0         37.98         31.33        16.54 o
   7  -8   0         34.01         37.27        19.33 o
   8  -8   0         15.31         14.92        11.81 o
   9  -8   0         25.59         43.82        22.83 o
   1  -7   0        353.74        370.25        15.08 o
   2  -7   0        121.02        134.88        23.76 o
   3  -7   0         74.68         47.29        18.29 o
   4  -7   0          7.42          5.24        13.86 o
   5  -7   0        119.38        129.17        23.53 o
   6  -7   0        263.13        244.83        27.26 o
   7  -7   0         87.91         79.79        20.62 o
   8  -7   0         37.92         37.31        11.78 o
   9  -7   0         55.36         63.36        13.78 o
  10  -7   0         56.41         54.12        13.75 o
  11  -7   0          1.58        -10.83        12.81 o
   0  -6   0        837.18        858.89        41.12 o
   1  -6   0        120.53        126.54         9.32 o
   2  -6   0        175.36        186.58        17.18 o
   3  -6   0        177.79        192.95        11.47 o
   4  -6   0        340.89        280.01        29.00 o
   5  -6   0        172.61        178.09        24.34 o
   6  -6   0        353.84        312.27        28.89 o
   7  -6   0        173.74        169.71        24.69 o
   8  -6   0          4.02          7.43         6.88 o
   9  -6   0         11.33         14.47        10.12 o
  10  -6   0          4.83          8.96        10.35 o
  11  -6   0         30.31         26.99        11.87 o
   1  -5   0        348.97        389.66        51.66 o
   2  -5   0         93.04         98.55         8.69 o
   3  -5   0        133.03        119.66         8.67 o
   4  -5   0          0.94         -2.07         4.44 o
   5  -5   0        206.44        189.70        12.04 o
   6  -5   0        457.51        401.69        18.72 o
   7  -5   0        107.08        128.24         9.37 o
   8  -5   0        106.47         96.76        10.16 o
   9  -5   0         82.84         62.93        12.70 o
  10  -5   0         56.02         60.34        12.43 o
  11  -5   0          5.82         -3.12         9.63 o
  12  -5   0         35.97         50.43        13.96 o
   0  -4   0        445.56        521.11        25.97 o
   1  -4   0        279.14        333.94        17.82 o
   2  -4   0         19.09         29.00         7.05 o
   3  -4   0        206.38        195.74        10.21 o
   4  -4   0        169.04        173.98        10.27 o
   5  -4   0         42.40         35.94         7.00 o
   6  -4   0        143.04        152.16        12.24 o
   7  -4   0        656.40        567.19        17.47 o
   8  -4   0        320.73        341.16        12.64 o
   9  -4   0         65.47         68.84         9.49 o
  10  -4   0        138.37        161.24        16.38 o
  11  -4   0        170.64        215.76        23.24 o
  12  -4   0          8.12          1.84        10.95 o
  13  -4   0         10.34         14.88        10.48 o
   1  -3   0        415.97        460.77        16.43 o
   2  -3   0         27.28         33.31         5.08 o
   3  -3   0        110.74         77.74        13.05 o
   4  -3   0         70.10         80.30        11.07 o
   5  -3   0        453.33        424.47        17.47 o
   6  -3   0        170.16        152.63         7.86 o
   7  -3   0          5.65          3.46         3.75 o
   8  -3   0        132.15        121.13        10.76 o
   9  -3   0         96.51        132.90        12.63 o
  10  -3   0        105.92        115.64        12.63 o
  11  -3   0         18.51         13.03         7.49 o
  12  -3   0        100.67         96.34        13.00 o
  13  -3   0          0.92         10.34         8.80 o
   1  -2   0       1918.76       1923.21        52.24 o
   2  -2   0        172.88        158.57         8.12 o
   3  -2   0        919.20        879.47        26.71 o
   4  -2   0        600.68        520.22        14.16 o
   5  -2   0        270.38        243.05         6.77 o
   6  -2   0        174.31        170.34         6.10 o
   7  -2   0        336.41        295.88        13.53 o
   8  -2   0         63.51         77.84         9.78 o
   9  -2   0         30.98         18.92        16.79 o
  10  -2   0         81.28         68.97         9.90 o
  11  -2   0         98.34        123.34        12.97 o
  12  -2   0         20.77         17.48         8.30 o
  13  -2   0         13.08          8.43         8.41 o
  14  -2   0         33.69         26.21        17.47 o
   1  -1   0       4449.93       4659.76       158.35 o
   2  -1   0        565.11        569.06        29.35 o
   3  -1   0        826.12        803.60        23.57 o
   4  -1   0         45.89         43.33         3.20 o
   5  -1   0        645.86        590.74        17.34 o
   6  -1   0        105.17        101.24         7.75 o
   7  -1   0        235.56        225.73        11.53 o
   8  -1   0        104.06        110.78        19.17 o
   9  -1   0         62.19         63.79         8.91 o
  10  -1   0         18.50         27.01         7.20 o
  11  -1   0         22.62         30.00        12.78 o
  12  -1   0        107.66        123.49        12.87 o
  13  -1   0         75.82         78.93        12.66 o
  14  -1   0          2.75          4.21         7.91 o
   1   0   0       4050.56       3516.64       151.82 o
   2   0   0       4032.15       3664.79        67.19 o
   3   0   0       1237.88       1223.31        24.09 o
   4   0   0       9855.12       9322.62       169.68 o
   5   0   0        579.06        587.08        13.80 o
   6   0   0        463.15        476.09        10.32 o
   7   0   0         57.15         47.34         6.86 o
   8   0   0         18.93         13.87         5.86 o
   9   0   0          0.10         -4.51         4.51 o
  10   0   0          3.78          4.14         6.01 o
  11   0   0          2.87          7.49         8.37 o
  12   0   0          0.67          4.15         6.64 o
  13   0   0          0.58          3.26         7.32 o
  14   0   0          7.80         11.28         8.89 o
   1   1   0       4465.11       4424.06        65.64 o
   2   1   0        544.73        555.88        10.63 o
   3   1   0        818.07        806.94        17.27 o
   4   1   0         46.16         44.01         3.73 o
   5   1   0        641.86        590.43        14.43 o
   6   1   0        102.04        102.49         8.86 o
   7   1   0        235.25        259.41         9.18 o
   8   1   0        109.61        103.15         6.23 o
   9   1   0         61.70         56.21         8.42 o
  10   1   0         17.52         24.26         7.02 o
  11   1   0         23.41         30.81         7.67 o
  12   1   0        109.20        124.87        12.64 o
  13   1   0         76.66         81.67        23.39 o
  14   1   0          2.75         -1.63         7.80 o
   0   2   0       3666.76       3702.48        96.49 o
   1   2   0       1941.91       1905.00        29.89 o
   2   2   0        170.46        172.59         5.46 o
   3   2   0        922.52        906.62        17.31 o
   4   2   0        601.21        539.20        16.74 o
   5   2   0        273.40        263.06         8.91 o
   6   2   0        168.94        178.08         7.61 o
   7   2   0        334.36        314.84        10.93 o
   8   2   0         64.03         72.87         6.23 o
   9   2   0         30.88         21.60         8.38 o
  10   2   0         80.81         65.11         9.58 o
  11   2   0         98.78        117.78        13.20 o
  12   2   0         21.32         29.56        11.40 o
  13   2   0         13.83         15.75         8.03 o
   1   3   0        417.11        438.78         9.37 o
   2   3   0         30.82         36.18         3.50 o
   3   3   0        108.08         86.36         4.91 o
   4   3   0         68.48         70.12         4.37 o
   5   3   0        439.98        408.14        12.35 o
   6   3   0        168.90        147.18         7.60 o
   7   3   0          5.63          3.99         3.57 o
   8   3   0        132.87        117.18         7.67 o
   9   3   0         93.45        112.28        10.98 o
  10   3   0        106.58        124.11        13.93 o
  11   3   0         18.40          5.62         6.55 o
  12   3   0        101.05        119.50        12.82 o
  13   3   0          0.97          5.63         7.88 o
   0   4   0        438.30        526.71        42.69 o
   1   4   0        287.65        302.55         8.77 o
   2   4   0         18.93         25.46         3.18 o
   3   4   0        210.86        182.45         6.33 o
   4   4   0        165.47        180.39         6.99 o
   5   4   0         43.20         45.81         4.67 o
   6   4   0        143.99        147.56         9.01 o
   7   4   0        649.42        589.01        17.51 o
   8   4   0        315.83        342.14        13.13 o
   9   4   0         64.46         69.69         7.15 o
  10   4   0        135.70        129.59        15.77 o
  11   4   0        171.58        179.20        14.28 o
  12   4   0          7.95         13.75         7.86 o
  13   4   0         10.12          8.47         7.98 o
   1   5   0        342.91        363.30        11.76 o
   2   5   0         95.67        103.01         5.78 o
   3   5   0        132.90        127.35         5.90 o
   4   5   0          0.97          0.13         2.65 o
   5   5   0        201.59        204.53        11.61 o
   6   5   0        456.94        438.96        13.54 o
   7   5   0        107.19        127.57        11.55 o
   8   5   0        105.15         85.45         7.93 o
   9   5   0         83.13        102.64         9.16 o
  10   5   0         56.82         57.30         7.90 o
  11   5   0          5.60         -0.02         6.75 o
  12   5   0         35.84         41.57        10.61 o
   0   6   0        834.60        814.39        30.10 o
   1   6   0        119.11        119.12         7.42 o
   2   6   0        176.03        164.16         8.71 o
   3   6   0        181.44        180.71         8.08 o
   4   6   0        340.65        306.16        10.47 o
   5   6   0        171.45        157.75         8.11 o
   6   6   0        357.31        335.29        16.08 o
   7   6   0        176.34        160.73        10.01 o
   8   6   0          4.04          8.47         5.32 o
   9   6   0         11.58         18.41         5.92 o
  10   6   0          5.53         10.74         5.90 o
  11   6   0         30.21         16.12         8.40 o
   1   7   0        354.70        368.24        13.66 o
   2   7   0        119.57        137.37         8.73 o
   3   7   0         74.17         79.49         7.52 o
   4   7   0          7.46          8.37         3.91 o
   5   7   0        123.98        127.88        10.44 o
   6   7   0        265.16        249.37        11.77 o
   7   7   0         87.97         87.48        12.95 o
   8   7   0         39.66         37.91         7.15 o
   9   7   0         57.26         52.68         8.49 o
  10   7   0         55.88         55.02        14.13 o
  11   7   0          1.71         11.38        11.58 o
   0   8   0         63.94         87.49        13.57 o
   1   8   0         85.63         79.45         8.12 o
   2   8   0          6.35          2.63         4.39 o
   3   8   0         64.61         67.14        11.11 o
   4   8   0         35.26         37.98         6.57 o
   5   8   0          3.49          1.81         4.65 o
   6   8   0         37.85         43.29         8.56 o
   7   8   0         36.62         38.88         8.67 o
   8   8   0         16.17         28.48         8.15 o
   9   8   0         26.09         16.54         8.04 o
   1   9   0         56.58         42.89         7.23 o
   2   9   0         87.95         94.16         9.36 o
   3   9   0         31.57         25.90         6.51 o
   4   9   0         13.55         10.57         6.30 o
   5   9   0        106.70         83.37        10.97 o
   6   9   0         58.72         52.47         9.32 o
   7   9   0          7.78          6.21        10.42 o
   8   9   0         40.31         49.98        10.06 o
   0  10   0         69.91         71.87        19.10 o
   1  10   0         29.01         24.45        10.03 o
   2  10   0          1.63         -3.29         6.79 o
   3  10   0         44.38         28.62        10.48 o
   4  10   0         47.12         54.83        30.57 o
   5  10   0          3.96         -7.15         7.15 o
   6  10   0         15.93         12.23        15.61 o
   1  11   0         93.65         80.17        19.98 o
  -1 -11   1          6.29          7.69        19.92 o
   0 -11   1         90.60        119.72        21.69 o
   1 -11   1         70.82         57.32        20.50 o
  -6 -10   1         70.58         57.74        19.22 o
  -5 -10   1          3.98         12.35        17.82 o
  -4 -10   1         13.67         16.31        19.22 o
  -3 -10   1         36.26         32.15        22.13 o
  -2 -10   1         15.75         52.41        22.48 o
  -1 -10   1         20.90         54.88        39.72 o
   0 -10   1         52.46         56.89        31.04 o
   1 -10   1         56.58         82.32        17.46 o
   2 -10   1         13.03         52.40        26.61 o
   3 -10   1          5.48        -16.66        16.66 o
   4 -10   1         21.47         12.00        20.85 o
   5 -10   1         26.79        -17.59        17.59 o
  -8  -9   1        125.71        130.57        27.14 o
  -7  -9   1         21.92         50.43        22.01 o
  -6  -9   1         40.87         67.09        23.41 o
  -5  -9   1         26.58         19.84        11.41 o
  -4  -9   1         31.08         40.65        12.30 o
  -3  -9   1         11.15          8.54         9.49 o
  -2  -9   1         32.59         40.65        19.33 o
  -1  -9   1          9.39        -14.79        14.79 o
   0  -9   1         27.02         28.36        43.27 o
   1  -9   1         36.08         49.15        14.08 o
   2  -9   1          0.76         11.53        17.12 o
   3  -9   1          4.26         34.36        19.68 o
   4  -9   1          3.92         -3.96        18.17 o
   5  -9   1         26.39         16.54        18.87 o
   6  -9   1          8.78         17.35        17.94 o
   7  -9   1          6.94        -15.96        15.96 o
   8  -9   1          6.66          1.16        17.94 o
 -10  -8   1          1.19         -8.04        12.58 o
  -9  -8   1         22.85         38.01        12.54 o
  -8  -8   1          4.35         -7.30        10.19 o
  -7  -8   1        119.32         92.13        22.71 o
  -6  -8   1          3.58         25.97        15.96 o
  -5  -8   1         20.36         35.06        18.64 o
  -4  -8   1         48.84         69.30        21.78 o
  -3  -8   1         29.73         34.76        10.95 o
  -2  -8   1         55.91         54.98        11.78 o
  -1  -8   1          6.64          2.02         8.23 o
   0  -8   1        261.99        257.05        18.88 o
   1  -8   1        124.72        148.49        28.13 o
   2  -8   1         51.68         52.54        11.56 o
   3  -8   1         59.85         48.45        19.57 o
   4  -8   1         65.38         49.15        20.38 o
   5  -8   1         41.91         34.83        17.94 o
   6  -8   1         88.68         62.55        20.62 o
   7  -8   1         78.61         63.95        22.13 o
   8  -8   1          4.32          7.80        16.77 o
   9  -8   1          2.37         -3.00        10.91 o
 -11  -7   1         16.40         21.23        11.86 o
 -10  -7   1         32.22         27.59        25.62 o
  -9  -7   1         26.03          7.35        11.59 o
  -8  -7   1         24.40         46.17        11.54 o
  -7  -7   1         79.69         87.24        21.90 o
  -6  -7   1         13.45        -12.93        14.33 o
  -5  -7   1         32.78          6.41        15.14 o
  -4  -7   1         67.03         67.44        18.52 o
  -3  -7   1         35.51         22.25        15.72 o
  -2  -7   1         56.63         75.25        11.88 o
  -1  -7   1         65.87         69.85        11.63 o
   0  -7   1        277.88        268.62        13.00 o
   1  -7   1         32.95         48.48         8.71 o
   2  -7   1        334.05        357.02        18.54 o
   3  -7   1         86.60         89.10        21.78 o
   4  -7   1        144.93        151.30        25.28 o
   5  -7   1        237.17        216.06        26.91 o
   6  -7   1        262.10        202.32        26.67 o
   7  -7   1         56.41         70.93        20.15 o
   8  -7   1         17.10          8.22        11.59 o
   9  -7   1         17.97         32.96        24.23 o
  10  -7   1          3.44         -8.29        11.94 o
 -12  -6   1          4.82          1.22        14.21 o
 -11  -6   1         12.73          9.11        10.97 o
 -10  -6   1         22.50         28.90        11.40 o
  -9  -6   1         13.41         14.48         9.80 o
  -8  -6   1         53.87         62.55        12.38 o
  -7  -6   1         20.52         36.64        14.91 o
  -6  -6   1        119.31         98.65        19.68 o
  -5  -6   1         61.87         47.87        16.19 o
  -4  -6   1        146.78        143.27        23.76 o
  -3  -6   1         74.96         68.49        17.94 o
  -2  -6   1        129.77        132.73         9.19 o
  -1  -6   1        155.47        155.26         9.54 o
   0  -6   1        449.18        488.82        19.49 o
   1  -6   1        327.53        311.98        17.29 o
   2  -6   1         48.58         55.41        13.80 o
   3  -6   1        634.22        642.75        25.92 o
   4  -6   1        301.60        276.30        15.17 o
   5  -6   1         86.91         54.86        17.24 o
   6  -6   1        127.43        107.16        20.03 o
   7  -6   1        171.16        126.96        22.13 o
   8  -6   1         17.64          9.14         9.18 o
   9  -6   1          4.80         17.41        10.96 o
  10  -6   1         30.01         31.04        11.51 o
  11  -6   1         12.35          7.34        19.74 o
 -12  -5   1         27.51         47.35        13.29 o
 -11  -5   1         24.70         19.98        11.34 o
 -10  -5   1         97.97         76.06        13.63 o
  -9  -5   1         49.19         41.53        11.01 o
  -8  -5   1         33.57         26.43         7.26 o
  -7  -5   1         24.24         31.75        11.47 o
  -6  -5   1        244.56        246.19        25.86 o
  -5  -5   1        239.05        228.34        12.03 o
  -4  -5   1         47.67         40.30        15.26 o
  -3  -5   1         36.90         48.10        14.44 o
  -2  -5   1        714.02        735.91        24.15 o
  -1  -5   1        381.80        420.56        14.21 o
   0  -5   1         54.32         54.51        10.83 o
   1  -5   1        110.50        112.52        12.46 o
   2  -5   1        106.79        108.66        10.25 o
   3  -5   1         40.16         41.69         7.35 o
   4  -5   1         63.25         60.80        11.01 o
   5  -5   1        320.53        311.40        16.38 o
   6  -5   1        171.36        191.43        22.36 o
   7  -5   1        127.72        122.06         9.78 o
   8  -5   1         38.09         37.63         7.09 o
   9  -5   1         23.98         14.96         8.00 o
  10  -5   1         20.34         13.76        25.68 o
  11  -5   1          5.18          2.09         9.47 o
  12  -5   1         23.89         19.71        11.84 o
 -13  -4   1          0.53         14.30        10.32 o
 -12  -4   1          2.12          8.69        10.25 o
 -11  -4   1         71.22         84.47        13.89 o
 -10  -4   1          6.25         -6.22         6.22 o
  -9  -4   1        140.04        153.39        11.78 o
  -8  -4   1         72.18         62.69         6.57 o
  -7  -4   1        436.27        428.98        13.30 o
  -6  -4   1        235.16        211.27        10.86 o
  -5  -4   1         13.51         12.39         5.10 o
  -4  -4   1          5.54          7.65         8.91 o
  -3  -4   1        630.97        605.44        32.96 o
  -2  -4   1       1120.54       1285.58        37.19 o
  -1  -4   1         15.20         13.43         4.95 o
   0  -4   1        907.62       1020.91        45.08 o
   1  -4   1        604.52        731.35        33.66 o
   2  -4   1        304.93        302.10        13.76 o
   3  -4   1        166.40        175.86        10.57 o
   4  -4   1        172.86        167.98        11.15 o
   5  -4   1        331.50        318.64        15.87 o
   6  -4   1        842.33        837.68        43.98 o
   7  -4   1        317.78        291.32        10.88 o
   8  -4   1         15.55         23.85         6.21 o
   9  -4   1         29.24         35.57         7.70 o
  10  -4   1        158.39        156.71        13.66 o
  11  -4   1         92.54        103.93        12.78 o
  12  -4   1         11.70          2.65        11.07 o
  13  -4   1          9.91          7.63        11.07 o
 -13  -3   1         27.78         35.31         9.36 o
 -12  -3   1        131.83        119.32        13.30 o
 -11  -3   1         13.55         30.98        12.36 o
 -10  -3   1         48.45         56.89         9.39 o
  -9  -3   1         43.63         54.74         8.49 o
  -8  -3   1        745.62        734.34        23.53 o
  -7  -3   1        159.45        148.93         6.38 o
  -6  -3   1        858.35        839.88        19.47 o
  -5  -3   1        444.98        390.21        13.36 o
  -4  -3   1        573.43        546.14        38.09 o
  -3  -3   1        850.03        914.98        27.90 o
  -2  -3   1       1328.63       1405.28        58.82 o
  -1  -3   1       1896.64       2056.11        56.17 o
   0  -3   1        356.14        368.76        20.27 o
   1  -3   1        264.91        288.63        16.66 o
   2  -3   1       1292.55       1312.38        38.75 o
   3  -3   1        249.33        222.35        18.05 o
   4  -3   1         27.33         40.89         8.56 o
   5  -3   1        102.82        100.68         9.29 o
   6  -3   1        354.51        336.76        10.53 o
   7  -3   1         17.03         22.15         4.61 o
   8  -3   1          9.21          8.08         5.24 o
   9  -3   1         73.40         89.55        10.26 o
  10  -3   1         45.00         45.35         9.37 o
  11  -3   1         17.53         34.45         9.15 o
  12  -3   1         51.22         41.44        10.22 o
  13  -3   1         51.00         71.14        12.77 o
 -14  -2   1          4.61          1.51         9.25 o
 -13  -2   1         15.76         33.87         9.79 o
 -12  -2   1          1.78         -2.13         8.36 o
 -11  -2   1        101.34        105.11        12.03 o
 -10  -2   1         30.63         51.47        10.04 o
  -9  -2   1         29.62         23.45         6.95 o
  -8  -2   1         42.13         61.19        11.05 o
  -7  -2   1        371.27        366.71        16.73 o
  -6  -2   1        575.47        520.25        16.62 o
  -5  -2   1        292.32        280.18         8.51 o
  -4  -2   1         24.77         19.77         4.12 o
  -3  -2   1        614.20        547.92        17.86 o
  -2  -2   1        617.35        583.87        17.70 o
  -1  -2   1       1297.49       1387.69        55.56 o
   0  -2   1        954.22       1066.80        44.14 o
   1  -2   1        483.47        444.59        21.20 o
   2  -2   1        516.34        496.27        17.14 o
   3  -2   1         75.29         67.80         7.33 o
   4  -2   1        594.96        605.66        16.39 o
   5  -2   1         91.34         89.87         5.22 o
   6  -2   1        425.17        406.42        11.67 o
   7  -2   1        175.19        146.97         7.37 o
   8  -2   1        160.29        156.73        11.56 o
   9  -2   1         14.79          5.56         7.17 o
  10  -2   1        114.80        123.88        12.23 o
  11  -2   1         80.85         60.47        17.71 o
  12  -2   1        140.06        156.45        20.09 o
  13  -2   1         59.21         74.92        12.69 o
 -14  -1   1          2.71         11.88        13.21 o
 -13  -1   1         30.08         34.32        11.84 o
 -12  -1   1         61.08         80.16        16.34 o
 -11  -1   1         37.97         26.57         7.74 o
 -10  -1   1         64.06         55.88         8.43 o
  -9  -1   1        148.91        136.00        12.89 o
  -8  -1   1         29.84         22.75         6.59 o
  -7  -1   1         23.74         19.44         7.36 o
  -6  -1   1        221.76        200.36         9.91 o
  -5  -1   1         67.21         59.17         6.00 o
  -4  -1   1       1246.51       1312.66        31.15 o
  -3  -1   1       2229.18       2067.58        38.57 o
  -2  -1   1       1412.53       1374.72        30.55 o
  -1  -1   1       2506.08       2637.83        96.79 o
   0  -1   1       3651.94       3957.61       147.69 o
   1  -1   1       3305.15       3459.36        90.71 o
   2  -1   1        169.93        146.38         9.61 o
   3  -1   1        909.33        891.88        17.95 o
   4  -1   1        281.85        300.57        13.46 o
   5  -1   1        650.44        619.24        14.64 o
   6  -1   1        255.03        254.44        11.48 o
   7  -1   1        216.67        226.32         8.23 o
   8  -1   1         12.81         10.99         6.11 o
   9  -1   1        120.48        139.73        11.21 o
  10  -1   1         10.16         10.45         6.56 o
  11  -1   1          6.85         29.80         8.21 o
  12  -1   1         46.16         51.70        20.70 o
  13  -1   1          1.41          0.07         7.34 o
 -14   0   1         23.83         26.40         9.35 o
 -13   0   1         12.87         19.85         8.38 o
 -12   0   1          1.99          6.99         6.39 o
 -11   0   1         44.90         42.67        17.06 o
 -10   0   1        300.07        312.36        16.01 o
  -9   0   1         26.47         32.59         7.39 o
  -8   0   1        346.78        347.90        15.01 o
  -7   0   1         20.21          7.40         4.80 o
  -6   0   1         46.94         46.10         7.32 o
  -5   0   1        124.64        154.83        12.97 o
  -4   0   1       1221.57       1192.81        44.37 o
  -3   0   1         96.03         95.86         9.58 o
  -2   0   1       1555.36       1562.99        34.56 o
  -1   0   1        983.15       1106.25        23.51 o
   1   0   1        319.50        346.20         7.82 o
   2   0   1        382.51        344.70         8.09 o
   3   0   1         65.42         63.56         3.82 o
   4   0   1       2730.00       2763.64        52.48 o
   5   0   1        267.21        268.51         8.09 o
   6   0   1          8.97         10.36         2.97 o
   7   0   1        156.40        160.19         9.90 o
   8   0   1         70.17         70.76         5.43 o
   9   0   1         28.90         22.06         6.76 o
  10   0   1          6.59         -5.50         5.58 o
  11   0   1         16.74         12.37         6.78 o
  12   0   1          0.22          1.89         6.80 o
  13   0   1        104.61        146.61        21.76 o
  14   0   1          7.06         29.32        13.89 o
 -14   1   1          2.70          0.04         7.64 o
 -13   1   1         30.13         27.19         9.09 o
 -12   1   1         61.09         59.91        10.20 o
 -11   1   1         38.29         45.19         8.61 o
 -10   1   1         63.64         52.60         8.53 o
  -9   1   1        151.44        167.06        14.15 o
  -8   1   1         29.68         29.44         3.98 o
  -7   1   1         23.55         30.61         3.96 o
  -6   1   1        216.49        205.45         7.47 o
  -5   1   1         61.71         57.50         4.15 o
  -4   1   1       1245.05       1315.25        26.96 o
  -3   1   1       2240.18       2173.55        36.86 o
  -2   1   1       1430.62       1377.63        23.81 o
  -1   1   1       2476.12       2533.20        46.52 o
   0   1   1       3662.87       3740.25        60.90 o
   1   1   1       3317.61       3379.24        55.45 o
   2   1   1        181.30        158.05         4.81 o
   3   1   1        909.24        958.84        20.00 o
   4   1   1        290.64        322.05         9.07 o
   5   1   1        658.28        621.56        15.11 o
   6   1   1        251.62        248.09         9.38 o
   7   1   1        217.03        224.13         8.75 o
   8   1   1         10.95         10.19         3.78 o
   9   1   1        122.55        149.75        10.95 o
  10   1   1         10.30         23.67         6.75 o
  11   1   1          7.23          6.35         6.23 o
  12   1   1         46.17         59.22        10.49 o
  13   1   1          1.72          7.72         7.45 o
 -14   2   1          3.91          3.62         7.96 o
 -13   2   1         15.24         19.66        11.87 o
 -12   2   1          1.58          6.68         8.00 o
 -11   2   1        101.97        107.48        11.45 o
 -10   2   1         31.19         37.65         9.33 o
  -9   2   1         29.72         33.38         7.24 o
  -8   2   1         39.40         46.66         5.26 o
  -7   2   1        372.56        370.98        12.98 o
  -6   2   1        578.25        534.00        16.00 o
  -5   2   1        287.33        285.07         9.36 o
  -4   2   1         21.13         26.02         3.47 o
  -3   2   1        613.51        560.85        11.88 o
  -2   2   1        617.69        571.55        11.88 o
  -1   2   1       1279.65       1311.40        23.15 o
   0   2   1        962.19       1000.73        16.54 o
   1   2   1        492.21        456.91         8.83 o
   2   2   1        510.75        489.58         9.53 o
   3   2   1         70.35         51.24         3.74 o
   4   2   1        591.94        631.43        15.24 o
   5   2   1         91.49         93.76         5.65 o
   6   2   1        420.61        416.82        12.36 o
   7   2   1        170.09        155.10         7.77 o
   8   2   1        156.82        134.86         7.71 o
   9   2   1         14.90         18.98         5.84 o
  10   2   1        116.54        120.62        11.11 o
  11   2   1         80.56         62.50        12.23 o
  12   2   1        139.75        176.70        24.16 o
  13   2   1         60.54         62.75        13.17 o
 -13   3   1         26.86         33.29         9.94 o
 -12   3   1        132.49        164.84        14.43 o
 -11   3   1         13.79         23.21         7.47 o
 -10   3   1         47.34         56.06         9.21 o
  -9   3   1         43.30         59.31         8.57 o
  -8   3   1        747.27        768.04        22.29 o
  -7   3   1        159.31        148.52         8.98 o
  -6   3   1        855.24        824.10        20.72 o
  -5   3   1        439.31        419.56        10.67 o
  -4   3   1        573.68        571.18        13.04 o
  -3   3   1        857.83        941.03        18.85 o
  -2   3   1       1347.33       1386.67        25.45 o
  -1   3   1       1874.89       1968.66        34.64 o
   0   3   1        359.39        369.38         8.86 o
   1   3   1        275.75        316.52         7.60 o
   2   3   1       1314.19       1325.34        22.48 o
   3   3   1        247.62        245.06         6.69 o
   4   3   1         24.85         33.47         6.54 o
   5   3   1        110.38        109.48         8.50 o
   6   3   1        363.02        339.83        11.47 o
   7   3   1         17.56         17.60         4.42 o
   8   3   1          7.98          1.62         6.52 o
   9   3   1         72.49         66.51         6.86 o
  10   3   1         45.66         39.25         8.14 o
  11   3   1         18.16         23.81         7.66 o
  12   3   1         52.58         52.92        10.42 o
  13   3   1         50.99         98.02        17.89 o
 -13   4   1          0.60         -6.55         7.43 o
 -12   4   1          2.08         -6.43         6.43 o
 -11   4   1         70.03         63.60        14.69 o
 -10   4   1          5.24          7.45         9.14 o
  -9   4   1        140.19        162.96         9.77 o
  -8   4   1         72.73         72.53         7.11 o
  -7   4   1        444.43        453.06        15.02 o
  -6   4   1        233.85        226.08         8.18 o
  -5   4   1         12.53          9.78         3.45 o
  -4   4   1          6.82         12.28         3.16 o
  -3   4   1        637.30        627.35        13.20 o
  -2   4   1       1120.38       1277.56        24.67 o
  -1   4   1         13.24         14.55         3.07 o
   0   4   1        911.15       1027.43        22.89 o
   1   4   1        613.67        710.27        15.45 o
   2   4   1        303.82        289.55         7.90 o
   3   4   1        170.39        182.39         6.27 o
   4   4   1        170.92        163.97         7.89 o
   5   4   1        332.07        339.21        12.99 o
   6   4   1        834.38        824.83        21.52 o
   7   4   1        322.01        319.03        12.30 o
   8   4   1         15.69         20.64         5.17 o
   9   4   1         28.22         30.95         5.97 o
  10   4   1        158.02        161.37        16.76 o
  11   4   1         92.87        103.13        11.96 o
  12   4   1         11.60          7.22         7.42 o
  13   4   1          9.20         11.99        11.16 o
 -12   5   1         26.93         11.88        11.09 o
 -11   5   1         24.19         14.92         8.11 o
 -10   5   1         98.50        109.55         9.29 o
  -9   5   1         47.43         54.75         7.45 o
  -8   5   1         31.90         34.53         6.37 o
  -7   5   1         24.52         27.83         5.55 o
  -6   5   1        246.08        238.72         9.17 o
  -5   5   1        238.36        228.06        10.93 o
  -4   5   1         46.87         49.36         5.57 o
  -3   5   1         38.31         42.16         4.55 o
  -2   5   1        714.18        719.21        16.57 o
  -1   5   1        381.35        399.68        21.25 o
   0   5   1         54.54         50.91         5.30 o
   1   5   1        114.12        117.58         6.83 o
   2   5   1        109.46        100.93         6.69 o
   3   5   1         39.63         39.55         4.18 o
   4   5   1         60.01         67.38         5.26 o
   5   5   1        324.19        309.34        11.99 o
   6   5   1        177.17        174.64         9.87 o
   7   5   1        128.36        122.01         8.40 o
   8   5   1         40.94         51.62         7.25 o
   9   5   1         24.99         25.77         6.16 o
  10   5   1         20.63         14.37         5.85 o
  11   5   1          5.71         -1.82         6.67 o
  12   5   1         25.11         17.37        17.01 o
 -12   6   1          5.16          2.80         7.63 o
 -11   6   1         14.05         22.30         8.53 o
 -10   6   1         24.10         34.92         7.30 o
  -9   6   1         13.39         12.03         5.64 o
  -8   6   1         55.04         55.95        10.17 o
  -7   6   1         22.78         24.87         4.94 o
  -6   6   1        121.45        111.27         7.79 o
  -5   6   1         60.15         69.29         7.08 o
  -4   6   1        146.49        148.05         7.52 o
  -3   6   1         74.67         71.26         6.07 o
  -2   6   1        129.74        122.04         6.85 o
  -1   6   1        149.47        148.92         8.17 o
   0   6   1        444.29        456.10        22.49 o
   1   6   1        324.22        293.97        13.68 o
   2   6   1         47.47         62.55         7.36 o
   3   6   1        627.72        619.06        14.62 o
   4   6   1        297.23        289.78         9.53 o
   5   6   1         86.51         98.92         7.19 o
   6   6   1        127.23        134.26         9.01 o
   7   6   1        167.93        164.39        11.02 o
   8   6   1         17.56         16.50         5.82 o
   9   6   1          4.83          5.97         5.41 o
  10   6   1         30.06         32.40         7.44 o
  11   6   1         11.52         16.28        10.94 o
 -11   7   1         16.08         11.24        10.60 o
 -10   7   1         33.04         43.94         8.89 o
  -9   7   1         27.01         32.95        13.67 o
  -8   7   1         22.81         25.04         7.22 o
  -7   7   1         80.59        101.72         8.33 o
  -6   7   1         15.39          9.04         4.76 o
  -5   7   1         34.31         30.37         9.89 o
  -4   7   1         66.40         73.46         6.60 o
  -3   7   1         37.84         39.07         5.28 o
  -2   7   1         56.98         56.55         8.69 o
  -1   7   1         66.13         61.84         6.93 o
   0   7   1        278.78        264.06        11.50 o
   1   7   1         30.34         39.32         5.81 o
   2   7   1        327.41        315.66        15.50 o
   3   7   1         86.01         79.08         7.54 o
   4   7   1        148.96        129.42         7.82 o
   5   7   1        236.35        225.36         9.27 o
   6   7   1        257.53        235.58        12.05 o
   7   7   1         56.55         63.72         8.08 o
   8   7   1         17.66         18.45         6.26 o
   9   7   1         19.73         18.14         6.89 o
  10   7   1          3.36          0.39         5.62 o
  -9   8   1         22.82         25.00        10.66 o
  -8   8   1          3.72          3.63         6.10 o
  -7   8   1        115.61        131.65         9.80 o
  -6   8   1          3.89          2.03         4.89 o
  -5   8   1         19.81         20.70         9.17 o
  -4   8   1         48.22         41.33         6.90 o
  -3   8   1         29.66         27.06         5.91 o
  -2   8   1         55.95         70.17         7.79 o
  -1   8   1          5.47          5.25         4.87 o
   0   8   1        261.44        262.79        12.39 o
   1   8   1        124.42        137.18         9.53 o
   2   8   1         50.97         62.97         7.75 o
   3   8   1         59.14         62.75         7.79 o
   4   8   1         66.22         70.76         8.21 o
   5   8   1         41.85         23.52         9.28 o
   6   8   1         91.15        108.90        11.18 o
   7   8   1         77.55         77.09        10.37 o
   8   8   1          4.02         18.50         6.96 o
   9   8   1          2.16          2.61         6.40 o
  -8   9   1        125.81        147.23        14.33 o
  -7   9   1         22.17         37.26         7.68 o
  -6   9   1         41.63         26.74         7.85 o
  -5   9   1         26.03          9.67         6.66 o
  -4   9   1         30.58         23.81         7.61 o
  -3   9   1         12.08          9.00         6.34 o
  -2   9   1         31.91         33.28         8.15 o
  -1   9   1         10.47          5.03         6.26 o
   0   9   1         26.94         18.36         7.14 o
   1   9   1         36.89         39.91         8.56 o
   2   9   1          1.21         -1.07         5.35 o
   3   9   1          4.06          2.16         7.10 o
   4   9   1          4.52          1.05         5.53 o
   5   9   1         24.62         14.98        11.59 o
   6   9   1          8.74         -6.76         8.39 o
   7   9   1          6.72          6.87        11.41 o
   8   9   1          5.75         13.74        12.23 o
  -6  10   1         70.07         69.80        13.40 o
  -5  10   1          4.27          4.02         8.52 o
  -4  10   1         13.94         16.54         9.30 o
  -3  10   1         37.93         35.67        10.93 o
  -2  10   1         15.88         -3.60         9.32 o
  -1  10   1         21.68          4.12         7.95 o
   0  10   1         53.37         26.31         9.84 o
   1  10   1         58.29         60.21        12.09 o
   2  10   1         12.49         15.62         8.89 o
   3  10   1          6.59         15.77         9.63 o
   4  10   1         22.42         10.10         9.68 o
   5  10   1         26.81         19.03         9.73 o
  -1  11   1          7.03         14.77        10.01 o
   0  11   1         90.58         89.73        15.06 o
   1  11   1         72.25         69.43        28.77 o
  -1 -11   2         24.48         22.94        15.21 o
   0 -11   2         46.55         49.41        29.47 o
  -6 -10   2          7.13          7.96        11.44 o
  -5 -10   2          4.97         -1.43        10.63 o
  -4 -10   2         33.88         32.03        21.43 o
  -3 -10   2         55.62        102.50        27.49 o
  -2 -10   2         51.78         58.24        23.64 o
  -1 -10   2         18.70         41.76        28.25 o
   0 -10   2         96.32        138.82        21.02 o
   1 -10   2         48.94         84.94        17.33 o
   2 -10   2         15.13         20.85        24.34 o
   3 -10   2        119.98        155.10        35.93 o
   4 -10   2        102.83        115.66        29.70 o
   5 -10   2         12.24         -4.78        19.92 o
  -8  -9   2          4.40         33.66        19.22 o
  -7  -9   2          3.60         10.02        17.47 o
  -6  -9   2         31.76         38.82        13.05 o
  -5  -9   2         95.36         71.89        34.77 o
  -4  -9   2         28.75         32.10        23.47 o
  -3  -9   2         37.96         32.61        17.01 o
  -2  -9   2         19.24          6.34         9.69 o
  -1  -9   2         56.45         37.16        19.68 o
   0  -9   2         67.89         94.83        22.13 o
   1  -9   2        100.98        140.33        24.40 o
   2  -9   2         15.27          4.44        11.77 o
   3  -9   2          7.62         30.87        19.33 o
   4  -9   2         48.57         69.65        23.53 o
   5  -9   2        131.68        152.00        29.82 o
   6  -9   2         10.82        -14.44        14.44 o
   7  -9   2         59.58        103.20        25.39 o
 -10  -8   2         40.58         15.84        19.33 o
  -9  -8   2         31.43         18.29        16.66 o
  -8  -8   2        104.34         97.37        22.71 o
  -7  -8   2        120.23        171.69        27.02 o
  -6  -8   2         12.09         19.45        16.77 o
  -5  -8   2         10.10         17.12        15.14 o
  -4  -8   2         82.93         78.15        32.96 o
  -3  -8   2        212.16        212.02        17.59 o
  -2  -8   2         16.10          2.59         8.28 o
  -1  -8   2        103.45        112.66        14.34 o
   0  -8   2        123.57        120.92        14.27 o
   1  -8   2         49.00         67.33        20.38 o
   2  -8   2         36.62         67.44        19.92 o
   3  -8   2         24.90        -14.33        14.33 o
   4  -8   2         66.02         39.37        19.10 o
   5  -8   2          8.19         18.40        16.19 o
   6  -8   2        109.88         88.99        22.95 o
   7  -8   2         34.31         33.43        19.33 o
   8  -8   2          8.41        -15.37        15.37 o
   9  -8   2          4.93         -1.96        28.83 o
 -11  -7   2          6.26         14.49        10.99 o
 -10  -7   2         35.72         36.36        11.99 o
  -9  -7   2          2.97         -0.30         9.12 o
  -8  -7   2        102.88        133.96        15.50 o
  -7  -7   2         31.15         24.12         9.76 o
  -6  -7   2        122.13        105.88        20.62 o
  -5  -7   2         48.61         36.92        16.54 o
  -4  -7   2        103.50        103.78        21.55 o
  -3  -7   2        462.86        416.00        22.43 o
  -2  -7   2        309.20        271.28        17.80 o
  -1  -7   2        107.10        116.86        13.62 o
   0  -7   2        557.52        555.45        21.61 o
   1  -7   2        276.20        262.22        17.23 o
   2  -7   2        253.87        264.59        26.44 o
   3  -7   2         56.25         66.27        20.27 o
   4  -7   2        284.61        287.46        29.35 o
   5  -7   2         57.76         59.05        18.40 o
   6  -7   2         58.48         62.90        19.10 o
   7  -7   2          8.90         -8.97        14.09 o
   8  -7   2         16.01         20.59        10.51 o
   9  -7   2         35.86         37.12        12.52 o
  10  -7   2          6.18          5.36        27.55 o
 -12  -6   2          3.05         14.57        10.87 o
 -11  -6   2          3.66          4.96        10.43 o
 -10  -6   2         10.65         10.98        10.64 o
  -9  -6   2         10.09         -3.08         8.12 o
  -8  -6   2          4.21          6.90         8.62 o
  -7  -6   2         41.49         65.93        11.68 o
  -6  -6   2         14.04         11.41        13.74 o
  -5  -6   2        449.01        426.88        32.03 o
  -4  -6   2        138.66        111.47        20.97 o
  -3  -6   2         20.97          9.43        14.79 o
  -2  -6   2        178.97        156.52        14.32 o
  -1  -6   2        835.38        835.26        23.79 o
   0  -6   2        279.21        322.88        18.26 o
   1  -6   2          2.80         -7.57         8.74 o
   2  -6   2        130.99        151.18        13.46 o
   3  -6   2         67.78         70.42        10.34 o
   4  -6   2         74.77         84.30        10.60 o
   5  -6   2        121.38        129.61        12.24 o
   6  -6   2         14.90         24.37        13.10 o
   7  -6   2         67.70         70.00        18.40 o
   8  -6   2         80.15         67.87        13.86 o
   9  -6   2          0.53         -0.65         7.32 o
  10  -6   2         43.37         51.81        21.96 o
  11  -6   2         25.36         39.68        19.63 o
 -12  -5   2         15.19          8.15        19.63 o
 -11  -5   2          6.41         18.73        10.52 o
 -10  -5   2         20.42         33.44        10.95 o
  -9  -5   2         30.03         45.11        11.04 o
  -8  -5   2         73.56         76.60        12.13 o
  -7  -5   2         65.50         56.20        10.67 o
  -6  -5   2        443.60        426.11        20.47 o
  -5  -5   2        191.80        204.30        24.23 o
  -4  -5   2        158.99        150.49        21.32 o
  -3  -5   2        313.76        335.68        26.32 o
  -2  -5   2        419.74        426.74        19.82 o
  -1  -5   2         78.40         77.85         6.45 o
   0  -5   2        278.03        298.64        21.20 o
   1  -5   2         96.26         84.56        13.39 o
   2  -5   2          3.05          9.85         6.63 o
   3  -5   2         35.95         35.12         7.94 o
   4  -5   2        169.20        143.59        11.85 o
   5  -5   2         17.88         23.58         8.74 o
   6  -5   2        114.80        105.09        17.47 o
   7  -5   2         22.35         37.81         6.26 o
   8  -5   2         16.47         12.91         6.86 o
   9  -5   2         47.77         48.38         8.00 o
  10  -5   2         15.87          5.11        10.57 o
  11  -5   2         37.10         49.95        13.26 o
  12  -5   2          8.73         -5.66        10.68 o
 -13  -4   2          3.46          9.16        10.15 o
 -12  -4   2          2.45         13.57        14.79 o
 -11  -4   2         45.33         42.55        12.35 o
 -10  -4   2         16.84          7.55         8.51 o
  -9  -4   2         55.25         51.22         8.09 o
  -8  -4   2         52.29         51.28         8.61 o
  -7  -4   2         39.57         40.46         5.62 o
  -6  -4   2         55.26         57.53         6.74 o
  -5  -4   2        135.10        144.64         7.62 o
  -4  -4   2         50.18         31.68        11.30 o
  -3  -4   2        392.75        413.72        25.74 o
  -2  -4   2         97.38         90.39        14.33 o
  -1  -4   2        809.90        864.14        36.57 o
   0  -4   2        296.69        317.16        20.50 o
   1  -4   2         56.56         68.14        11.18 o
   2  -4   2        347.79        349.58        17.65 o
   3  -4   2        146.54        125.22        10.33 o
   4  -4   2         83.86         89.55         9.82 o
   5  -4   2        139.08        125.42        11.28 o
   6  -4   2        648.89        576.32        15.98 o
   7  -4   2         13.92         19.12         5.34 o
   8  -4   2         54.37         80.00         8.41 o
   9  -4   2         36.80         32.41         7.15 o
  10  -4   2        161.96        197.17        15.00 o
  11  -4   2         31.54         33.48         9.78 o
  12  -4   2         26.72         39.04        11.08 o
 -13  -3   2         33.39         21.46        10.91 o
 -12  -3   2        107.66        101.43        13.15 o
 -11  -3   2          2.55         -1.76         6.55 o
 -10  -3   2        435.69        446.20        19.20 o
  -9  -3   2        249.32        235.34        13.06 o
  -8  -3   2         13.96         24.73         6.89 o
  -7  -3   2         71.93         73.13         6.08 o
  -6  -3   2        581.81        572.04        14.24 o
  -5  -3   2        479.02        451.69        14.19 o
  -4  -3   2         82.46         96.16         5.82 o
  -3  -3   2        172.08        162.83        14.56 o
  -2  -3   2        713.79        779.34        36.11 o
  -1  -3   2        357.44        369.76        15.28 o
   0  -3   2         55.38         57.54        10.13 o
   1  -3   2        580.02        573.41        28.30 o
   2  -3   2        357.36        356.07        15.19 o
   3  -3   2        391.51        340.86        15.24 o
   4  -3   2        104.30         93.62         9.34 o
   5  -3   2        457.16        417.74        11.97 o
   6  -3   2        139.31        126.77         7.61 o
   7  -3   2        800.77        752.42        24.21 o
   8  -3   2        123.94        132.16        11.17 o
   9  -3   2         52.53         59.84         9.73 o
  10  -3   2         71.07         65.81        10.58 o
  11  -3   2        153.92        186.47        15.23 o
  12  -3   2        150.26        180.81        20.35 o
  13  -3   2         22.44         37.62        16.75 o
 -14  -2   2         11.69         32.05        10.05 o
 -13  -2   2          4.65          3.10         7.97 o
 -12  -2   2         38.52         28.90         8.45 o
 -11  -2   2         83.71         60.10        14.66 o
 -10  -2   2         17.44         21.27         7.50 o
  -9  -2   2          2.30          4.09         5.86 o
  -8  -2   2         24.81         19.80         6.47 o
  -7  -2   2        158.66        168.69        10.12 o
  -6  -2   2         61.24         70.49         6.94 o
  -5  -2   2        103.74        111.03         5.07 o
  -4  -2   2        701.15        703.59        18.36 o
  -3  -2   2        141.18        141.21         6.02 o
  -2  -2   2        255.03        278.96        16.31 o
  -1  -2   2         65.00         63.81         7.16 o
   0  -2   2        890.05        947.93        28.38 o
   1  -2   2        375.99        361.42        20.03 o
   2  -2   2        934.24        963.74        29.73 o
   3  -2   2       1141.88       1129.45        34.46 o
   4  -2   2        175.85        167.08        12.05 o
   5  -2   2        358.66        312.70        11.75 o
   6  -2   2        796.59        715.04        16.97 o
   7  -2   2        148.16        147.65         9.04 o
   8  -2   2         63.35         79.16         9.83 o
   9  -2   2        111.02        103.09        10.80 o
  10  -2   2        262.51        293.33        16.37 o
  11  -2   2         81.05         87.91        11.80 o
  12  -2   2         76.64         89.08        12.57 o
  13  -2   2         73.35         69.17        11.97 o
 -14  -1   2          9.82          8.50         9.44 o
 -13  -1   2         46.54         41.50        10.13 o
 -12  -1   2         43.43         57.03        13.55 o
 -11  -1   2          1.16         -1.62         5.96 o
 -10  -1   2         78.52         79.40         9.84 o
  -9  -1   2        173.41        164.55        11.74 o
  -8  -1   2         47.58         39.18         8.08 o
  -7  -1   2        107.22         97.61         9.11 o
  -6  -1   2        824.85        771.25        21.87 o
  -5  -1   2         56.14         59.91        10.23 o
  -4  -1   2        355.93        368.07        11.56 o
  -3  -1   2         88.90         86.45         6.71 o
  -2  -1   2       8088.00       8384.14       213.27 o
  -1  -1   2         95.36        116.22         8.53 o
   0  -1   2       3145.71       3338.60        87.39 o
   1  -1   2        633.06        623.97        19.18 o
   2  -1   2       1751.10       1736.24        36.65 o
   3  -1   2        557.78        537.24        12.15 o
   4  -1   2        275.23        239.70         7.60 o
   5  -1   2        952.69        929.50        18.09 o
   6  -1   2        436.34        428.20        12.11 o
   7  -1   2        164.56        173.58         7.87 o
   8  -1   2         26.79         28.39         6.83 o
   9  -1   2        111.25        126.48        10.74 o
  10  -1   2         11.80         27.35         7.69 o
  11  -1   2         19.62         15.02         7.40 o
  12  -1   2          9.67         10.98         8.67 o
  13  -1   2          8.35         17.75         9.28 o
 -14   0   2          8.57         16.41         8.53 o
 -13   0   2          4.75         -4.66         7.38 o
 -12   0   2         24.76         11.38         7.18 o
 -11   0   2          1.05          5.86         6.44 o
 -10   0   2         73.89         74.11         9.68 o
  -9   0   2         13.70         16.75         6.20 o
  -8   0   2         30.68         39.55         7.04 o
  -7   0   2          2.00          8.84         4.71 o
  -6   0   2         39.15         33.82         7.51 o
  -5   0   2        601.39        578.75        17.05 o
  -4   0   2        813.85        736.71        19.50 o
  -3   0   2       6562.57       6234.45       113.63 o
  -2   0   2         24.22         13.67         2.93 o
  -1   0   2         29.76         34.34         2.46 o
   0   0   2        461.98        537.24         9.60 o
   1   0   2       2670.18       2510.63        41.00 o
   2   0   2         27.02         24.63         2.89 o
   3   0   2       2457.66       2285.19        50.03 o
   4   0   2        489.00        460.13        11.50 o
   5   0   2         63.23         56.51         4.40 o
   6   0   2         52.93         51.69         4.71 o
   7   0   2        576.25        528.52        14.46 o
   8   0   2        261.86        278.35        10.17 o
   9   0   2         85.85         91.34        10.25 o
  10   0   2        141.75        147.59        12.24 o
  11   0   2         34.67         20.48         7.61 o
  12   0   2          1.05         12.42         7.67 o
  13   0   2         79.44        115.93        34.98 o
 -14   1   2         10.19          6.24         7.86 o
 -13   1   2         47.88         62.40        11.20 o
 -12   1   2         44.00         39.41         9.11 o
 -11   1   2          1.17         -5.11         5.11 o
 -10   1   2         81.02         88.63        10.24 o
  -9   1   2        173.98        183.69        12.30 o
  -8   1   2         47.09         58.89         8.02 o
  -7   1   2        105.21        104.23         5.33 o
  -6   1   2        824.93        832.56        19.26 o
  -5   1   2         57.66         50.31         3.87 o
  -4   1   2        355.32        359.55         9.70 o
  -3   1   2         82.54         77.24         3.57 o
  -2   1   2       8038.69       8000.25       144.02 o
  -1   1   2         97.99        118.70         5.82 o
   0   1   2       3141.26       3250.57        60.04 o
   1   1   2        632.34        599.32        12.77 o
   2   1   2       1745.91       1744.72        30.10 o
   3   1   2        557.93        542.39        12.55 o
   4   1   2        265.77        248.31         9.45 o
   5   1   2        946.40        924.41        20.82 o
   6   1   2        440.64        424.02        12.25 o
   7   1   2        163.33        169.84         8.29 o
   8   1   2         23.98         32.55         5.10 o
   9   1   2        107.32        110.74        10.13 o
  10   1   2         11.86         13.43         6.15 o
  11   1   2         18.69         10.73         6.54 o
  12   1   2          8.40         11.95         7.33 o
  13   1   2          7.78         20.29        11.72 o
 -14   2   2         12.30         18.19         9.00 o
 -13   2   2          4.51         11.91         7.41 o
 -12   2   2         38.72         34.92        11.04 o
 -11   2   2         83.61         63.29        10.23 o
 -10   2   2         19.11         25.17         7.12 o
  -9   2   2          2.38         -4.64         4.64 o
  -8   2   2         24.04         26.05         4.51 o
  -7   2   2        159.30        150.92        11.47 o
  -6   2   2         62.57         70.97         5.37 o
  -5   2   2         99.15        102.84         4.44 o
  -4   2   2        679.46        726.67        15.62 o
  -3   2   2        135.88        148.47         5.30 o
  -2   2   2        255.21        267.26         9.04 o
  -1   2   2         59.26         64.67         3.11 o
   0   2   2        865.44        902.29        15.15 o
   1   2   2        371.45        366.43         7.52 o
   2   2   2        947.31        939.71        17.89 o
   3   2   2       1143.66       1140.43        21.52 o
   4   2   2        170.87        170.12         6.64 o
   5   2   2        359.22        327.48        10.17 o
   6   2   2        803.51        736.73        18.42 o
   7   2   2        149.84        166.82         8.18 o
   8   2   2         62.15         62.37         6.24 o
   9   2   2        112.80        120.91        16.91 o
  10   2   2        260.36        288.11        15.48 o
  11   2   2         78.48         83.08        10.37 o
  12   2   2         76.61         80.94        11.28 o
  13   2   2         71.77         58.31        18.69 o
 -13   3   2         33.86         29.51         9.01 o
 -12   3   2        108.46        108.62        12.62 o
 -11   3   2          2.51          6.79         6.64 o
 -10   3   2        436.43        452.71        20.23 o
  -9   3   2        248.83        219.02         9.99 o
  -8   3   2         15.01         22.08         4.78 o
  -7   3   2         73.61         66.75         5.92 o
  -6   3   2        585.64        590.54        13.80 o
  -5   3   2        476.88        459.22        11.41 o
  -4   3   2         81.85         89.79         4.93 o
  -3   3   2        179.96        174.33         6.87 o
  -2   3   2        703.08        768.39        17.62 o
  -1   3   2        351.23        383.79         9.24 o
   0   3   2         57.53         55.28         3.45 o
   1   3   2        592.78        556.85        12.17 o
   2   3   2        370.03        380.70         8.62 o
   3   3   2        392.38        366.78         9.66 o
   4   3   2        109.71        106.44         5.40 o
   5   3   2        460.21        426.95        12.65 o
   6   3   2        143.24        130.01         9.21 o
   7   3   2        800.11        759.96        20.08 o
   8   3   2        120.42        135.81         8.24 o
   9   3   2         50.35         67.51         8.86 o
  10   3   2         71.14         77.36         9.77 o
  11   3   2        154.66        200.00        45.74 o
  12   3   2        148.39        159.09        20.65 o
  13   3   2         21.49          7.43        10.64 o
 -13   4   2          3.65          4.02         7.22 o
 -12   4   2          2.36         -6.16         6.16 o
 -11   4   2         47.59         55.87        10.38 o
 -10   4   2         17.80          9.77         6.91 o
  -9   4   2         55.76         66.70         7.33 o
  -8   4   2         56.33         64.31         8.05 o
  -7   4   2         40.29         47.57         6.60 o
  -6   4   2         54.14         62.17         5.16 o
  -5   4   2        134.41        137.49         6.77 o
  -4   4   2         48.41         36.40         4.61 o
  -3   4   2        399.33        451.72        14.98 o
  -2   4   2         98.41        107.99         6.37 o
  -1   4   2        809.17        877.14        18.47 o
   0   4   2        294.18        290.96         8.21 o
   1   4   2         57.38         59.09         4.42 o
   2   4   2        350.75        343.28        10.72 o
   3   4   2        144.52        115.42         5.22 o
   4   4   2         87.78         85.86         5.56 o
   5   4   2        138.14        140.94         7.63 o
   6   4   2        654.49        601.93        17.34 o
   7   4   2         14.66         21.03         7.89 o
   8   4   2         54.06         61.04        10.42 o
   9   4   2         35.54         31.11         6.03 o
  10   4   2        161.89        221.37        14.38 o
  11   4   2         31.18         22.49         7.94 o
  12   4   2         26.91         24.77        12.75 o
 -12   5   2         14.57         15.16         7.90 o
 -11   5   2          6.34         -5.39         6.29 o
 -10   5   2         19.93         17.50         5.98 o
  -9   5   2         31.13         32.53        10.47 o
  -8   5   2         74.92         74.14         7.41 o
  -7   5   2         67.39         71.47         6.23 o
  -6   5   2        447.02        406.65        13.23 o
  -5   5   2        195.03        208.60         9.21 o
  -4   5   2        159.27        153.30         8.03 o
  -3   5   2        319.28        326.53         9.91 o
  -2   5   2        428.04        447.70        11.99 o
  -1   5   2         79.74         73.16         5.31 o
   0   5   2        279.23        260.11         9.71 o
   1   5   2         99.97         97.36         5.64 o
   2   5   2          3.93          9.98         4.06 o
   3   5   2         36.31         44.44         5.15 o
   4   5   2        174.92        167.38         6.91 o
   5   5   2         20.53         26.24         4.66 o
   6   5   2        111.91         94.31         7.79 o
   7   5   2         22.84         22.21         5.34 o
   8   5   2         14.57         10.42         4.88 o
   9   5   2         48.62         62.64         9.97 o
  10   5   2         15.83          6.56         5.45 o
  11   5   2         38.31         33.73        22.65 o
  12   5   2          8.35          4.54        11.59 o
 -12   6   2          3.09          3.91         9.16 o
 -11   6   2          3.01          1.78         7.61 o
 -10   6   2         10.24         13.62         6.05 o
  -9   6   2         10.31          8.32         5.72 o
  -8   6   2          3.99          6.37         5.37 o
  -7   6   2         38.30         36.93         5.77 o
  -6   6   2         13.70         10.88         4.52 o
  -5   6   2        448.16        418.37        14.33 o
  -4   6   2        138.67        141.48        13.37 o
  -3   6   2         18.87         17.23         4.88 o
  -2   6   2        178.61        158.43         7.64 o
  -1   6   2        830.32        808.15        21.07 o
   0   6   2        284.00        302.39        11.47 o
   1   6   2          2.60          5.69         3.77 o
   2   6   2        128.48        137.92         7.32 o
   3   6   2         62.15         60.11         6.79 o
   4   6   2         76.26         77.60         5.89 o
   5   6   2        121.44        132.47         7.83 o
   6   6   2         14.48         17.65         7.35 o
   7   6   2         67.12         81.18         8.78 o
   8   6   2         80.71         87.79        10.56 o
   9   6   2          0.71         -3.50         5.06 o
  10   6   2         44.44         56.38        12.32 o
  11   6   2         25.63         19.29        11.91 o
 -11   7   2          6.28         12.11         9.69 o
 -10   7   2         35.70         43.41         9.11 o
  -9   7   2          3.27          5.12         5.94 o
  -8   7   2        102.39        105.65        10.59 o
  -7   7   2         30.10         31.91         6.14 o
  -6   7   2        119.83        121.67         9.01 o
  -5   7   2         51.22         65.94         7.58 o
  -4   7   2        103.74         88.79         7.95 o
  -3   7   2        460.08        399.22        20.04 o
  -2   7   2        301.54        292.99        12.62 o
  -1   7   2        109.73        121.57         8.26 o
   0   7   2        555.60        553.57        17.38 o
   1   7   2        273.38        260.18        11.40 o
   2   7   2        245.60        249.48        11.39 o
   3   7   2         56.14         69.09         8.93 o
   4   7   2        280.76        252.87        10.61 o
   5   7   2         53.81         47.88         6.07 o
   6   7   2         56.37         57.97         7.64 o
   7   7   2          9.43          4.93         6.62 o
   8   7   2         17.63         11.76         5.94 o
   9   7   2         36.06         51.19         9.98 o
  10   7   2          6.11         12.73         7.56 o
 -10   8   2         40.09         38.84         8.96 o
  -9   8   2         31.05         47.19         9.61 o
  -8   8   2        102.36         88.05        11.22 o
  -7   8   2        120.24        123.80         9.72 o
  -6   8   2         12.31         11.95         5.40 o
  -5   8   2          9.33         19.46         5.94 o
  -4   8   2         85.33         87.01         8.89 o
  -3   8   2        212.96        189.82        12.92 o
  -2   8   2         15.79         15.09         6.39 o
  -1   8   2        102.70        106.06        11.02 o
   0   8   2        128.95        140.11        11.45 o
   1   8   2         50.18         52.79         7.50 o
   2   8   2         34.77         31.72         6.32 o
   3   8   2         26.00         28.08         8.36 o
   4   8   2         66.53         65.78         9.83 o
   5   8   2          8.26         12.39         8.72 o
   6   8   2        107.61        129.94        13.17 o
   7   8   2         34.41         30.23        15.05 o
   8   8   2          8.67          7.93         5.96 o
   9   8   2          5.24          8.57         8.08 o
  -8   9   2          3.99         -0.79         6.30 o
  -7   9   2          3.61          3.04         6.26 o
  -6   9   2         30.00         20.04         6.61 o
  -5   9   2         91.65         66.07        11.04 o
  -4   9   2         28.48         23.87         7.43 o
  -3   9   2         39.56         41.86         8.43 o
  -2   9   2         21.50          6.76        11.18 o
  -1   9   2         54.50         55.38         9.33 o
   0   9   2         69.25         71.25        10.13 o
   1   9   2        101.77        115.38        13.00 o
   2   9   2         15.13         15.80         7.03 o
   3   9   2          7.61          0.38         5.78 o
   4   9   2         48.23         53.05         9.31 o
   5   9   2        132.23        139.80        16.96 o
   6   9   2         11.48         -6.64        10.25 o
   7   9   2         59.58         85.26        21.66 o
  -6  10   2          7.21          4.43         7.17 o
  -5  10   2          5.54         -1.70         6.75 o
  -4  10   2         36.34         37.53         9.38 o
  -3  10   2         57.08         58.72        13.47 o
  -2  10   2         51.99         49.47        10.41 o
  -1  10   2         20.38         28.95         8.44 o
   0  10   2         98.03        129.57        13.24 o
   1  10   2         49.77         30.77         8.39 o
   2  10   2         14.39          9.15         6.81 o
   3  10   2        122.02        108.33        12.59 o
   4  10   2        103.53         87.85        14.32 o
   5  10   2         12.21         28.54        16.42 o
  -1  11   2         23.61         16.60         9.55 o
   0  11   2         47.62         57.28        20.44 o
  -6 -10   3         30.31         41.40        14.10 o
  -5 -10   3         79.35        110.70        18.11 o
  -4 -10   3        201.32        238.79        22.23 o
  -3 -10   3         52.00         10.95        18.75 o
  -2 -10   3         16.23          9.90        18.29 o
  -1 -10   3         41.45         62.55        22.48 o
   0 -10   3         26.13         32.76        35.53 o
   1 -10   3          9.71         23.62        13.97 o
   2 -10   3         50.03         70.41        16.77 o
   3 -10   3         15.66          4.56        30.69 o
   4 -10   3          4.55         -4.19        17.47 o
   5 -10   3          6.51        -16.42        16.42 o
  -8  -9   3         19.82          5.79        11.19 o
  -7  -9   3         46.53         51.73        14.28 o
  -6  -9   3        136.84        151.68        18.61 o
  -5  -9   3         50.89         64.94        13.97 o
  -4  -9   3         12.11         -0.98         9.95 o
  -3  -9   3         72.41         96.51        15.29 o
  -2  -9   3        122.97        125.53        16.86 o
  -1  -9   3         49.64         51.60        20.27 o
   0  -9   3         45.56         74.05        15.84 o
   1  -9   3         74.66         96.94        17.11 o
   2  -9   3         38.08         47.43        13.80 o
   3  -9   3         14.99         14.65        33.49 o
   4  -9   3         59.68         77.81        24.23 o
   5  -9   3         25.18         21.20        20.38 o
   6  -9   3          0.61        -13.51        13.51 o
   7  -9   3          4.13        -11.30        16.89 o
 -10  -8   3         67.05         51.48        20.38 o
  -9  -8   3          1.91          7.34        15.84 o
  -8  -8   3         37.96         58.47        20.85 o
  -7  -8   3         29.50         45.08        19.80 o
  -6  -8   3         29.79         20.43        13.34 o
  -5  -8   3          7.08         10.92         9.90 o
  -4  -8   3         12.59         15.85         9.72 o
  -3  -8   3         12.55          5.87         9.26 o
  -2  -8   3         54.09         68.17        12.69 o
  -1  -8   3         22.10         25.78         9.96 o
   0  -8   3         15.11         11.61         8.67 o
   1  -8   3         32.61         49.76         9.85 o
   2  -8   3         34.58         43.78        13.28 o
   3  -8   3         73.47         94.35        24.23 o
   4  -8   3         30.12         36.57        18.40 o
   5  -8   3         73.65         69.07        21.66 o
   6  -8   3         90.64         80.02        24.11 o
   7  -8   3         24.10         25.51        18.75 o
   8  -8   3          0.71          4.55        10.71 o
   9  -8   3         21.23         67.91        22.60 o
 -11  -7   3         24.56         33.20        18.75 o
 -10  -7   3         49.87         55.50        13.58 o
  -9  -7   3        138.73        113.31        15.29 o
  -8  -7   3         68.99         59.81        11.07 o
  -7  -7   3         46.88         56.12        13.05 o
  -6  -7   3        168.53        163.93        16.95 o
  -5  -7   3         15.20         10.13        14.33 o
  -4  -7   3        126.16        110.42        14.21 o
  -3  -7   3        136.51        134.35        16.83 o
  -2  -7   3        414.50        415.48        22.09 o
  -1  -7   3        102.51        106.41        13.37 o
   0  -7   3        434.49        430.79        21.88 o
   1  -7   3        632.85        630.38        27.19 o
   2  -7   3         80.47         72.78        11.61 o
   3  -7   3         31.16         34.17         9.63 o
   4  -7   3         55.75         61.38        19.92 o
   5  -7   3        255.98        246.46        28.42 o
   6  -7   3         66.14         39.83        17.35 o
   7  -7   3          8.11         -1.16        14.56 o
   8  -7   3         13.78         11.41        20.44 o
   9  -7   3         30.58         27.26        17.47 o
  10  -7   3         13.22         30.96        13.51 o
 -12  -6   3         28.73         36.33        12.03 o
 -11  -6   3         49.85         38.49        18.00 o
 -10  -6   3         12.10         -2.07         8.41 o
  -9  -6   3         31.05         24.17         9.88 o
  -8  -6   3         23.35         20.54         8.67 o
  -7  -6   3          9.05         12.03         8.23 o
  -6  -6   3          6.23          1.94         7.02 o
  -5  -6   3         57.53         50.55        16.19 o
  -4  -6   3        117.43        149.32        20.73 o
  -3  -6   3         39.83         50.88        17.88 o
  -2  -6   3         67.75         93.75        12.51 o
  -1  -6   3        398.82        408.11        14.51 o
   0  -6   3        523.31        547.31        35.82 o
   1  -6   3        224.77        244.72        21.66 o
   2  -6   3        255.60        247.64        28.13 o
   3  -6   3        468.58        452.47        21.94 o
   4  -6   3        922.48        876.35        32.76 o
   5  -6   3          7.99          0.98         6.60 o
   6  -6   3         81.38         69.75        13.16 o
   7  -6   3         26.34         31.33         6.91 o
   8  -6   3         20.48         27.03        10.95 o
   9  -6   3         18.77         19.33         8.61 o
  10  -6   3        116.84         94.06        17.24 o
  11  -6   3         24.49         10.62        14.38 o
 -13  -5   3         10.29         31.45        16.07 o
 -12  -5   3         15.76         31.24        11.90 o
 -11  -5   3         21.48         19.77         9.92 o
 -10  -5   3         53.71         51.70        24.17 o
  -9  -5   3        116.96        116.77        31.45 o
  -8  -5   3          9.04          2.46         7.84 o
  -7  -5   3         25.20          4.37         7.04 o
  -6  -5   3        159.24        145.04        16.31 o
  -5  -5   3         12.37         10.62         7.16 o
  -4  -5   3        144.52        148.86        19.80 o
  -3  -5   3         56.73         52.05         9.64 o
  -2  -5   3        428.33        447.23        22.83 o
  -1  -5   3         79.21         86.47        10.86 o
   0  -5   3        423.49        408.96        18.90 o
   1  -5   3        548.25        589.25        32.96 o
   2  -5   3        515.26        469.05        25.62 o
   3  -5   3        207.77        169.49        13.29 o
   4  -5   3        224.66        198.10        14.52 o
   5  -5   3        608.58        570.32        24.94 o
   6  -5   3        130.91        113.12         9.92 o
   7  -5   3         37.51         44.05         6.85 o
   8  -5   3        166.55        162.90        12.38 o
   9  -5   3        122.92        139.01        11.19 o
  10  -5   3         13.05         11.66        10.15 o
  11  -5   3         59.40         63.17        14.19 o
 -13  -4   3          8.98         26.95        11.08 o
 -12  -4   3         49.95         42.60        12.81 o
 -11  -4   3        145.70        143.94        16.60 o
 -10  -4   3        220.36        187.92        16.31 o
  -9  -4   3         92.04         95.53        14.04 o
  -8  -4   3        319.67        275.73        13.01 o
  -7  -4   3        270.84        255.37         9.26 o
  -6  -4   3        109.63        104.17        24.23 o
  -5  -4   3        591.25        555.58        39.49 o
  -4  -4   3        424.31        425.57        16.96 o
  -3  -4   3         88.52         75.48        13.05 o
  -2  -4   3         95.62        101.42         9.96 o
  -1  -4   3         55.94         70.20         8.97 o
   0  -4   3        172.66        183.98        11.69 o
   1  -4   3        406.82        385.30        24.11 o
   2  -4   3        367.49        388.54        17.96 o
   3  -4   3        266.21        257.01        14.56 o
   4  -4   3         80.57         91.96        17.94 o
   5  -4   3        116.66        106.98         9.09 o
   6  -4   3         65.71         66.62         7.23 o
   7  -4   3         90.33         95.03         8.03 o
   8  -4   3         56.02         54.64         8.56 o
   9  -4   3         66.64         77.48         9.83 o
  10  -4   3        156.42        175.32        22.86 o
  11  -4   3         24.12         34.65         9.67 o
  12  -4   3         34.21         39.27        11.51 o
 -14  -3   3          6.98          1.97        23.59 o
 -13  -3   3         84.00         91.42        16.13 o
 -12  -3   3         58.83         63.78        10.86 o
 -11  -3   3        115.56        119.89        18.18 o
 -10  -3   3         86.66         96.20        10.57 o
  -9  -3   3        202.02        215.98        18.68 o
  -8  -3   3        262.51        227.37        12.33 o
  -7  -3   3        363.24        366.97        14.35 o
  -6  -3   3        752.62        744.07        21.08 o
  -5  -3   3        215.26        182.41        10.99 o
  -4  -3   3        147.89        160.54         9.65 o
  -3  -3   3        774.40        751.58        23.38 o
  -2  -3   3        669.03        699.87        24.07 o
  -1  -3   3         88.62         93.12         9.14 o
   0  -3   3        305.86        281.73        14.15 o
   1  -3   3         41.23         41.47         9.55 o
   2  -3   3        778.01        681.07        33.14 o
   3  -3   3         89.40         98.70        13.69 o
   4  -3   3        262.31        256.04        12.50 o
   5  -3   3         24.20         30.46         5.23 o
   6  -3   3         29.88         41.78         5.90 o
   7  -3   3        146.73        127.44         8.37 o
   8  -3   3        235.21        251.79         9.72 o
   9  -3   3         39.90         41.80         9.22 o
  10  -3   3         22.00         10.38         8.04 o
  11  -3   3        150.50        149.77        14.34 o
  12  -3   3         21.78         36.65        15.01 o
 -14  -2   3         15.82         11.64         9.08 o
 -13  -2   3         14.46          0.50         9.79 o
 -12  -2   3         89.13         93.24        11.78 o
 -11  -2   3         88.74         94.52        11.61 o
 -10  -2   3         29.85         16.17         6.76 o
  -9  -2   3         21.12         14.03         8.25 o
  -8  -2   3        292.38        295.28        13.83 o
  -7  -2   3        258.76        226.45        19.69 o
  -6  -2   3        248.53        247.19        11.77 o
  -5  -2   3        254.95        207.03         9.10 o
  -4  -2   3        284.19        270.90        11.76 o
  -3  -2   3        168.79        183.30         8.68 o
  -2  -2   3         92.35         94.99         8.69 o
  -1  -2   3        136.02        128.35         8.39 o
   0  -2   3        302.93        333.09        12.92 o
   1  -2   3        391.93        408.25        23.30 o
   2  -2   3        624.83        619.30        21.61 o
   3  -2   3        209.87        185.11        18.88 o
   4  -2   3         37.69         41.87         4.56 o
   5  -2   3         15.41         17.91         5.63 o
   6  -2   3        186.39        164.29         8.17 o
   7  -2   3        299.82        300.61        13.27 o
   8  -2   3        101.25         97.51         9.98 o
   9  -2   3        165.98        168.01        12.77 o
  10  -2   3        102.08        110.85        12.16 o
  11  -2   3        121.24        165.40        14.22 o
  12  -2   3         36.84         33.23         9.64 o
  13  -2   3         19.24         31.30         9.96 o
 -14  -1   3          4.07          6.37        12.28 o
 -13  -1   3         22.50         13.99         8.43 o
 -12  -1   3         82.66         97.78        12.37 o
 -11  -1   3         44.51         27.65        14.87 o
 -10  -1   3         24.19         22.86         7.04 o
  -9  -1   3         52.72         47.67        10.60 o
  -8  -1   3        128.98        118.69         9.64 o
  -7  -1   3         69.45         66.65         7.38 o
  -6  -1   3        416.10        390.87        13.81 o
  -5  -1   3       1540.94       1501.79        51.43 o
  -4  -1   3        676.43        712.52        18.66 o
  -3  -1   3       3620.43       3663.98        95.58 o
  -2  -1   3       3448.76       3525.79        75.65 o
  -1  -1   3       2023.31       2257.63       114.39 o
   0  -1   3       5751.90       6542.74       201.09 o
   1  -1   3       2717.94       2799.46        77.11 o
   2  -1   3        380.01        377.24         9.65 o
   3  -1   3         60.89         82.69         4.81 o
   4  -1   3       2085.50       1983.34        43.11 o
   5  -1   3        223.60        212.39         7.67 o
   6  -1   3         41.16         52.31         5.50 o
   7  -1   3         53.52         49.88         5.85 o
   8  -1   3         23.49         35.17         6.67 o
   9  -1   3         27.46         20.59         6.64 o
  10  -1   3         79.47         89.91        10.61 o
  11  -1   3          8.40         -4.65         6.60 o
  12  -1   3         31.59         34.27        13.72 o
  13  -1   3          0.02          2.11        11.38 o
 -14   0   3         15.99         16.49         9.79 o
 -13   0   3          0.64         16.16         8.08 o
 -12   0   3         44.65         68.68        11.01 o
 -11   0   3          4.32          5.71         6.52 o
 -10   0   3          3.65         -0.82         5.61 o
  -9   0   3          4.95         -1.51         5.46 o
  -8   0   3         23.89          5.64         6.25 o
  -7   0   3         48.55         51.69         6.86 o
  -6   0   3         66.54         74.46         6.93 o
  -5   0   3          4.67          0.26         3.31 o
  -4   0   3          5.57          1.96         2.29 o
  -3   0   3       2180.06       1990.75        43.35 o
  -2   0   3       1936.81       1920.11        36.49 o
  -1   0   3      10487.50      10994.28       175.34 o
   0   0   3       3576.91       3884.82        62.91 o
   1   0   3       1144.43       1318.55        22.70 o
   2   0   3        580.93        596.50        12.76 o
   3   0   3       2946.28       2824.13        61.48 o
   4   0   3       2227.25       2133.17        41.86 o
   5   0   3        333.94        313.96         9.65 o
   6   0   3        575.95        548.51        14.63 o
   7   0   3        290.52        280.87        10.08 o
   8   0   3        411.86        436.89        13.67 o
   9   0   3          4.30          5.45         6.40 o
  10   0   3         50.37         49.12         8.83 o
  11   0   3         43.94         36.29         8.87 o
  12   0   3          3.02          9.28         8.57 o
  13   0   3          0.79         -3.92        18.29 o
 -14   1   3          4.37         15.90         8.16 o
 -13   1   3         22.22         23.95         8.74 o
 -12   1   3         81.55         62.37        10.51 o
 -11   1   3         44.18         31.71         8.43 o
 -10   1   3         22.50         27.84         7.10 o
  -9   1   3         53.59         60.74        17.45 o
  -8   1   3        129.43        120.62        11.19 o
  -7   1   3         66.48         65.13         7.90 o
  -6   1   3        413.57        375.28        14.42 o
  -5   1   3       1538.20       1480.64        36.74 o
  -4   1   3        673.80        692.20        17.54 o
  -3   1   3       3590.98       3767.94        80.55 o
  -2   1   3       3466.39       3462.14        64.40 o
  -1   1   3       2021.42       2187.05        41.57 o
   0   1   3       5757.83       6114.04       111.85 o
   1   1   3       2688.37       2710.01        59.70 o
   2   1   3        376.01        384.49         8.51 o
   3   1   3         60.26         89.77         4.40 o
   4   1   3       2089.82       2046.85        40.46 o
   5   1   3        223.43        218.57         8.15 o
   6   1   3         39.61         52.11         5.14 o
   7   1   3         52.57         52.34         5.56 o
   8   1   3         25.53         23.12         4.75 o
   9   1   3         29.54         38.25         7.42 o
  10   1   3         79.63         65.34         9.55 o
  11   1   3          9.00          3.83         6.09 o
  12   1   3         32.69         36.63        13.00 o
  13   1   3          0.04        -10.07        10.07 o
 -14   2   3         16.53         12.80         8.66 o
 -13   2   3         14.40          6.77         9.17 o
 -12   2   3         88.43        106.61        27.93 o
 -11   2   3         90.93         70.55        10.84 o
 -10   2   3         31.52         20.46        11.93 o
  -9   2   3         22.07         30.80         7.54 o
  -8   2   3        292.14        270.93        14.29 o
  -7   2   3        261.26        256.87         9.53 o
  -6   2   3        249.81        263.34         9.32 o
  -5   2   3        252.68        220.75        11.26 o
  -4   2   3        289.36        283.59         8.27 o
  -3   2   3        168.99        195.68         6.98 o
  -2   2   3         90.38         84.51         3.83 o
  -1   2   3        141.64        123.36         4.60 o
   0   2   3        289.72        301.85         8.63 o
   1   2   3        389.99        397.69        10.17 o
   2   2   3        620.11        610.42        12.69 o
   3   2   3        220.26        202.77         6.38 o
   4   2   3         38.78         47.15         4.26 o
   5   2   3         16.41         16.09         3.90 o
   6   2   3        186.77        153.97         7.37 o
   7   2   3        305.37        322.95        11.46 o
   8   2   3        102.12         93.39         7.14 o
   9   2   3        161.42        179.00        14.83 o
  10   2   3        101.82        112.18        21.83 o
  11   2   3        124.02        158.43        13.33 o
  12   2   3         36.16         30.21        12.51 o
  13   2   3         19.60         26.29        15.32 o
 -14   3   3          7.33          0.67         7.55 o
 -13   3   3         83.41         80.80        12.17 o
 -12   3   3         57.35         72.84        11.38 o
 -11   3   3        115.44        108.46        11.95 o
 -10   3   3         86.03         95.32        10.89 o
  -9   3   3        200.29        196.28         9.58 o
  -8   3   3        261.07        248.50        10.40 o
  -7   3   3        361.43        377.98        10.25 o
  -6   3   3        751.80        749.05        16.57 o
  -5   3   3        213.41        197.81         7.48 o
  -4   3   3        147.13        148.55         6.46 o
  -3   3   3        759.93        708.95        16.88 o
  -2   3   3        673.92        743.22        17.48 o
  -1   3   3         90.06         89.79         4.24 o
   0   3   3        300.80        269.41         7.68 o
   1   3   3         36.04         35.95         5.33 o
   2   3   3        766.66        703.41        14.85 o
   3   3   3         90.23         99.12         4.96 o
   4   3   3        255.03        248.95         8.01 o
   5   3   3         22.33         21.60         5.09 o
   6   3   3         29.20         24.65         4.53 o
   7   3   3        144.98        110.63         7.51 o
   8   3   3        231.76        245.32        17.08 o
   9   3   3         40.44         50.62         6.82 o
  10   3   3         22.13         26.47         7.61 o
  11   3   3        149.53        104.28        16.34 o
  12   3   3         20.17         25.91        11.77 o
 -13   4   3          8.90          7.49        17.37 o
 -12   4   3         51.04         48.75        10.45 o
 -11   4   3        143.50        150.53        17.97 o
 -10   4   3        216.30        226.58        15.19 o
  -9   4   3         93.18         97.31         8.66 o
  -8   4   3        315.59        314.60        12.45 o
  -7   4   3        266.24        246.13         8.80 o
  -6   4   3        108.70        109.13         6.40 o
  -5   4   3        595.59        594.62        16.01 o
  -4   4   3        427.12        419.64        17.35 o
  -3   4   3         84.43         80.50         6.04 o
  -2   4   3         97.90        100.48         6.25 o
  -1   4   3         61.52         66.61         3.60 o
   0   4   3        180.18        199.13         6.53 o
   1   4   3        406.33        410.64        10.47 o
   2   4   3        374.64        364.64        10.10 o
   3   4   3        278.57        265.02         8.58 o
   4   4   3         83.92         83.52         6.07 o
   5   4   3        118.23        111.24         6.44 o
   6   4   3         70.79         71.69         7.63 o
   7   4   3         91.71         94.27         7.41 o
   8   4   3         56.61         55.17         8.08 o
   9   4   3         65.03         71.95         9.57 o
  10   4   3        158.52        132.75        18.78 o
  11   4   3         24.00         42.09        12.84 o
  12   4   3         34.22         21.83        15.96 o
 -13   5   3          9.93         37.27        15.72 o
 -12   5   3         15.59         12.52         9.34 o
 -11   5   3         21.35          7.78         8.61 o
 -10   5   3         53.86         65.75         9.54 o
  -9   5   3        116.61        106.54        13.11 o
  -8   5   3          8.55          6.27         5.09 o
  -7   5   3         23.91         15.74         6.12 o
  -6   5   3        160.85        151.67        11.06 o
  -5   5   3         13.98         15.57         4.43 o
  -4   5   3        144.76        127.92        10.69 o
  -3   5   3         55.74         52.09         6.05 o
  -2   5   3        421.97        442.00        11.80 o
  -1   5   3         79.96         85.43         5.40 o
   0   5   3        420.54        404.61        10.83 o
   1   5   3        553.15        588.34        14.27 o
   2   5   3        508.00        491.65        13.03 o
   3   5   3        208.43        206.58         9.46 o
   4   5   3        217.78        192.58         8.19 o
   5   5   3        603.91        591.71        17.02 o
   6   5   3        129.52        127.61         8.29 o
   7   5   3         37.60         41.77         6.28 o
   8   5   3        164.03        175.35        10.33 o
   9   5   3        121.80        137.41        16.44 o
  10   5   3         13.15          9.00         7.16 o
  11   5   3         58.26         59.68        17.24 o
 -12   6   3         29.22         43.29        12.56 o
 -11   6   3         48.75         44.34        12.02 o
 -10   6   3         11.50         14.82         6.42 o
  -9   6   3         31.94         37.45         8.50 o
  -8   6   3         25.75         29.86         7.01 o
  -7   6   3          8.87          4.60         4.47 o
  -6   6   3          6.23         10.22         4.48 o
  -5   6   3         60.74         63.99         7.07 o
  -4   6   3        124.49        119.68         8.08 o
  -3   6   3         41.76         44.90         7.35 o
  -2   6   3         66.99         63.67         5.57 o
  -1   6   3        400.66        398.46        13.13 o
   0   6   3        532.29        539.34        28.95 o
   1   6   3        225.80        250.15         9.15 o
   2   6   3        251.84        246.94        10.05 o
   3   6   3        469.75        464.33        13.55 o
   4   6   3        926.05        836.33        23.05 o
   5   6   3          7.68          3.76         3.82 o
   6   6   3         81.46         76.21         7.95 o
   7   6   3         25.74         19.27         5.58 o
   8   6   3         20.44         23.30         6.20 o
   9   6   3         20.24         29.71         8.78 o
  10   6   3        117.26        126.49        12.96 o
  11   6   3         24.36         23.00        12.43 o
 -11   7   3         24.30         28.79        18.81 o
 -10   7   3         48.73         35.20        13.20 o
  -9   7   3        141.51        121.82        11.36 o
  -8   7   3         70.25         55.84         8.83 o
  -7   7   3         45.55         48.24         7.99 o
  -6   7   3        165.68        149.49         9.61 o
  -5   7   3         15.50         14.45         5.17 o
  -4   7   3        125.70        121.04         8.79 o
  -3   7   3        133.91        120.91        12.04 o
  -2   7   3        412.16        438.88        14.70 o
  -1   7   3        101.62         88.98         7.60 o
   0   7   3        435.02        445.98        15.03 o
   1   7   3        626.79        602.25        26.03 o
   2   7   3         78.57         61.55         8.71 o
   3   7   3         30.86         22.70         5.31 o
   4   7   3         57.49         49.22         6.99 o
   5   7   3        255.19        245.23        12.29 o
   6   7   3         64.62         70.68         9.73 o
   7   7   3          8.82         11.74         5.38 o
   8   7   3         15.08          2.02        10.37 o
   9   7   3         30.48         30.28         8.89 o
  10   7   3         13.31         23.66         8.42 o
 -10   8   3         68.83         68.82        10.72 o
  -9   8   3          1.79          7.05         6.59 o
  -8   8   3         40.35         34.63         8.24 o
  -7   8   3         30.37         22.64         9.32 o
  -6   8   3         29.57         26.48         6.46 o
  -5   8   3          8.01          4.17         5.01 o
  -4   8   3         12.24         13.32         5.61 o
  -3   8   3         12.05          5.59         5.85 o
  -2   8   3         55.37         58.79         9.10 o
  -1   8   3         24.25         20.23         7.19 o
   0   8   3         14.71          7.87         7.89 o
   1   8   3         32.62         29.73         7.49 o
   2   8   3         35.14         33.13         7.71 o
   3   8   3         71.75         73.57         9.74 o
   4   8   3         30.85         42.38        10.69 o
   5   8   3         72.93         93.16        13.62 o
   6   8   3         90.49        142.42        18.78 o
   7   8   3         24.33         24.60        10.62 o
   8   8   3          0.69          0.23         9.67 o
   9   8   3         22.07         23.93        11.76 o
  -8   9   3         20.19         17.37         7.42 o
  -7   9   3         46.29         92.55        12.30 o
  -6   9   3        136.04        154.69        13.50 o
  -5   9   3         49.90         58.54        10.20 o
  -4   9   3         12.29         11.55         6.84 o
  -3   9   3         74.42         88.52        21.91 o
  -2   9   3        122.54        136.52        12.46 o
  -1   9   3         48.93         59.83        10.20 o
   0   9   3         46.43         54.36        10.45 o
   1   9   3         76.07         92.51        11.83 o
   2   9   3         39.82         31.49         8.01 o
   3   9   3         14.80          2.96         5.88 o
   4   9   3         60.45        100.81        16.02 o
   5   9   3         25.84         19.80        12.06 o
   6   9   3          0.70         11.30        12.81 o
   7   9   3          4.25         -0.47        11.41 o
  -6  10   3         30.07         33.79         9.27 o
  -5  10   3         79.90         92.41        15.82 o
  -4  10   3        197.65        236.36        21.69 o
  -3  10   3         50.84         53.49        10.11 o
  -2  10   3         16.80          9.47         7.36 o
  -1  10   3         42.98         48.19        16.30 o
   0  10   3         25.84         24.45         8.60 o
   1  10   3          9.52          6.39         7.31 o
   2  10   3         51.92         46.85        10.80 o
   3  10   3         16.20         22.52         8.45 o
   4  10   3          4.80          0.18         7.92 o
   5  10   3          6.27         -3.11         8.44 o
  -6 -10   4         49.67         42.43        14.47 o
  -5 -10   4         70.32         61.26        15.04 o
  -4 -10   4         19.84         20.03        11.90 o
  -3 -10   4         55.27         94.93        25.74 o
  -2 -10   4         78.44        101.68        24.58 o
  -1 -10   4         53.74         28.77        19.68 o
   0 -10   4          9.14         36.68        14.59 o
   1 -10   4         37.53         33.17        14.04 o
   2 -10   4         37.52         71.93        17.74 o
   3 -10   4         22.99         39.77        14.75 o
   4 -10   4         28.02         42.83        15.06 o
  -8  -9   4         40.82         35.39        13.17 o
  -7  -9   4         36.47         34.69        13.32 o
  -6  -9   4         47.81         41.53        13.01 o
  -5  -9   4        116.51        120.96        16.72 o
  -4  -9   4         94.58         89.47        18.52 o
  -3  -9   4         83.75        102.60        19.80 o
  -2  -9   4        102.56         93.87        15.40 o
  -1  -9   4         55.84         62.27        13.03 o
   0  -9   4          6.46         14.56        14.56 o
   1  -9   4         33.15         70.79        21.72 o
   2  -9   4          3.32         19.86        16.19 o
   3  -9   4         38.04         43.57        14.50 o
   4  -9   4          6.06         29.97        16.54 o
   5  -9   4          8.53          8.62        19.33 o
   6  -9   4         25.41          9.09        19.45 o
   7  -9   4         17.55          6.69        11.44 o
 -10  -8   4         29.60         14.44        18.05 o
  -9  -8   4          9.77          9.43        17.24 o
  -8  -8   4         24.36         46.47        18.05 o
  -7  -8   4         12.69         13.33        18.52 o
  -6  -8   4         10.63         17.41        10.33 o
  -5  -8   4         15.07         36.59        11.04 o
  -4  -8   4         34.05         11.90         9.72 o
  -3  -8   4         32.36         36.71        12.23 o
  -2  -8   4          5.29         -0.02         8.43 o
  -1  -8   4         43.00         25.62        10.68 o
   0  -8   4         48.08         58.55        15.43 o
   1  -8   4         78.08        117.23        12.99 o
   2  -8   4         64.65         61.74        25.10 o
   3  -8   4         59.82         44.03        19.92 o
   4  -8   4         39.55         42.63        20.03 o
   5  -8   4         45.03         23.64        17.82 o
   6  -8   4         47.12         59.52        21.78 o
   7  -8   4          2.18          0.05         9.92 o
   8  -8   4         28.02         23.96        12.83 o
 -11  -7   4         20.03         16.31        16.31 o
 -10  -7   4         77.59         51.02        19.80 o
  -9  -7   4         47.28         34.59        16.42 o
  -8  -7   4         14.42         -2.21        12.11 o
  -7  -7   4         21.39         11.53        14.56 o
  -6  -7   4         25.72         26.67        19.92 o
  -5  -7   4        115.12        114.00        15.42 o
  -4  -7   4         14.17         16.44         9.18 o
  -3  -7   4         16.17          9.44        16.07 o
  -2  -7   4         10.73         15.46        15.20 o
  -1  -7   4         91.59         85.29        24.93 o
   0  -7   4         17.25         24.90        12.35 o
   1  -7   4         68.56         77.82        11.85 o
   2  -7   4         91.42        106.84        14.79 o
   3  -7   4         34.26         28.69         9.22 o
   4  -7   4        187.17        219.10        17.03 o
   5  -7   4        178.01        105.29        22.95 o
   6  -7   4          1.70        -11.76        15.03 o
   7  -7   4         45.62         66.04        10.06 o
   8  -7   4         28.94         20.88        11.06 o
   9  -7   4         19.84         23.59        11.78 o
 -12  -6   4          7.14          2.28         9.09 o
 -11  -6   4         37.38         39.25        14.73 o
 -10  -6   4         14.43         20.29        10.83 o
  -9  -6   4         37.80         40.26        10.23 o
  -8  -6   4         24.62         32.98         9.81 o
  -7  -6   4         57.51         55.73         9.99 o
  -6  -6   4          9.61         11.38         7.15 o
  -5  -6   4        121.41        107.87        11.04 o
  -4  -6   4         12.01         11.99         5.56 o
  -3  -6   4         46.48         36.06        10.77 o
  -2  -6   4         63.58         51.46        10.83 o
  -1  -6   4        137.30        141.43        14.20 o
   0  -6   4        193.78        209.25        15.77 o
   1  -6   4         13.32         11.90         8.39 o
   2  -6   4        850.76        798.37        32.15 o
   3  -6   4        410.82        402.14        21.24 o
   4  -6   4         25.95         16.77         7.81 o
   5  -6   4         86.49         81.17        32.79 o
   6  -6   4        104.64        128.58        18.80 o
   7  -6   4         92.40         90.21        10.15 o
   8  -6   4          5.79         -5.56         9.50 o
   9  -6   4        140.39        121.94        15.80 o
  10  -6   4          6.13        -12.58        12.58 o
 -13  -5   4         10.95         13.80        10.84 o
 -12  -5   4         18.72         16.37        10.58 o
 -11  -5   4         11.58          4.91         8.70 o
 -10  -5   4         65.40         74.61        16.77 o
  -9  -5   4          7.93          3.57         7.50 o
  -8  -5   4         82.56         89.72        12.11 o
  -7  -5   4         29.63         23.98         7.92 o
  -6  -5   4        215.03        165.87        15.43 o
  -5  -5   4        142.95        156.56        14.50 o
  -4  -5   4         61.99         57.18         7.18 o
  -3  -5   4        226.90        240.64        15.36 o
  -2  -5   4        802.58        731.75        27.88 o
  -1  -5   4         88.25         97.59        11.57 o
   0  -5   4        842.88        884.09        37.16 o
   1  -5   4        780.95        811.34        47.70 o
   2  -5   4        641.35        635.25        26.46 o
   3  -5   4        206.44        221.69        15.42 o
   4  -5   4        730.91        674.66        27.83 o
   5  -5   4        198.81        192.55        15.52 o
   6  -5   4         16.40         14.85         5.45 o
   7  -5   4         14.64         18.63         6.09 o
   8  -5   4         47.44         27.91        10.69 o
   9  -5   4          1.98          8.70         7.08 o
  10  -5   4         15.50         20.41         8.25 o
  11  -5   4         16.83         16.84        11.94 o
 -13  -4   4          3.01          6.55        12.58 o
 -12  -4   4        103.08         79.14        14.46 o
 -11  -4   4         60.68         44.39        11.54 o
 -10  -4   4         38.70         41.35        10.68 o
  -9  -4   4          4.01         -2.01         7.11 o
  -8  -4   4        124.01        124.24        12.75 o
  -7  -4   4        369.37        335.32        17.71 o
  -6  -4   4         52.57         72.64        17.18 o
  -5  -4   4        125.14        110.20        10.19 o
  -4  -4   4         83.34         74.29         7.89 o
  -3  -4   4        965.72        954.47        24.58 o
  -2  -4   4         47.26         54.58         9.78 o
  -1  -4   4        438.50        459.65        18.97 o
   0  -4   4        121.88        117.52        10.95 o
   1  -4   4        201.67        207.21        12.52 o
   2  -4   4         62.07         59.32        14.15 o
   3  -4   4         22.17         28.29         7.92 o
   4  -4   4         92.48        102.43        11.81 o
   5  -4   4        191.57        191.43         9.85 o
   6  -4   4          2.43          5.80         4.97 o
   7  -4   4         24.43         14.37         5.69 o
   8  -4   4         32.34         36.48         8.00 o
   9  -4   4         50.51         40.81         7.95 o
  10  -4   4         74.91         82.67        12.63 o
  11  -4   4          1.53          3.87         8.53 o
  12  -4   4         28.72         11.83         9.73 o
 -14  -3   4          2.30          1.08        10.17 o
 -13  -3   4         11.88         12.09         9.43 o
 -12  -3   4         13.71         11.90         9.72 o
 -11  -3   4         26.78         23.39         9.00 o
 -10  -3   4         16.00         12.29         6.49 o
  -9  -3   4         22.62         27.63         6.89 o
  -8  -3   4        208.35        211.75        11.76 o
  -7  -3   4         64.05         63.00        11.88 o
  -6  -3   4         91.21         71.63         9.25 o
  -5  -3   4         86.75         92.86        10.02 o
  -4  -3   4        535.83        574.12        28.89 o
  -3  -3   4        346.09        336.00        12.40 o
  -2  -3   4       1170.32       1279.09        38.81 o
  -1  -3   4         10.98          9.87         5.46 o
   0  -3   4        443.79        469.22        17.75 o
   1  -3   4        500.55        533.42        19.26 o
   2  -3   4        111.18        125.15        18.93 o
   3  -3   4        149.46        128.23         8.47 o
   4  -3   4        222.77        197.10        16.36 o
   5  -3   4         16.87         14.40         5.26 o
   6  -3   4        209.95        215.72        16.14 o
   7  -3   4        241.01        228.32        14.11 o
   8  -3   4         16.53         21.98         5.34 o
   9  -3   4          0.58          7.10         7.32 o
  10  -3   4         28.11         44.35         9.99 o
  11  -3   4         73.72         67.04        11.47 o
  12  -3   4         11.61         23.69        10.31 o
 -14  -2   4         30.12         20.92        10.99 o
 -13  -2   4          4.67         16.65        11.72 o
 -12  -2   4        129.13        133.05        12.80 o
 -11  -2   4        125.89        140.89        12.52 o
 -10  -2   4         20.99          3.70         6.02 o
  -9  -2   4          6.13          7.57         5.90 o
  -8  -2   4        420.95        389.25        15.73 o
  -7  -2   4        490.44        448.88        15.91 o
  -6  -2   4        150.12        138.52        10.34 o
  -5  -2   4        235.06        256.16        22.07 o
  -4  -2   4        883.26        794.58        24.66 o
  -3  -2   4        975.96       1039.63        25.27 o
  -2  -2   4        646.45        677.72        23.27 o
  -1  -2   4        111.51        153.86         9.09 o
   0  -2   4         46.76         57.33         5.89 o
   1  -2   4         33.31         35.61         4.19 o
   2  -2   4       1400.89       1549.34        36.55 o
   3  -2   4         63.93         65.48         5.46 o
   4  -2   4        301.12        322.17        10.22 o
   5  -2   4         57.52         69.96         8.19 o
   6  -2   4          4.43          5.26         4.55 o
   7  -2   4         13.08         14.85         5.16 o
   8  -2   4         87.01         98.59         7.92 o
   9  -2   4         49.77         49.23         8.98 o
  10  -2   4        108.48        100.34        11.75 o
  11  -2   4         19.37         17.17         8.40 o
  12  -2   4          9.33          5.59         8.02 o
 -14  -1   4          4.85         16.33         9.37 o
 -13  -1   4         63.33         79.68        12.38 o
 -12  -1   4         13.26         16.85         7.85 o
 -11  -1   4         15.37         21.02         7.76 o
 -10  -1   4         58.56         84.86        15.41 o
  -9  -1   4         54.95         55.06         8.39 o
  -8  -1   4         24.99         17.49         4.35 o
  -7  -1   4        527.56        500.53        15.61 o
  -6  -1   4        486.59        464.07        13.86 o
  -5  -1   4        658.45        676.93        29.93 o
  -4  -1   4        474.97        437.90        12.39 o
  -3  -1   4        361.50        367.94         9.57 o
  -2  -1   4        390.51        372.19         9.28 o
  -1  -1   4        553.28        618.83        22.02 o
   0  -1   4        117.61        144.96         7.55 o
   1  -1   4       1632.91       1801.85        42.93 o
   2  -1   4        110.13        125.21         5.76 o
   3  -1   4        322.70        335.34         9.49 o
   4  -1   4        551.15        519.22        12.93 o
   5  -1   4        697.25        666.07        15.96 o
   6  -1   4         30.81         27.35         4.89 o
   7  -1   4        137.54        143.49         8.45 o
   8  -1   4        565.39        592.93        20.75 o
   9  -1   4        276.70        274.98        15.87 o
  10  -1   4         24.33         26.09         7.84 o
  11  -1   4        102.68        125.69        12.82 o
  12  -1   4         36.46         47.80        14.84 o
  13  -1   4          0.40          3.53        10.88 o
 -14   0   4        121.75        145.10        15.30 o
 -13   0   4         59.53         66.84        11.70 o
 -12   0   4         47.39         50.95         9.68 o
 -11   0   4        235.15        243.24        15.11 o
 -10   0   4        112.95        121.72        16.09 o
  -9   0   4          4.68         -5.16         5.16 o
  -8   0   4        200.00        213.26        12.26 o
  -7   0   4          0.17          3.66         4.61 o
  -6   0   4          0.09          1.52         3.78 o
  -5   0   4         58.87         52.66         4.51 o
  -4   0   4       1457.35       1314.64        30.30 o
  -3   0   4       1458.96       1421.74        28.30 o
  -2   0   4        245.95        347.37         9.07 o
  -1   0   4       1551.90       1690.75        38.70 o
   0   0   4        616.48        747.94        17.58 o
   1   0   4         39.51         48.93         4.07 o
   2   0   4          1.77          1.87         2.20 o
   3   0   4        179.61        174.90         6.88 o
   4   0   4        314.97        295.98        10.05 o
   5   0   4          4.62          8.28         3.40 o
   6   0   4        161.22        144.65         7.39 o
   7   0   4        403.89        403.18        13.31 o
   8   0   4          9.87         13.95         4.47 o
   9   0   4         11.26         11.53         7.99 o
  10   0   4         13.32         30.41        13.04 o
  11   0   4         33.23         47.57         9.57 o
  12   0   4          0.69         -9.30         9.30 o
  13   0   4          3.14         20.98        12.45 o
 -14   1   4          5.44         12.16         8.50 o
 -13   1   4         62.73         67.51        11.52 o
 -12   1   4         13.96         16.25        13.16 o
 -11   1   4         15.17         21.51         7.75 o
 -10   1   4         62.64         73.13         9.77 o
  -9   1   4         54.99         60.88         8.90 o
  -8   1   4         25.43         36.39         7.52 o
  -7   1   4        522.11        507.72        18.34 o
  -6   1   4        499.08        454.45        43.56 o
  -5   1   4        668.59        686.45        28.04 o
  -4   1   4        476.41        459.26        13.14 o
  -3   1   4        357.72        367.55        15.35 o
  -2   1   4        401.55        386.56         9.97 o
  -1   1   4        555.64        594.67        13.66 o
   0   1   4        124.73        147.95         6.53 o
   1   1   4       1628.82       1703.03        44.54 o
   2   1   4        111.43        125.96         7.19 o
   3   1   4        325.89        356.02         8.65 o
   4   1   4        561.88        527.97        13.26 o
   5   1   4        691.86        660.03        16.32 o
   6   1   4         30.08         37.75         4.84 o
   7   1   4        140.98        137.28         7.69 o
   8   1   4        570.45        581.26        25.87 o
   9   1   4        275.78        303.37        16.73 o
  10   1   4         24.62         16.92         6.75 o
  11   1   4        102.51        141.14        44.03 o
  12   1   4         36.44         37.38        13.70 o
  13   1   4          0.44          9.17        16.77 o
 -14   2   4         31.04         32.33        10.11 o
 -13   2   4          4.67          4.09         7.82 o
 -12   2   4        128.95        141.04        13.70 o
 -11   2   4        128.75        126.20        12.55 o
 -10   2   4         21.99          1.04         6.29 o
  -9   2   4          5.36          5.91         5.60 o
  -8   2   4        415.67        426.16        17.97 o
  -7   2   4        498.49        484.98        20.16 o
  -6   2   4        150.06        163.22         7.68 o
  -5   2   4        245.21        256.14         9.58 o
  -4   2   4        867.07        761.80        17.29 o
  -3   2   4        975.67       1042.26        22.13 o
  -2   2   4        635.97        648.81        15.11 o
  -1   2   4        121.00        147.43         6.12 o
   0   2   4         44.05         49.30         3.24 o
   1   2   4         33.20         33.77         3.75 o
   2   2   4       1400.39       1577.07        32.43 o
   3   2   4         65.38         68.60         5.46 o
   4   2   4        301.00        323.43         8.90 o
   5   2   4         60.37         66.67         5.55 o
   6   2   4          5.49          7.13         3.70 o
   7   2   4         14.96         16.96         4.47 o
   8   2   4         86.69         87.27        10.10 o
   9   2   4         53.14         56.77         6.66 o
  10   2   4        111.62        113.98        16.79 o
  11   2   4         19.00         16.07        10.63 o
  12   2   4          9.57         19.83        11.46 o
 -14   3   4          1.92          1.19         8.89 o
 -13   3   4         10.49         15.97         9.54 o
 -12   3   4         14.51         23.13         8.33 o
 -11   3   4         25.92         13.29         7.43 o
 -10   3   4         15.15         25.58         7.45 o
  -9   3   4         20.73         16.68         6.38 o
  -8   3   4        208.52        225.96        15.47 o
  -7   3   4         61.11         58.30         4.67 o
  -6   3   4         91.21         82.48         5.48 o
  -5   3   4         89.41         96.91         4.89 o
  -4   3   4        537.57        564.02        12.40 o
  -3   3   4        345.64        331.24        10.15 o
  -2   3   4       1170.79       1272.11        23.90 o
  -1   3   4         10.51         17.25         3.37 o
   0   3   4        448.75        462.04        12.59 o
   1   3   4        486.16        526.59        13.27 o
   2   3   4        107.02        114.76         6.03 o
   3   3   4        150.90        146.09         5.88 o
   4   3   4        228.95        208.01         7.41 o
   5   3   4         17.08         15.94         3.74 o
   6   3   4        209.70        218.41         9.23 o
   7   3   4        246.03        220.98         9.72 o
   8   3   4         18.74         25.76         5.27 o
   9   3   4          0.85          4.74         6.27 o
  10   3   4         27.91         23.67        10.39 o
  11   3   4         74.39         72.46        15.75 o
  12   3   4         11.39         17.50        11.78 o
 -13   4   4          3.02          5.94         9.06 o
 -12   4   4        100.57         82.38        14.43 o
 -11   4   4         58.53         78.30        15.84 o
 -10   4   4         39.72         29.30         9.42 o
  -9   4   4          4.18          4.60         4.89 o
  -8   4   4        125.64        126.84         9.04 o
  -7   4   4        367.74        365.24        11.81 o
  -6   4   4         52.86         62.51         4.91 o
  -5   4   4        131.26        131.47         9.52 o
  -4   4   4         88.72         84.89         7.31 o
  -3   4   4        966.11       1002.58        23.57 o
  -2   4   4         49.95         63.03         7.60 o
  -1   4   4        443.71        470.66        11.70 o
   0   4   4        128.53        136.15         6.08 o
   1   4   4        201.01        203.71         9.92 o
   2   4   4         64.02         65.51         6.57 o
   3   4   4         20.12         28.03         4.60 o
   4   4   4         94.16         92.15         5.83 o
   5   4   4        187.72        176.42         9.26 o
   6   4   4          3.59          2.66         3.79 o
   7   4   4         26.01         29.93         7.16 o
   8   4   4         32.06         50.14         6.69 o
   9   4   4         49.41         62.81         9.91 o
  10   4   4         74.63         68.59        14.61 o
  11   4   4          1.62          3.65         9.60 o
  12   4   4         28.30         18.32        15.61 o
 -13   5   4         10.53          8.41        10.06 o
 -12   5   4         18.78         23.77        10.02 o
 -11   5   4         11.37         21.48        14.97 o
 -10   5   4         63.64         67.10         9.41 o
  -9   5   4          6.80          9.46         5.25 o
  -8   5   4         82.22         71.25         8.70 o
  -7   5   4         31.91         27.58         4.99 o
  -6   5   4        210.69        186.50         9.03 o
  -5   5   4        139.92        152.75         9.83 o
  -4   5   4         63.68         48.22         5.85 o
  -3   5   4        228.75        250.27        10.41 o
  -2   5   4        803.96        803.86        21.59 o
  -1   5   4         87.45         95.42         5.57 o
   0   5   4        844.94        871.46        18.54 o
   1   5   4        769.82        752.44        20.56 o
   2   5   4        641.17        613.04        17.06 o
   3   5   4        203.67        196.26         9.31 o
   4   5   4        729.20        638.01        18.65 o
   5   5   4        200.55        181.82         8.27 o
   6   5   4         16.67         11.69         5.46 o
   7   5   4         13.80         12.23         4.73 o
   8   5   4         46.35         44.77         9.89 o
   9   5   4          2.44         -0.01         7.03 o
  10   5   4         15.40         24.35         8.55 o
  11   5   4         16.87         22.21        10.74 o
 -12   6   4          7.26         10.29         9.75 o
 -11   6   4         37.36         54.42        12.41 o
 -10   6   4         14.40          1.49         6.32 o
  -9   6   4         38.65         53.78        12.74 o
  -8   6   4         26.80         25.88         7.18 o
  -7   6   4         58.75         67.09         7.18 o
  -6   6   4          9.48          4.55         4.09 o
  -5   6   4        123.73        121.85         8.23 o
  -4   6   4         14.25         19.47         5.04 o
  -3   6   4         47.41         56.62         6.90 o
  -2   6   4         61.80         67.80         7.44 o
  -1   6   4        139.32        148.36         8.07 o
   0   6   4        192.23        202.50         9.55 o
   1   6   4         13.45         13.54         3.83 o
   2   6   4        847.71        847.55        28.87 o
   3   6   4        409.60        400.32        20.91 o
   4   6   4         24.62         31.93         5.78 o
   5   6   4         87.54         82.91         8.35 o
   6   6   4        101.89         99.63         8.40 o
   7   6   4         90.92         98.87        11.53 o
   8   6   4          5.82          9.09         6.61 o
   9   6   4        142.79        137.10        23.24 o
  10   6   4          6.57          5.83         7.20 o
 -11   7   4         20.30         27.69        11.12 o
 -10   7   4         78.93         97.75        11.53 o
  -9   7   4         48.14         55.02         9.31 o
  -8   7   4         14.46         10.54         6.60 o
  -7   7   4         19.73          5.54         4.69 o
  -6   7   4         28.15         23.06         5.68 o
  -5   7   4        117.27        110.86        10.66 o
  -4   7   4         14.10          5.24         4.70 o
  -3   7   4         14.17         16.80         5.46 o
  -2   7   4         12.24         12.08         6.17 o
  -1   7   4         91.92         86.52         9.65 o
   0   7   4         18.00         22.28         6.63 o
   1   7   4         72.38         78.03         9.51 o
   2   7   4         93.07         96.85         8.52 o
   3   7   4         34.56         42.68         6.70 o
   4   7   4        187.68        200.54        11.04 o
   5   7   4        175.90        172.12        10.88 o
   6   7   4          1.72          1.18         5.47 o
   7   7   4         43.99         46.33         9.44 o
   8   7   4         28.73         26.57         8.36 o
   9   7   4         18.87         32.08         9.50 o
 -10   8   4         28.86         16.56         8.92 o
  -9   8   4         10.47          7.80         7.80 o
  -8   8   4         24.40         19.23         7.59 o
  -7   8   4         12.11         10.71         5.45 o
  -6   8   4         10.65          5.03         4.94 o
  -5   8   4         13.80         15.63         5.84 o
  -4   8   4         31.17         29.04         6.74 o
  -3   8   4         31.26         43.32         8.41 o
  -2   8   4          4.76          4.77         5.95 o
  -1   8   4         42.64         32.29         7.65 o
   0   8   4         46.10         36.63         7.97 o
   1   8   4         78.43         71.47        14.18 o
   2   8   4         64.70         61.78         9.35 o
   3   8   4         62.18         70.86        10.12 o
   4   8   4         39.48         39.27         8.65 o
   5   8   4         45.65         42.45         9.07 o
   6   8   4         46.96         49.71        12.55 o
   7   8   4          2.27         -2.90         8.39 o
   8   8   4         27.91         47.28        13.86 o
  -8   9   4         41.16         51.28        10.32 o
  -7   9   4         34.79         32.52         8.93 o
  -6   9   4         46.13         27.96        10.51 o
  -5   9   4        116.80        133.37        11.07 o
  -4   9   4         93.65        101.65        12.39 o
  -3   9   4         79.93         85.73        11.24 o
  -2   9   4        101.05         98.10        12.42 o
  -1   9   4         55.96         55.09         9.71 o
   0   9   4          5.63          1.70         6.07 o
   1   9   4         36.21         30.46         8.22 o
   2   9   4          3.37         -4.60         5.62 o
   3   9   4         38.72         52.06        12.96 o
   4   9   4          5.52          3.50         8.31 o
   5   9   4          8.40          3.96        11.36 o
   6   9   4         25.53         40.88        17.35 o
   7   9   4         16.97         -4.66        11.53 o
  -6  10   4         49.66         72.68        15.37 o
  -5  10   4         68.30         37.16         9.37 o
  -4  10   4         18.53         10.51         7.75 o
  -3  10   4         54.04         49.82         9.98 o
  -2  10   4         80.13         71.97        12.00 o
  -1  10   4         53.52         51.90        11.79 o
   0  10   4          8.29          5.81         6.97 o
   1  10   4         37.61         50.24        10.38 o
   2  10   4         39.76         41.03        12.35 o
   3  10   4         25.09         21.32         9.90 o
   4  10   4         28.80         13.08        18.46 o
  -5 -10   5         24.69         36.61        13.43 o
  -4 -10   5          5.13          2.63        10.56 o
  -3 -10   5          3.65         13.08        11.29 o
  -2 -10   5         26.00         -4.54        17.70 o
  -1 -10   5         97.16         59.52        21.20 o
   0 -10   5        114.49        142.74        20.96 o
   1 -10   5          9.67         13.74        12.93 o
   2 -10   5         76.98         95.50        28.13 o
   3 -10   5        101.02        128.24        32.26 o
  -8  -9   5         26.85         32.84        12.64 o
  -7  -9   5          7.94         -9.28         9.28 o
  -6  -9   5         42.11         70.06        15.96 o
  -5  -9   5         50.06         38.05        12.70 o
  -4  -9   5         18.01         19.79        11.13 o
  -3  -9   5          4.84         -7.34         8.89 o
  -2  -9   5         27.15         33.86        11.97 o
  -1  -9   5         22.26         27.11        11.19 o
   0  -9   5          8.01         -2.68        13.86 o
   1  -9   5         49.95         53.27        19.39 o
   2  -9   5         24.00         24.49        14.97 o
   3  -9   5         13.46         14.64        11.81 o
   4  -9   5         93.07         53.70        23.18 o
   5  -9   5         68.14         26.91        20.50 o
   6  -9   5         58.54         73.33        21.72 o
 -10  -8   5         10.10         -3.26        13.16 o
  -9  -8   5         22.00          1.15        11.07 o
  -8  -8   5        157.58        160.98        18.47 o
  -7  -8   5         46.97         61.84        14.20 o
  -6  -8   5         49.74         38.34        15.43 o
  -5  -8   5         72.34         49.74        21.37 o
  -4  -8   5        185.71        161.19        17.18 o
  -3  -8   5         13.20         20.12        10.37 o
  -2  -8   5        137.59        127.33        16.10 o
  -1  -8   5        165.54        171.60        16.54 o
   0  -8   5         17.37         25.04        10.32 o
   1  -8   5         10.79         20.57         8.45 o
   2  -8   5         30.76         26.90         8.60 o
   3  -8   5         24.62         40.67        11.97 o
   4  -8   5          2.47         -0.31        16.02 o
   5  -8   5         10.76         24.81        18.52 o
   6  -8   5         40.01         62.82        22.07 o
   7  -8   5         30.40         47.64        10.54 o
   8  -8   5          1.59          0.70        14.50 o
 -11  -7   5          2.33         13.98        16.66 o
 -10  -7   5          4.31          9.32        14.79 o
  -9  -7   5         35.85         10.25        14.79 o
  -8  -7   5         33.69         32.85        17.35 o
  -7  -7   5         28.42         28.30        11.76 o
  -6  -7   5        105.79         84.82        20.33 o
  -5  -7   5         24.72         32.76        10.87 o
  -4  -7   5          4.30          6.28         8.39 o
  -3  -7   5         54.79         56.46        11.40 o
  -2  -7   5         42.28         59.19        11.36 o
  -1  -7   5        277.65        243.66        26.96 o
   0  -7   5         56.23         59.09        28.07 o
   1  -7   5         61.32         64.98        19.16 o
   2  -7   5          1.31         -6.01         6.14 o
   3  -7   5        275.76        269.38        15.16 o
   4  -7   5        207.14        223.42        45.19 o
   5  -7   5         42.37         40.23        15.43 o
   6  -7   5          0.34          1.08         8.70 o
   7  -7   5         19.93         13.21         8.48 o
   8  -7   5        157.89        159.05        18.33 o
   9  -7   5         60.14         44.20        13.43 o
 -12  -6   5         18.31          9.67        16.77 o
 -11  -6   5         30.92         11.53        15.96 o
 -10  -6   5          1.64         13.39        15.72 o
  -9  -6   5         65.41         50.36        14.73 o
  -8  -6   5        281.85        266.63        27.14 o
  -7  -6   5        110.92        112.87        19.57 o
  -6  -6   5        260.94        243.01        17.42 o
  -5  -6   5        370.52        308.26        18.64 o
  -4  -6   5         43.06         62.70        16.71 o
  -3  -6   5         17.65         26.93         9.18 o
  -2  -6   5        668.76        633.91        26.84 o
  -1  -6   5        858.69        814.16        33.08 o
   0  -6   5        495.03        500.14        31.45 o
   1  -6   5        757.83        731.49        28.83 o
   2  -6   5         43.80         37.13         8.09 o
   3  -6   5        123.29        105.69        18.11 o
   4  -6   5         18.34         17.62        10.31 o
   5  -6   5         34.43         26.32         7.51 o
   6  -6   5         46.21         41.46         9.38 o
   7  -6   5         81.24         89.27         9.35 o
   8  -6   5         27.98         36.17         9.44 o
   9  -6   5          3.14          5.98        10.49 o
  10  -6   5         13.45          1.25         9.10 o
 -13  -5   5          1.76         23.18        14.56 o
 -12  -5   5          4.25         -0.55         9.22 o
 -11  -5   5          3.28         -0.62         8.26 o
 -10  -5   5         29.11         27.15         9.34 o
  -9  -5   5         44.74         28.47         9.11 o
  -8  -5   5          1.68         -1.79         6.72 o
  -7  -5   5         66.64         70.37        10.27 o
  -6  -5   5        259.07        257.18        14.47 o
  -5  -5   5         98.95         94.15         8.62 o
  -4  -5   5        103.00         95.03         7.60 o
  -3  -5   5        232.99        233.93        15.45 o
  -2  -5   5        291.82        255.75        15.87 o
  -1  -5   5        597.91        572.76        24.46 o
   0  -5   5        242.71        239.87        15.10 o
   1  -5   5        424.26        423.56        21.43 o
   2  -5   5        512.88        472.23        38.78 o
   3  -5   5        175.21        169.07        14.83 o
   4  -5   5        174.90        143.37        14.02 o
   5  -5   5         10.97          4.23         6.05 o
   6  -5   5         53.40         46.11         7.39 o
   7  -5   5         74.57         66.73         8.39 o
   8  -5   5         38.35         47.95         8.24 o
   9  -5   5          6.77         -1.25         7.46 o
  10  -5   5         28.72         63.36        10.42 o
  11  -5   5         26.25         18.41        10.52 o
 -13  -4   5         77.98        104.00        16.55 o
 -12  -4   5         41.84         49.37        13.05 o
 -11  -4   5         81.75        109.02        23.94 o
 -10  -4   5         23.17         23.54         9.20 o
  -9  -4   5        221.72        190.01        25.22 o
  -8  -4   5        139.99        110.19        11.40 o
  -7  -4   5        107.73         89.45        10.90 o
  -6  -4   5         58.73         63.05        10.54 o
  -5  -4   5        329.94        318.71        14.72 o
  -4  -4   5        172.64        172.64         8.66 o
  -3  -4   5         79.40         88.88        10.56 o
  -2  -4   5        114.08        131.07        20.38 o
  -1  -4   5        447.84        458.23        28.36 o
   0  -4   5        160.45        166.24        27.78 o
   1  -4   5         56.08         57.79         8.45 o
   2  -4   5        319.98        298.76        23.30 o
   3  -4   5        190.58        187.64        11.17 o
   4  -4   5         44.35         48.92         7.87 o
   5  -4   5         64.11         49.42         7.39 o
   6  -4   5        150.88        140.06         9.40 o
   7  -4   5         19.53         30.38         6.80 o
   8  -4   5          5.55          6.73         5.55 o
   9  -4   5         30.70         30.23         7.73 o
  10  -4   5         47.50         59.11        11.53 o
  11  -4   5          2.57          3.17         9.15 o
 -14  -3   5         18.59         19.73        11.05 o
 -13  -3   5         49.94         42.37        13.28 o
 -12  -3   5          7.18         -1.52         8.14 o
 -11  -3   5         87.79         91.07        13.08 o
 -10  -3   5        101.35        115.50        13.91 o
  -9  -3   5          0.10          4.34         6.98 o
  -8  -3   5          9.00          6.27         7.25 o
  -7  -3   5        196.76        182.57        13.17 o
  -6  -3   5        446.35        486.06        19.83 o
  -5  -3   5        147.20        149.32        27.78 o
  -4  -3   5        133.99        144.41         7.94 o
  -3  -3   5        285.41        303.25        28.54 o
  -2  -3   5        887.32       1019.29        72.86 o
  -1  -3   5        190.49        205.84        12.52 o
   0  -3   5        217.54        230.05        11.66 o
   1  -3   5       1036.42        930.90        29.41 o
   2  -3   5        375.02        365.62        14.85 o
   3  -3   5         31.70         42.82         6.60 o
   4  -3   5        197.16        206.11         9.38 o
   5  -3   5        266.27        265.04        10.91 o
   6  -3   5         82.74         83.12         7.85 o
   7  -3   5         62.32         68.67         7.25 o
   8  -3   5         24.63         37.20         6.65 o
   9  -3   5         74.06         88.24        11.69 o
  10  -3   5        101.28        111.30        13.96 o
  11  -3   5        143.68        166.12        15.58 o
  12  -3   5          3.27         -2.16        12.06 o
 -14  -2   5         55.49         62.11        20.50 o
 -13  -2   5         15.72          9.68         9.04 o
 -12  -2   5        116.50        128.77        15.40 o
 -11  -2   5         82.94         93.17        13.79 o
 -10  -2   5         17.41         16.42         8.31 o
  -9  -2   5         71.30         95.42        28.48 o
  -8  -2   5        157.60        154.96        14.97 o
  -7  -2   5        152.96        148.04        12.15 o
  -6  -2   5         24.44         21.32         8.56 o
  -5  -2   5        254.66        247.20        15.49 o
  -4  -2   5        446.29        479.37        14.63 o
  -3  -2   5         95.52        116.29         7.42 o
  -2  -2   5        187.84        195.34         7.20 o
  -1  -2   5         15.60         17.53         3.68 o
   0  -2   5       1088.02       1142.46        27.07 o
   1  -2   5        276.90        349.69        14.58 o
   2  -2   5        532.69        503.97        17.78 o
   3  -2   5         20.45         23.63         4.49 o
   4  -2   5        183.31        180.83         8.33 o
   5  -2   5        169.33        175.12         8.68 o
   6  -2   5        164.86        165.95        10.83 o
   7  -2   5         19.92         11.15         9.62 o
   8  -2   5        386.11        360.27        31.56 o
   9  -2   5        142.73        137.49        17.56 o
  10  -2   5        131.74        145.87        20.09 o
  11  -2   5         14.12          9.57         7.56 o
  12  -2   5         16.34         21.88        14.33 o
 -14  -1   5         73.84         91.22        15.87 o
 -13  -1   5         60.68         69.10        24.98 o
 -12  -1   5          7.84          2.66         8.45 o
 -11  -1   5         20.77         14.65         8.42 o
 -10  -1   5        141.58        166.23        14.86 o
  -9  -1   5        123.75        132.75        13.17 o
  -8  -1   5         18.96          7.50         5.11 o
  -7  -1   5        147.55        150.26         8.63 o
  -6  -1   5        150.50        126.30        12.72 o
  -5  -1   5         91.48         84.05         6.09 o
  -4  -1   5         86.61         94.91         5.42 o
  -3  -1   5       1317.03       1341.11        32.92 o
  -2  -1   5        324.95        348.32        13.10 o
  -1  -1   5        297.74        351.77        14.51 o
   0  -1   5       1110.87       1124.79        23.09 o
   1  -1   5       1497.85       1540.93        30.51 o
   2  -1   5        393.76        404.10        10.81 o
   3  -1   5         77.69         74.05         5.37 o
   4  -1   5        819.66        725.84        17.02 o
   5  -1   5        539.60        525.06        15.34 o
   6  -1   5        116.27        109.41        10.88 o
   7  -1   5        461.14        452.29        14.61 o
   8  -1   5        290.04        302.85        11.94 o
   9  -1   5         47.54         61.18         8.90 o
  10  -1   5         81.98        108.73        11.31 o
  11  -1   5         51.33         43.32        25.74 o
  12  -1   5         12.80         19.58        12.98 o
 -14   0   5         61.98         59.19        14.05 o
 -13   0   5         12.70         27.71        10.31 o
 -12   0   5         90.65         73.02        13.54 o
 -11   0   5          0.02         -6.95         9.90 o
 -10   0   5         18.76          5.96        10.42 o
  -9   0   5          3.64         -6.20         6.20 o
  -8   0   5        215.00        229.64        15.22 o
  -7   0   5          2.19         -0.48         4.09 o
  -6   0   5        987.67        935.82        23.76 o
  -5   0   5        610.40        600.26        16.46 o
  -4   0   5         40.22         45.57         4.61 o
  -3   0   5        227.29        219.47         7.22 o
  -2   0   5       4655.10       4739.65        77.36 o
  -1   0   5       1374.27       1543.83        39.48 o
   0   0   5         22.93         36.03         3.15 o
   1   0   5        307.17        293.25         8.66 o
   2   0   5        529.05        485.55        10.48 o
   3   0   5         96.92         79.48         5.07 o
   4   0   5         97.30         94.96         5.94 o
   5   0   5        346.30        348.34        10.93 o
   6   0   5         97.47         89.24         6.60 o
   7   0   5          3.82          3.76         4.33 o
   8   0   5         80.11         85.79         7.12 o
   9   0   5         81.08        102.73        16.53 o
  10   0   5         75.96         84.87        15.82 o
  11   0   5          6.01         25.09        29.47 o
  12   0   5          1.37         -9.66        10.12 o
 -14   1   5         75.94         87.59        15.66 o
 -13   1   5         62.17         65.94        13.13 o
 -12   1   5          8.21         -4.48         7.10 o
 -11   1   5         21.55         26.56        12.11 o
 -10   1   5        148.42        117.74        13.17 o
  -9   1   5        126.14        123.50        12.65 o
  -8   1   5         18.83         27.18         7.70 o
  -7   1   5        150.34        131.59        11.41 o
  -6   1   5        158.27        165.43         7.26 o
  -5   1   5         88.35        102.07         9.59 o
  -4   1   5         84.21        101.08         5.33 o
  -3   1   5       1294.04       1324.20        27.37 o
  -2   1   5        320.62        341.72         9.90 o
  -1   1   5        298.43        343.24         9.69 o
   0   1   5       1101.08       1109.75        23.50 o
   1   1   5       1471.81       1474.44        35.59 o
   2   1   5        387.83        413.12        17.70 o
   3   1   5         78.75         67.50         6.27 o
   4   1   5        815.57        766.02        23.44 o
   5   1   5        533.94        523.52        14.64 o
   6   1   5        116.17        109.84         6.62 o
   7   1   5        463.91        485.30        14.65 o
   8   1   5        288.11        300.87        11.61 o
   9   1   5         46.24         67.30        10.77 o
  10   1   5         81.40         61.53        13.68 o
  11   1   5         51.28         58.75        24.87 o
  12   1   5         13.31          0.16        15.96 o
 -14   2   5         54.91         61.85        14.29 o
 -13   2   5         16.12         17.16        10.30 o
 -12   2   5        115.76        108.59        15.58 o
 -11   2   5         85.78         84.23        13.06 o
 -10   2   5         17.21          7.58         6.29 o
  -9   2   5         74.21         63.78        10.40 o
  -8   2   5        155.71        135.85        12.79 o
  -7   2   5        148.87        156.56         8.42 o
  -6   2   5         25.29         26.42         8.18 o
  -5   2   5        246.31        234.76         8.10 o
  -4   2   5        435.41        473.82        12.44 o
  -3   2   5         95.26        109.52         5.58 o
  -2   2   5        183.78        195.95         7.49 o
  -1   2   5         12.44         20.77         3.65 o
   0   2   5       1077.70       1049.00        23.06 o
   1   2   5        274.57        323.65         9.59 o
   2   2   5        524.76        505.89        13.48 o
   3   2   5         20.71         16.07         3.79 o
   4   2   5        181.56        169.15         6.17 o
   5   2   5        168.02        166.39         8.46 o
   6   2   5        167.62        190.57         8.34 o
   7   2   5         20.56         19.28         4.36 o
   8   2   5        389.43        346.75        16.08 o
   9   2   5        143.31        180.09        14.20 o
  10   2   5        129.17        129.77        18.40 o
  11   2   5         14.28         16.71        12.93 o
  12   2   5         16.61          1.87        10.09 o
 -14   3   5         19.95         23.72        16.48 o
 -13   3   5         51.44         63.29        13.20 o
 -12   3   5          7.43          5.35         7.91 o
 -11   3   5         88.65         99.14        19.10 o
 -10   3   5        105.04        115.95        22.95 o
  -9   3   5          0.27         -1.61         5.71 o
  -8   3   5          8.92          1.42         6.17 o
  -7   3   5        198.43        184.32        10.12 o
  -6   3   5        452.25        525.00        14.98 o
  -5   3   5        143.21        127.76         7.68 o
  -4   3   5        136.70        137.60         6.19 o
  -3   3   5        285.81        304.53         9.63 o
  -2   3   5        891.26        952.94        21.59 o
  -1   3   5        190.33        193.64         7.63 o
   0   3   5        212.29        214.89         8.29 o
   1   3   5       1042.78        940.19        21.21 o
   2   3   5        379.94        375.94        11.40 o
   3   3   5         33.49         43.46         5.23 o
   4   3   5        200.28        197.63         7.27 o
   5   3   5        266.40        260.41         9.52 o
   6   3   5         82.94         85.81         7.78 o
   7   3   5         62.23         68.41         6.21 o
   8   3   5         26.90         22.87         7.02 o
   9   3   5         74.63         80.72        22.21 o
  10   3   5        100.30        136.24        19.09 o
  11   3   5        142.82        178.33        48.98 o
  12   3   5          3.86         -8.17         9.65 o
 -13   4   5         77.07         82.58        14.73 o
 -12   4   5         41.71         41.79        11.95 o
 -11   4   5         83.46         71.51        18.11 o
 -10   4   5         23.24          9.51         7.49 o
  -9   4   5        218.31        191.50        19.51 o
  -8   4   5        136.04        122.32        13.18 o
  -7   4   5        106.58        110.19         6.89 o
  -6   4   5         59.23         55.29         4.57 o
  -5   4   5        325.29        319.64        16.91 o
  -4   4   5        166.20        157.92         7.79 o
  -3   4   5         78.64        100.90         6.77 o
  -2   4   5        115.34        128.40         6.10 o
  -1   4   5        451.95        425.43        12.68 o
   0   4   5        154.90        158.01         7.71 o
   1   4   5         57.26         60.02         5.04 o
   2   4   5        313.73        262.58        12.09 o
   3   4   5        190.83        183.96         8.78 o
   4   4   5         43.37         48.56         5.92 o
   5   4   5         64.37         70.53         5.71 o
   6   4   5        147.30        141.35         8.00 o
   7   4   5         18.99         24.03         7.03 o
   8   4   5          5.90         11.06         6.16 o
   9   4   5         30.78         46.59         9.28 o
  10   4   5         48.07         55.45        14.17 o
  11   4   5          2.54         11.01        14.91 o
 -12   5   5          3.99         -1.07         8.00 o
 -11   5   5          3.60          1.15         9.14 o
 -10   5   5         27.19         37.66        10.48 o
  -9   5   5         42.16         47.77        12.11 o
  -8   5   5          1.72          5.66         4.66 o
  -7   5   5         66.83         70.05         6.79 o
  -6   5   5        260.57        266.89        14.02 o
  -5   5   5         99.19         88.93         7.50 o
  -4   5   5        104.49         96.80         7.47 o
  -3   5   5        243.08        245.90        10.58 o
  -2   5   5        299.01        287.53        14.22 o
  -1   5   5        597.56        591.61        14.77 o
   0   5   5        242.41        255.40        11.74 o
   1   5   5        438.81        428.73        22.14 o
   2   5   5        519.94        477.26        15.62 o
   3   5   5        173.88        155.44         8.63 o
   4   5   5        178.04        185.75         9.71 o
   5   5   5         11.91         10.68         4.75 o
   6   5   5         53.50         42.01        12.61 o
   7   5   5         70.55         78.31        10.16 o
   8   5   5         39.54         50.33         9.02 o
   9   5   5          7.24          1.64         6.10 o
  10   5   5         29.18         39.34         9.53 o
  11   5   5         25.65         42.51        14.16 o
 -12   6   5         17.68         26.71        11.78 o
 -11   6   5         30.67         32.30        11.24 o
 -10   6   5          1.57          0.81         7.57 o
  -9   6   5         65.45         55.61         8.49 o
  -8   6   5        281.24        303.98        15.43 o
  -7   6   5        110.48         97.70         8.19 o
  -6   6   5        261.03        246.52        11.43 o
  -5   6   5        371.08        346.10        14.47 o
  -4   6   5         41.35         45.82         8.79 o
  -3   6   5         17.15         20.07         7.95 o
  -2   6   5        668.69        698.84        22.11 o
  -1   6   5        860.28        835.74        26.74 o
   0   6   5        492.07        496.33        15.66 o
   1   6   5        760.26        728.58        23.98 o
   2   6   5         41.15         37.32         5.53 o
   3   6   5        120.72        114.43         8.05 o
   4   6   5         17.67         21.24         5.04 o
   5   6   5         35.82         33.80         8.47 o
   6   6   5         43.48         45.39         8.41 o
   7   6   5         80.54         88.22        20.56 o
   8   6   5         28.03         37.35         8.51 o
   9   6   5          3.36         -1.89        12.96 o
  10   6   5         13.01         11.98         8.02 o
 -11   7   5          2.59         -0.56         8.24 o
 -10   7   5          4.99         13.18         7.90 o
  -9   7   5         35.88         41.46         8.78 o
  -8   7   5         33.68         23.35        11.21 o
  -7   7   5         29.79         37.10         6.65 o
  -6   7   5        107.91        113.25         9.64 o
  -5   7   5         25.82         31.61         6.64 o
  -4   7   5          3.74          2.69         4.64 o
  -3   7   5         52.86         60.95         7.79 o
  -2   7   5         45.14         46.54         7.57 o
  -1   7   5        277.74        255.36        14.38 o
   0   7   5         58.45         61.97         9.72 o
   1   7   5         57.50         59.84        11.08 o
   2   7   5          1.05         -5.02         5.02 o
   3   7   5        273.31        272.20        15.23 o
   4   7   5        206.57        196.59        13.51 o
   5   7   5         42.24         55.87        11.68 o
   6   7   5          0.35         -4.09         6.56 o
   7   7   5         19.60         37.18        11.11 o
   8   7   5        155.75        147.21        20.15 o
   9   7   5         59.44         73.52        19.10 o
 -10   8   5         10.20         -1.63        10.25 o
  -9   8   5         22.17         27.94         8.18 o
  -8   8   5        158.03        168.45        13.50 o
  -7   8   5         47.42         41.96         7.70 o
  -6   8   5         48.89         49.80         8.08 o
  -5   8   5         70.17         65.26         8.61 o
  -4   8   5        185.48        185.74        11.73 o
  -3   8   5         13.20         -1.52         5.66 o
  -2   8   5        135.25        140.04        16.02 o
  -1   8   5        159.50        154.09        12.48 o
   0   8   5         16.08         13.37         6.67 o
   1   8   5         11.16         16.39        14.21 o
   2   8   5         31.94         37.43        20.15 o
   3   8   5         23.38         14.15        18.34 o
   4   8   5          2.29         -5.60         5.60 o
   5   8   5         11.71         16.91         7.62 o
   6   8   5         42.09         31.35        11.72 o
   7   8   5         31.15         15.14        17.12 o
   8   8   5          1.72         -8.11         8.11 o
  -8   9   5         26.79         22.65         8.49 o
  -7   9   5          8.28          8.27         7.57 o
  -6   9   5         41.69         35.45        10.15 o
  -5   9   5         51.35         41.85         8.26 o
  -4   9   5         17.12          9.02         6.91 o
  -3   9   5          5.15          3.37         6.57 o
  -2   9   5         25.92         29.26         8.56 o
  -1   9   5         22.29         15.26         7.48 o
   0   9   5          9.07          0.09         7.43 o
   1   9   5         49.22         51.46        24.52 o
   2   9   5         23.40         18.06        14.44 o
   3   9   5         13.81          6.95        15.90 o
   4   9   5         94.30        115.96        16.78 o
   5   9   5         70.20         69.17        14.48 o
   6   9   5         58.44        102.27        24.46 o
  -5  10   5         25.25         15.26         7.94 o
  -4  10   5          5.63          8.39         6.83 o
  -3  10   5          3.49         -0.21         6.78 o
  -2  10   5         26.85         21.48         7.99 o
  -1  10   5         96.08         76.86        16.45 o
   0  10   5        114.30        147.43        18.62 o
   1  10   5          9.64         19.83        10.69 o
   2  10   5         78.87         82.85        15.59 o
   3  10   5        101.69        116.45        21.14 o
  -5 -10   6         42.46         45.59        13.84 o
  -4 -10   6         48.22         54.92        14.40 o
  -3 -10   6         11.41         15.20        11.64 o
  -2 -10   6         69.52         54.51        20.15 o
  -1 -10   6         93.84        109.49        24.69 o
   0 -10   6          6.10         26.55        14.13 o
   1 -10   6         27.64         12.18        14.04 o
   2 -10   6         17.67          1.16        19.92 o
   3 -10   6         18.66         33.78        22.83 o
  -8  -9   6         15.59         26.86        25.39 o
  -7  -9   6        111.87         93.60        16.21 o
  -6  -9   6         22.75         31.48        12.64 o
  -5  -9   6          2.85          3.95        15.43 o
  -4  -9   6         16.66         23.31        12.23 o
  -3  -9   6        104.14        119.54        40.65 o
  -2  -9   6         36.40         50.60        12.84 o
  -1  -9   6         49.12         40.35        12.62 o
   0  -9   6         90.16        105.74        15.52 o
   1  -9   6         57.68         63.26        16.83 o
   2  -9   6         10.69          4.07        11.28 o
   3  -9   6         23.78         19.80        20.15 o
   4  -9   6         80.55         26.44        20.62 o
   5  -9   6         43.26         42.51        22.25 o
  -9  -8   6         32.12         46.78        14.24 o
  -8  -8   6        198.39        199.23        20.18 o
  -7  -8   6        111.83        118.22        44.78 o
  -6  -8   6         14.13         12.38        15.55 o
  -5  -8   6         89.04         82.96        14.12 o
  -4  -8   6        159.11        185.42        44.32 o
  -3  -8   6         93.50        113.74        15.69 o
  -2  -8   6         39.36         35.97        13.86 o
  -1  -8   6         75.64         68.58        13.13 o
   0  -8   6         28.53         23.73        10.03 o
   1  -8   6         10.95          8.79         8.64 o
   2  -8   6         39.01         41.26         9.58 o
   3  -8   6         60.31         60.74        13.40 o
   4  -8   6         53.68         59.05        21.55 o
   5  -8   6        114.00        118.96        20.67 o
   6  -8   6         31.21         27.66        17.76 o
   7  -8   6          7.33         22.81        10.06 o
 -11  -7   6         28.77         44.26        17.82 o
 -10  -7   6         18.34         19.46        11.47 o
  -9  -7   6         16.60         14.89        10.83 o
  -8  -7   6         40.13         38.38        12.01 o
  -7  -7   6        112.36        130.83        16.13 o
  -6  -7   6         61.01         64.59        23.12 o
  -5  -7   6         10.65         16.86         9.92 o
  -4  -7   6          4.20          6.43         8.97 o
  -3  -7   6         77.81        103.76        24.75 o
  -2  -7   6        307.68        312.33        24.23 o
  -1  -7   6         13.10         20.57        21.02 o
   0  -7   6        349.69        362.34        23.47 o
   1  -7   6         49.54         43.89        10.39 o
   2  -7   6         43.93         45.23        18.71 o
   3  -7   6         94.51        127.06        11.69 o
   4  -7   6        311.75        345.40        31.39 o
   5  -7   6         60.85         60.45         9.44 o
   6  -7   6          2.55         -0.13         6.39 o
   7  -7   6        117.88        113.36        13.01 o
   8  -7   6        107.28        103.72        16.26 o
 -12  -6   6         30.12         -9.78        12.58 o
 -11  -6   6         23.33         47.41        18.52 o
 -10  -6   6          2.89         -4.89        12.11 o
  -9  -6   6         35.84         31.10        16.66 o
  -8  -6   6         11.73         11.63         9.66 o
  -7  -6   6         32.42         55.56        12.40 o
  -6  -6   6          7.53          0.29        11.76 o
  -5  -6   6         47.17         33.63        10.11 o
  -4  -6   6         30.75         36.87         9.85 o
  -3  -6   6        105.99        101.36        13.08 o
  -2  -6   6         19.73         18.43         9.55 o
  -1  -6   6         29.54         36.64         9.84 o
   0  -6   6          8.70         11.59         7.99 o
   1  -6   6        178.37        137.78        13.09 o
   2  -6   6        104.52        102.02        10.51 o
   3  -6   6        304.39        301.47        14.63 o
   4  -6   6         21.07         22.06         7.45 o
   5  -6   6        112.37         97.00        19.38 o
   6  -6   6         62.97         45.68         7.98 o
   7  -6   6         70.91         52.35        12.14 o
   8  -6   6          8.05         13.63         8.44 o
   9  -6   6         41.51         39.50        12.47 o
 -12  -5   6          1.21          0.68         9.28 o
 -11  -5   6         12.60         20.13         9.87 o
 -10  -5   6         18.47         27.18         9.34 o
  -9  -5   6         15.20         20.92         8.42 o
  -8  -5   6         74.43         80.98        11.17 o
  -7  -5   6        125.40        115.65        11.45 o
  -6  -5   6         21.97         26.22        11.15 o
  -5  -5   6         85.57         91.12         8.19 o
  -4  -5   6         38.29         45.42        10.46 o
  -3  -5   6          9.75          7.63         7.75 o
  -2  -5   6        348.09        344.36        18.10 o
  -1  -5   6         50.32         55.33         9.68 o
   0  -5   6        237.87        271.91        15.88 o
   1  -5   6        185.83        183.37        13.31 o
   2  -5   6        311.19        281.37        28.94 o
   3  -5   6         54.62         71.99         8.71 o
   4  -5   6        270.03        276.65        21.47 o
   5  -5   6        173.51        175.61        11.63 o
   6  -5   6         45.79         44.84         7.52 o
   7  -5   6        166.31        150.82        11.70 o
   8  -5   6        183.21        157.12        11.40 o
   9  -5   6         49.48         50.26        20.39 o
  10  -5   6          8.46         -1.82        12.15 o
 -13  -4   6          3.82          2.76         9.49 o
 -12  -4   6         23.37         49.02        11.95 o
 -11  -4   6         50.87         51.85        11.53 o
 -10  -4   6         37.87         39.68        10.07 o
  -9  -4   6         46.39         50.81        10.67 o
  -8  -4   6        295.61        299.09        16.83 o
  -7  -4   6         74.31        100.72        10.97 o
  -6  -4   6        228.09        211.44        12.34 o
  -5  -4   6        461.12        443.69        22.38 o
  -4  -4   6        236.02        252.26        10.09 o
  -3  -4   6        134.43        135.85        16.83 o
  -2  -4   6        803.14        807.63        39.08 o
  -1  -4   6        470.66        516.96        20.76 o
   0  -4   6         58.89         57.88        11.12 o
   1  -4   6         67.08         81.55         9.11 o
   2  -4   6        593.03        586.33        31.41 o
   3  -4   6        320.96        300.14        11.06 o
   4  -4   6         58.15         61.65         7.50 o
   5  -4   6         56.98         42.62         7.06 o
   6  -4   6        227.71        218.23        11.15 o
   7  -4   6         41.92         46.04         7.41 o
   8  -4   6          6.04         -0.11        12.63 o
   9  -4   6         15.47         11.53         7.04 o
  10  -4   6         13.40         24.80         9.67 o
  11  -4   6         13.18         32.40        15.34 o
 -14  -3   6         79.89        109.84        23.76 o
 -13  -3   6         88.86        147.14        17.67 o
 -12  -3   6          6.79          5.37        10.89 o
 -11  -3   6         23.33         26.14         9.77 o
 -10  -3   6        116.09        142.37        44.49 o
  -9  -3   6        329.17        358.90        19.25 o
  -8  -3   6        155.74        126.70        12.50 o
  -7  -3   6        530.93        485.74        47.81 o
  -6  -3   6        123.44        107.74        10.30 o
  -5  -3   6         93.88         90.90         7.73 o
  -4  -3   6        244.91        235.69         9.72 o
  -3  -3   6        460.56        480.52        19.05 o
  -2  -3   6        305.27        334.87        21.37 o
  -1  -3   6         54.30         50.12         7.17 o
   0  -3   6        250.61        278.57        11.46 o
   1  -3   6         24.17         29.07         6.08 o
   2  -3   6        379.66        334.06        15.34 o
   3  -3   6         19.19         20.21         3.83 o
   4  -3   6         29.60         29.09         6.09 o
   5  -3   6         38.12         40.28         6.84 o
   6  -3   6        146.22        125.03         8.83 o
   7  -3   6         85.52         71.51         7.64 o
   8  -3   6         70.59         79.55        10.34 o
   9  -3   6          2.34          6.02         7.55 o
  10  -3   6        106.48        124.09        22.08 o
  11  -3   6         73.77        101.02        19.49 o
 -14  -2   6         30.62         18.31        20.85 o
 -13  -2   6         23.12         40.87        12.11 o
 -12  -2   6         73.73         92.11        14.53 o
 -11  -2   6         11.84         15.91         8.86 o
 -10  -2   6         37.41         23.30         8.63 o
  -9  -2   6        105.12        109.15        12.31 o
  -8  -2   6        648.23        578.94        22.22 o
  -7  -2   6        509.52        469.18        27.70 o
  -6  -2   6        356.90        340.05        13.22 o
  -5  -2   6        624.21        567.56        15.94 o
  -4  -2   6        473.50        460.31        12.26 o
  -3  -2   6        768.59        811.65        18.13 o
  -2  -2   6       1290.80       1452.33        59.11 o
  -1  -2   6       3079.69       3402.47       114.28 o
   0  -2   6        301.00        363.41        11.53 o
   1  -2   6        936.10       1029.23        58.00 o
   2  -2   6        463.27        465.41        12.94 o
   3  -2   6        411.77        396.51        12.10 o
   4  -2   6        201.46        187.60         8.96 o
   5  -2   6        171.02        148.65         8.69 o
   6  -2   6        383.15        359.22        12.43 o
   7  -2   6         34.34         43.77         8.19 o
   8  -2   6         14.52          5.57         5.20 o
   9  -2   6         79.47         89.83        10.95 o
  10  -2   6         68.38         69.25        14.87 o
  11  -2   6         20.01         14.32        20.91 o
  12  -2   6         18.19          4.22        12.60 o
 -14  -1   6         30.18         45.95        13.55 o
 -13  -1   6        107.01        109.84        16.96 o
 -12  -1   6          0.91          0.12        11.30 o
 -11  -1   6         16.24         19.06         9.12 o
 -10  -1   6         36.02         50.63        22.01 o
  -9  -1   6         94.94         92.13        29.47 o
  -8  -1   6        161.48        169.40         9.77 o
  -7  -1   6         93.86        109.61         8.42 o
  -6  -1   6        272.62        253.12        12.13 o
  -5  -1   6        296.64        278.41         9.42 o
  -4  -1   6        342.73        338.03         9.98 o
  -3  -1   6         31.51         54.25         7.21 o
  -2  -1   6        390.14        406.31        10.64 o
  -1  -1   6        454.45        555.33        13.22 o
   0  -1   6       1127.37       1306.09        30.37 o
   1  -1   6        309.91        313.02         9.43 o
   2  -1   6        276.54        271.78         8.86 o
   3  -1   6        131.74        142.94         6.97 o
   4  -1   6        682.63        633.58        15.79 o
   5  -1   6        199.41        201.53         8.69 o
   6  -1   6        384.29        331.47        13.05 o
   7  -1   6         16.11         20.31         5.13 o
   8  -1   6         64.68         71.67        15.69 o
   9  -1   6         61.46         67.05        19.63 o
  10  -1   6         37.26         55.42        18.29 o
  11  -1   6         26.96         19.39        12.01 o
  12  -1   6         16.36         21.71        14.37 o
 -14   0   6          0.58          0.09         9.07 o
 -13   0   6         43.81         36.23        18.34 o
 -12   0   6         77.53         92.87        26.32 o
 -11   0   6         20.77         31.00         9.96 o
 -10   0   6          0.02         -2.63         6.28 o
  -9   0   6        134.45        121.52        12.95 o
  -8   0   6        184.70        190.48        11.93 o
  -7   0   6          6.46         -0.52         3.87 o
  -6   0   6          0.01          0.85         3.61 o
  -5   0   6        313.79        262.87         8.85 o
  -4   0   6        419.94        429.58        11.63 o
  -3   0   6         11.78          9.72         2.62 o
  -2   0   6        302.71        323.49         8.04 o
  -1   0   6       4116.39       4406.98        75.87 o
   0   0   6          1.17          2.89         2.60 o
   1   0   6        803.33        813.08        18.44 o
   2   0   6        481.66        430.10         9.95 o
   3   0   6        886.52        847.92        21.52 o
   4   0   6        108.26         86.36         5.97 o
   5   0   6        170.23        137.88        11.67 o
   6   0   6         10.90         21.15         4.44 o
   7   0   6         76.79         81.08         6.58 o
   8   0   6          8.41          2.74         6.14 o
   9   0   6        108.25        128.47        11.64 o
  10   0   6         91.68         83.68        29.29 o
  11   0   6          0.00         -9.85         9.85 o
  12   0   6          8.50         11.14        13.01 o
 -14   1   6         30.79         24.35        15.32 o
 -13   1   6        105.69        132.54        41.81 o
 -12   1   6          0.84          5.00         7.92 o
 -11   1   6         16.39          3.51         8.68 o
 -10   1   6         37.46         29.66        12.99 o
  -9   1   6         94.74         70.92        14.85 o
  -8   1   6        160.65        156.75        21.43 o
  -7   1   6         90.78         99.90         8.06 o
  -6   1   6        270.14        255.76        10.76 o
  -5   1   6        297.09        319.99        11.96 o
  -4   1   6        333.59        333.32        10.06 o
  -3   1   6         28.98         42.40         9.20 o
  -2   1   6        389.06        394.64        11.09 o
  -1   1   6        458.31        530.71        16.00 o
   0   1   6       1111.03       1240.74        26.43 o
   1   1   6        299.95        305.73        11.72 o
   2   1   6        279.47        279.74        11.48 o
   3   1   6        136.61        143.08         8.69 o
   4   1   6        676.06        625.44        19.78 o
   5   1   6        192.96        184.11        11.64 o
   6   1   6        381.97        359.14        14.19 o
   7   1   6         15.24         12.58         7.66 o
   8   1   6         69.05         72.06         9.64 o
   9   1   6         61.63         83.77        10.07 o
  10   1   6         36.58         33.14        14.27 o
  11   1   6         28.08         11.76        11.16 o
  12   1   6         17.38         16.63        12.65 o
 -14   2   6         29.95         11.00        10.61 o
 -13   2   6         23.47         27.00        11.26 o
 -12   2   6         73.69         68.95        22.77 o
 -11   2   6         12.35         25.31         8.60 o
 -10   2   6         37.51         28.68         9.11 o
  -9   2   6        103.23        109.31        12.54 o
  -8   2   6        645.82        619.45        26.73 o
  -7   2   6        516.25        511.04        31.10 o
  -6   2   6        353.70        344.24        10.79 o
  -5   2   6        626.80        592.58        15.20 o
  -4   2   6        476.67        470.80        13.08 o
  -3   2   6        768.79        808.36        18.89 o
  -2   2   6       1296.99       1433.91        30.27 o
  -1   2   6       3073.63       3343.05        64.70 o
   0   2   6        294.52        318.75        10.24 o
   1   2   6        930.53       1015.00        27.21 o
   2   2   6        459.53        456.71        13.09 o
   3   2   6        406.76        391.16        12.48 o
   4   2   6        201.23        194.24        10.52 o
   5   2   6        169.03        157.73         6.72 o
   6   2   6        373.48        391.07        16.35 o
   7   2   6         32.99         52.28         8.41 o
   8   2   6         14.95         15.54         8.58 o
   9   2   6         79.24         85.21        10.27 o
  10   2   6         69.12         93.14        22.54 o
  11   2   6         20.09          1.20         9.86 o
  12   2   6         19.53          3.17        18.00 o
 -13   3   6         88.60         70.78        13.85 o
 -12   3   6          6.89          2.99         7.68 o
 -11   3   6         23.76          8.64         8.20 o
 -10   3   6        116.92        147.44        21.32 o
  -9   3   6        330.03        318.22        19.47 o
  -8   3   6        154.56        146.76        12.33 o
  -7   3   6        527.81        533.69        15.07 o
  -6   3   6        120.77        131.51         7.03 o
  -5   3   6         93.98         97.95         8.31 o
  -4   3   6        237.76        232.46         8.51 o
  -3   3   6        455.15        488.83        13.39 o
  -2   3   6        310.65        359.29        11.10 o
  -1   3   6         54.46         47.31         5.17 o
   0   3   6        253.15        239.75         9.13 o
   1   3   6         21.64         22.00         3.78 o
   2   3   6        380.50        348.03        11.31 o
   3   3   6         19.13         20.68         4.51 o
   4   3   6         25.84         28.12         5.48 o
   5   3   6         36.84         29.39         5.69 o
   6   3   6        144.55        139.84        10.53 o
   7   3   6         86.28         80.64         9.89 o
   8   3   6         71.26         72.62         9.90 o
   9   3   6          2.31          5.99         5.74 o
  10   3   6        105.92         92.43        16.70 o
  11   3   6         75.25         74.43        26.32 o
 -13   4   6          4.17         12.23        10.89 o
 -12   4   6         23.30         13.03         9.51 o
 -11   4   6         49.41         33.44        10.48 o
 -10   4   6         37.93         45.56        11.16 o
  -9   4   6         45.25         57.46        11.11 o
  -8   4   6        290.95        274.90        28.07 o
  -7   4   6         72.80         79.08         7.98 o
  -6   4   6        230.02        205.39        12.97 o
  -5   4   6        459.62        465.71        37.04 o
  -4   4   6        231.05        237.50        11.72 o
  -3   4   6        134.51        137.35         7.83 o
  -2   4   6        814.65        814.70        20.16 o
  -1   4   6        473.61        514.78        14.89 o
   0   4   6         60.19         62.70         6.11 o
   1   4   6         69.77         66.70         9.58 o
   2   4   6        605.72        585.93        16.26 o
   3   4   6        324.10        308.33        12.22 o
   4   4   6         58.14         70.67         7.08 o
   5   4   6         59.16         53.84         6.84 o
   6   4   6        231.39        213.62        12.60 o
   7   4   6         41.92         60.32         9.20 o
   8   4   6          6.02         -4.21         5.38 o
   9   4   6         15.65          7.16        10.45 o
  10   4   6         13.92         15.65        11.03 o
  11   4   6         13.22         36.22        14.33 o
 -12   5   6          1.27          1.50         8.32 o
 -11   5   6         12.68         25.02         9.93 o
 -10   5   6         17.14         11.08         8.11 o
  -9   5   6         14.90          7.70         7.47 o
  -8   5   6         74.24        103.55        14.46 o
  -7   5   6        126.52        127.88        10.00 o
  -6   5   6         21.27         10.36         6.81 o
  -5   5   6         84.93         89.91         9.36 o
  -4   5   6         38.46         54.08         7.65 o
  -3   5   6         10.41          7.97         5.35 o
  -2   5   6        352.33        345.86        11.40 o
  -1   5   6         49.05         59.54         6.17 o
   0   5   6        247.97        278.74        12.74 o
   1   5   6        194.14        198.10        11.36 o
   2   5   6        310.54        294.71        14.35 o
   3   5   6         52.63         60.08         6.62 o
   4   5   6        270.66        284.15        12.00 o
   5   5   6        176.11        184.95        10.55 o
   6   5   6         45.77         50.49         8.20 o
   7   5   6        168.17        166.95        12.73 o
   8   5   6        180.73        180.94        13.74 o
   9   5   6         48.86         63.19        10.64 o
  10   5   6          8.35          3.16         6.88 o
 -12   6   6         29.96         18.44        10.42 o
 -11   6   6         23.59         15.75         9.98 o
 -10   6   6          2.88          3.11         7.94 o
  -9   6   6         35.05         38.45        10.43 o
  -8   6   6         10.33         -3.46         6.28 o
  -7   6   6         31.92         38.09         6.26 o
  -6   6   6          8.15          5.13         4.40 o
  -5   6   6         46.08         43.43         6.53 o
  -4   6   6         29.57         32.84         6.91 o
  -3   6   6        105.97        104.07        10.35 o
  -2   6   6         19.06         13.16         6.18 o
  -1   6   6         26.12         26.51         8.69 o
   0   6   6          9.53         11.92         4.99 o
   1   6   6        177.19        174.93        11.20 o
   2   6   6        103.30        121.67        10.18 o
   3   6   6        304.31        293.65        17.85 o
   4   6   6         21.18         15.99         5.17 o
   5   6   6        111.17        106.39         9.42 o
   6   6   6         61.58         66.61         8.31 o
   7   6   6         70.52         95.36        11.16 o
   8   6   6          7.69         12.08         7.52 o
   9   6   6         40.17         33.25         9.56 o
 -11   7   6         28.98         31.80        12.14 o
 -10   7   6         19.06          4.25         8.92 o
  -9   7   6         16.05          2.56         8.37 o
  -8   7   6         40.92         18.40         9.33 o
  -7   7   6        114.85        125.83         9.93 o
  -6   7   6         62.50         70.08        11.33 o
  -5   7   6         10.88         20.37         6.19 o
  -4   7   6          4.71         13.15         5.22 o
  -3   7   6         81.69        100.64         9.55 o
  -2   7   6        306.46        327.27        17.25 o
  -1   7   6         12.53         14.73         8.61 o
   0   7   6        342.12        357.77        22.29 o
   1   7   6         48.87         57.80        11.54 o
   2   7   6         44.33         34.80         7.72 o
   3   7   6         94.42         93.52        10.87 o
   4   7   6        311.26        313.84        17.24 o
   5   7   6         59.51         47.55         9.31 o
   6   7   6          2.50          5.78         6.73 o
   7   7   6        117.14        118.89        23.30 o
   8   7   6        108.96        140.49        20.28 o
  -9   8   6         31.83         21.13        13.10 o
  -8   8   6        200.33        207.61        19.59 o
  -7   8   6        112.71        124.49        10.22 o
  -6   8   6         14.01          9.66         5.79 o
  -5   8   6         89.84        119.34        11.09 o
  -4   8   6        160.86        171.88        11.55 o
  -3   8   6         93.30        101.46        10.43 o
  -2   8   6         38.04         56.71        12.74 o
  -1   8   6         73.57         85.65        32.21 o
   0   8   6         27.16         29.86        10.38 o
   1   8   6         11.70         20.13         9.45 o
   2   8   6         36.34         32.73        10.54 o
   3   8   6         57.67         59.19        23.53 o
   4   8   6         53.72         74.03        11.36 o
   5   8   6        115.24         94.68        13.43 o
   6   8   6         30.47         24.38         9.24 o
   7   8   6          6.96         27.02        11.52 o
  -7   9   6        113.64        121.45        14.14 o
  -6   9   6         24.16         17.76         6.49 o
  -5   9   6          2.67         -0.39         5.11 o
  -4   9   6         17.49          3.71         6.39 o
  -3   9   6        105.13        142.08        13.87 o
  -2   9   6         35.23         58.81        13.07 o
  -1   9   6         49.37         43.41        12.55 o
   0   9   6         88.53        103.72        16.39 o
   1   9   6         56.84         69.17        15.61 o
   2   9   6         10.42         27.36        12.29 o
   3   9   6         24.30         33.22        11.62 o
   4   9   6         83.41         99.73        35.82 o
   5   9   6         44.31         55.87        13.75 o
  -5  10   6         42.16         39.45         9.54 o
  -4  10   6         48.45         45.78        14.44 o
  -3  10   6         11.41         -1.79         8.78 o
  -2  10   6         68.46         87.21        16.20 o
  -1  10   6         94.03        116.29        17.96 o
   0  10   6          5.73         10.34         9.75 o
   1  10   6         28.41          9.68        13.22 o
   2  10   6         16.73          9.14         9.99 o
   3  10   6         17.27         33.32        11.64 o
  -4 -10   7          8.57         18.03        11.71 o
  -3 -10   7          5.71         12.13        11.92 o
  -2 -10   7         61.04         59.70        15.36 o
  -1 -10   7         12.12         38.20        17.12 o
   0 -10   7         27.33         65.34        27.26 o
   1 -10   7         11.38         15.49        19.92 o
  -7  -9   7         26.12         31.35        18.34 o
  -6  -9   7         23.99         38.59        12.43 o
  -5  -9   7         11.82         27.00        11.59 o
  -4  -9   7         16.04         14.56        11.04 o
  -3  -9   7         55.00         53.57        13.38 o
  -2  -9   7         20.68         -7.70         9.68 o
  -1  -9   7         34.02         26.56        11.12 o
   0  -9   7         20.35         36.40        17.35 o
   1  -9   7          8.01         12.11        11.94 o
   2  -9   7         14.11         48.34        22.36 o
   3  -9   7          9.34         -6.06        18.40 o
   4  -9   7         38.69         52.56        23.30 o
   5  -9   7          9.25         -1.33        11.62 o
  -9  -8   7         30.14         26.27        12.00 o
  -8  -8   7         90.28         84.31        15.92 o
  -7  -8   7          2.54          3.45        13.22 o
  -6  -8   7          0.09         -3.89         9.02 o
  -5  -8   7         14.66         20.96        10.19 o
  -4  -8   7         81.98         67.76        12.82 o
  -3  -8   7        113.49        133.10        16.30 o
  -2  -8   7          2.64         12.13         9.78 o
  -1  -8   7         23.11         22.82        10.41 o
   0  -8   7         24.40         18.60         9.63 o
   1  -8   7         48.81         69.66        11.39 o
   2  -8   7         43.09         47.29        13.03 o
   3  -8   7         19.65         29.13        12.17 o
   4  -8   7         85.05         78.86        14.48 o
   5  -8   7         80.62         84.85        15.36 o
   6  -8   7         23.80         28.13        10.03 o
   7  -8   7         13.68         20.65        11.81 o
 -10  -7   7         46.43         40.36        13.41 o
  -9  -7   7         11.72          8.56        10.87 o
  -8  -7   7         64.06         48.39        29.88 o
  -7  -7   7         81.48        106.00        15.11 o
  -6  -7   7         21.49         19.04        16.77 o
  -5  -7   7          1.15         -4.20         8.07 o
  -4  -7   7         65.70         71.44        12.24 o
  -3  -7   7        147.85        153.36        15.02 o
  -2  -7   7        128.74        145.49        23.53 o
  -1  -7   7         62.89         81.60        12.70 o
   0  -7   7          3.53         -8.65        12.06 o
   1  -7   7         21.91         20.52         9.06 o
   2  -7   7          0.23          7.83         8.65 o
   3  -7   7         14.49          8.35         9.25 o
   4  -7   7         28.00         35.39         8.95 o
   5  -7   7          3.71          0.67         7.52 o
   6  -7   7         31.47         38.73         9.21 o
   7  -7   7         38.52         36.71        12.76 o
   8  -7   7         16.74         25.16        12.46 o
 -11  -6   7          1.40          3.96        14.79 o
 -10  -6   7         27.39         14.94        10.62 o
  -9  -6   7         28.90         27.16        11.19 o
  -8  -6   7         18.88          9.90         9.55 o
  -7  -6   7          2.56         -1.05         8.94 o
  -6  -6   7         48.92         56.95        11.66 o
  -5  -6   7         30.96         47.39        10.41 o
  -4  -6   7         15.33         -1.96         7.98 o
  -3  -6   7          7.34          2.71         7.52 o
  -2  -6   7         65.06         64.98        10.62 o
  -1  -6   7        453.65        440.30        21.18 o
   0  -6   7        113.99        106.92        12.87 o
   1  -6   7        260.71        240.64        30.11 o
   2  -6   7        348.79        331.73        15.56 o
   3  -6   7         53.66         59.43         9.83 o
   4  -6   7        144.39        161.70        12.92 o
   5  -6   7        173.24        182.61        12.53 o
   6  -6   7        253.75        247.59        16.99 o
   7  -6   7          8.66          6.43         7.11 o
   8  -6   7        153.93        160.52        15.09 o
   9  -6   7         46.78         36.65        10.84 o
 -12  -5   7          3.49         16.66        15.03 o
 -11  -5   7         13.67         22.01        15.96 o
 -10  -5   7         28.17         79.55        19.10 o
  -9  -5   7         40.29         57.31        13.80 o
  -8  -5   7         43.52         25.02        16.71 o
  -7  -5   7         77.40         68.96        16.07 o
  -6  -5   7        178.71        173.24        14.76 o
  -5  -5   7         66.40         66.01        11.53 o
  -4  -5   7        123.37        105.24        12.77 o
  -3  -5   7        541.90        536.51        26.32 o
  -2  -5   7        926.80        956.51        34.65 o
  -1  -5   7        564.10        581.27        23.80 o
   0  -5   7         46.44         42.62        17.01 o
   1  -5   7        154.90        156.35        12.75 o
   2  -5   7         82.85         88.70         8.78 o
   3  -5   7        135.22        125.30        10.99 o
   4  -5   7         91.76         83.09         9.87 o
   5  -5   7         13.80          9.09         6.14 o
   6  -5   7          3.41         -1.69         6.08 o
   7  -5   7         81.66         80.00         9.35 o
   8  -5   7         58.17         49.81        10.75 o
   9  -5   7          8.71          9.37         9.40 o
  10  -5   7          1.21          8.01         9.43 o
 -13  -4   7          0.08         12.25         9.37 o
 -12  -4   7          5.23         29.48        10.55 o
 -11  -4   7          3.62         15.80        11.24 o
 -10  -4   7         30.03         45.66        10.94 o
  -9  -4   7         14.85          6.26         7.89 o
  -8  -4   7        111.78        128.36        11.72 o
  -7  -4   7          6.49         19.42         6.37 o
  -6  -4   7         82.57         76.88         8.22 o
  -5  -4   7         93.46         91.06         7.75 o
  -4  -4   7        261.95        271.74        15.87 o
  -3  -4   7         87.14         95.68        11.05 o
  -2  -4   7       1018.78       1030.44        48.45 o
  -1  -4   7        482.70        516.61        20.44 o
   0  -4   7         44.01         44.20         6.38 o
   1  -4   7         62.78         63.64         7.21 o
   2  -4   7        389.52        390.76        13.71 o
   3  -4   7        158.78        159.91        12.11 o
   4  -4   7        268.17        232.73        12.66 o
   5  -4   7        121.74        127.09         9.41 o
   6  -4   7          6.95          2.48         5.96 o
   7  -4   7          4.03          3.62         6.11 o
   8  -4   7         41.85         54.99        10.15 o
   9  -4   7         48.52         83.30        11.66 o
  10  -4   7          0.70          2.50        12.08 o
 -13  -3   7         16.93         18.83        10.13 o
 -12  -3   7          7.37         10.79         9.18 o
 -11  -3   7         53.76         34.64        10.38 o
 -10  -3   7          3.04         -5.24         9.32 o
  -9  -3   7          7.05         20.49         6.30 o
  -8  -3   7          0.08         -1.63         5.29 o
  -7  -3   7         46.02         41.54         7.64 o
  -6  -3   7         11.53         15.13         6.78 o
  -5  -3   7         57.98         54.88         7.80 o
  -4  -3   7          7.47          8.81         3.90 o
  -3  -3   7        168.99        176.56         9.40 o
  -2  -3   7        243.09        265.13        17.00 o
  -1  -3   7        450.02        487.77        15.06 o
   0  -3   7        100.41        116.54         6.95 o
   1  -3   7          9.84          8.29         6.40 o
   2  -3   7         67.22         53.38         9.26 o
   3  -3   7        105.54        112.98         8.65 o
   4  -3   7        261.96        227.44        10.93 o
   5  -3   7         89.96         77.80         7.91 o
   6  -3   7        112.24         98.90         8.53 o
   7  -3   7         27.11         31.30        10.26 o
   8  -3   7         34.21         37.21         7.04 o
   9  -3   7          5.36          3.79         7.43 o
  10  -3   7         71.67         86.52        17.77 o
  11  -3   7         32.27         42.09        15.19 o
 -14  -2   7          3.67          8.96        15.90 o
 -13  -2   7         33.28         44.53        14.06 o
 -12  -2   7         58.11         68.97        18.81 o
 -11  -2   7         25.91         27.22        10.00 o
 -10  -2   7          7.81         -4.28         7.20 o
  -9  -2   7        154.04        137.07        10.25 o
  -8  -2   7        637.24        607.17        25.37 o
  -7  -2   7        329.81        312.28        11.80 o
  -6  -2   7         23.91         21.41         4.98 o
  -5  -2   7        139.24        134.48        11.28 o
  -4  -2   7        516.24        520.19        13.66 o
  -3  -2   7        734.04        760.95        17.56 o
  -2  -2   7        638.43        693.49        24.71 o
  -1  -2   7        133.29        132.52        11.92 o
   0  -2   7         58.61         74.06         4.99 o
   1  -2   7         53.69         59.19         8.15 o
   2  -2   7         24.76         26.83         5.25 o
   3  -2   7        302.37        297.75        11.04 o
   4  -2   7        107.48        109.06         8.11 o
   5  -2   7        268.46        245.10        10.76 o
   6  -2   7         13.82         11.77         4.98 o
   7  -2   7          9.73         14.85         6.13 o
   8  -2   7         25.46         30.82         6.53 o
   9  -2   7         99.46        105.63        33.43 o
  10  -2   7          3.72         14.11        13.98 o
  11  -2   7         14.87         -1.12        12.64 o
 -14  -1   7         33.03         31.42        11.53 o
 -13  -1   7         23.79         25.12        11.08 o
 -12  -1   7          0.98          2.87         8.23 o
 -11  -1   7         33.46         22.27         9.43 o
 -10  -1   7         83.81         72.67        12.10 o
  -9  -1   7        131.46        121.70        13.14 o
  -8  -1   7        146.02        148.57        10.25 o
  -7  -1   7        348.57        324.26        11.71 o
  -6  -1   7        297.46        280.26        10.22 o
  -5  -1   7         39.74         40.93         5.09 o
  -4  -1   7        329.36        333.51        10.32 o
  -3  -1   7        179.05        197.66         7.53 o
  -2  -1   7       1082.06       1211.09        25.60 o
  -1  -1   7        123.11        157.32         5.62 o
   0  -1   7        173.15        197.08         6.12 o
   1  -1   7        110.25        115.55         6.34 o
   2  -1   7         62.28         82.77         6.16 o
   3  -1   7         33.79         39.02         7.16 o
   4  -1   7        226.52        203.13         8.78 o
   5  -1   7         52.09         49.61         6.06 o
   6  -1   7        122.77        120.81        15.11 o
   7  -1   7         46.33         48.43         6.93 o
   8  -1   7        255.76        269.21        15.47 o
   9  -1   7         23.68          5.77        12.06 o
  10  -1   7         50.17         52.82        14.21 o
  11  -1   7         35.75         34.94        14.98 o
 -14   0   7          1.53         -4.58         8.71 o
 -13   0   7          5.42         12.26         9.02 o
 -12   0   7         29.15         41.36        14.44 o
 -11   0   7         43.39         57.88        15.43 o
 -10   0   7          0.08          8.18         7.41 o
  -9   0   7        117.87        132.13        31.04 o
  -8   0   7        184.64        187.17         9.41 o
  -7   0   7        102.41        116.28         7.20 o
  -6   0   7          6.02          3.97         3.67 o
  -5   0   7         25.40         20.49         4.09 o
  -4   0   7          0.14          3.68         2.61 o
  -3   0   7          4.77          7.66         2.76 o
  -2   0   7        134.25        175.17         6.07 o
  -1   0   7         35.14         43.26         3.80 o
   0   0   7          0.00          1.00         2.80 o
   1   0   7        515.01        482.41        13.03 o
   2   0   7         83.32         69.11         4.41 o
   3   0   7        474.81        486.11        14.10 o
   4   0   7        144.71        130.99         6.84 o
   5   0   7        827.81        779.53        22.89 o
   6   0   7        568.87        551.18        15.90 o
   7   0   7        106.72         92.28        10.10 o
   8   0   7         92.28        108.27        15.31 o
   9   0   7        286.01        349.84        20.28 o
  10   0   7         38.32         34.60        14.01 o
  11   0   7          9.94         -9.33        10.11 o
 -14   1   7         32.70         42.00        12.65 o
 -13   1   7         23.19         27.89        19.04 o
 -12   1   7          0.96          3.73         8.03 o
 -11   1   7         34.83         46.11        11.02 o
 -10   1   7         84.81         79.61        17.01 o
  -9   1   7        130.92        121.97        16.19 o
  -8   1   7        143.94        163.29         7.66 o
  -7   1   7        350.03        344.26        15.34 o
  -6   1   7        307.59        292.18        10.20 o
  -5   1   7         39.86         47.06         5.16 o
  -4   1   7        320.11        331.63        15.00 o
  -3   1   7        174.33        188.79         9.70 o
  -2   1   7       1093.84       1171.76        25.61 o
  -1   1   7        119.19        147.60         7.55 o
   0   1   7        174.29        183.04         8.56 o
   1   1   7        113.20        117.07         8.10 o
   2   1   7         62.45         76.02         7.64 o
   3   1   7         30.46         11.70         8.77 o
   4   1   7        228.88        193.60        13.60 o
   5   1   7         54.33         52.79         8.15 o
   6   1   7        124.04        128.64        10.25 o
   7   1   7         49.95         41.50         7.71 o
   8   1   7        253.69        264.12        15.07 o
   9   1   7         23.48         31.56         8.07 o
  10   1   7         50.28         67.74        19.10 o
  11   1   7         37.13         29.94        13.46 o
 -14   2   7          3.53         18.06        10.62 o
 -13   2   7         33.96         42.05        20.21 o
 -12   2   7         59.15         74.44        14.21 o
 -11   2   7         27.24         17.70         8.74 o
 -10   2   7          7.52         -3.50         7.00 o
  -9   2   7        156.58        125.25        10.42 o
  -8   2   7        649.11        645.06        27.78 o
  -7   2   7        333.28        329.62        14.27 o
  -6   2   7         24.22         23.75         4.76 o
  -5   2   7        141.36        129.47         6.87 o
  -4   2   7        517.83        539.99        15.96 o
  -3   2   7        730.71        778.49        18.91 o
  -2   2   7        627.79        673.77        20.12 o
  -1   2   7        135.35        130.22         6.94 o
   0   2   7         57.10         75.99         5.76 o
   1   2   7         50.67         57.27         6.99 o
   2   2   7         24.05         28.08         4.84 o
   3   2   7        300.18        314.67        11.54 o
   4   2   7        108.58        100.85         7.72 o
   5   2   7        264.38        236.50        12.43 o
   6   2   7         14.58         17.64         6.37 o
   7   2   7          9.98          8.93         5.59 o
   8   2   7         27.21         39.94         8.33 o
   9   2   7         99.17        115.38        12.03 o
  10   2   7          4.33          0.16         9.67 o
  11   2   7         14.89         10.97        10.86 o
 -13   3   7         16.63         19.12         9.65 o
 -12   3   7          7.37          1.51         7.47 o
 -11   3   7         53.23         33.77         9.87 o
 -10   3   7          3.10          5.66         7.34 o
  -9   3   7          6.45          6.61         5.33 o
  -8   3   7          0.08          2.97         4.72 o
  -7   3   7         43.55         43.69         5.38 o
  -6   3   7         10.72          9.40         3.91 o
  -5   3   7         57.79         59.01         5.74 o
  -4   3   7          6.73          1.67         3.19 o
  -3   3   7        168.22        175.23         7.84 o
  -2   3   7        237.20        237.15        10.00 o
  -1   3   7        456.26        468.09        14.37 o
   0   3   7         99.91        104.14         6.78 o
   1   3   7         11.98         12.39         3.93 o
   2   3   7         66.94         80.22         6.61 o
   3   3   7        109.41        119.34        10.13 o
   4   3   7        266.04        246.86        14.24 o
   5   3   7         92.24         93.17         8.28 o
   6   3   7        114.01         90.52        11.66 o
   7   3   7         30.18         33.43        12.60 o
   8   3   7         33.36         30.49         7.80 o
   9   3   7          5.30          8.89         6.63 o
  10   3   7         72.40        100.01        17.70 o
  11   3   7         33.26         15.33        12.14 o
 -13   4   7          0.05         -0.21         9.00 o
 -12   4   7          5.84          5.57         9.47 o
 -11   4   7          4.12         -3.73         7.34 o
 -10   4   7         29.62         28.61        10.28 o
  -9   4   7         16.55         21.78         8.95 o
  -8   4   7        116.11        122.13        13.45 o
  -7   4   7          6.66         17.84         5.32 o
  -6   4   7         81.69         75.96         7.66 o
  -5   4   7         96.96         92.19         5.99 o
  -4   4   7        263.24        272.66         9.66 o
  -3   4   7         88.17         77.51         5.88 o
  -2   4   7       1017.81       1014.34        24.47 o
  -1   4   7        480.24        500.59        15.12 o
   0   4   7         45.31         47.97         6.03 o
   1   4   7         62.59         64.13         5.21 o
   2   4   7        392.97        381.26        13.05 o
   3   4   7        159.21        151.41         8.53 o
   4   4   7        268.10        258.00        11.41 o
   5   4   7        116.71        115.78         9.03 o
   6   4   7          8.19         14.63         6.23 o
   7   4   7          4.18          7.19         6.09 o
   8   4   7         40.43         35.66         8.49 o
   9   4   7         45.85         54.67        10.69 o
  10   4   7          0.67         10.15        10.51 o
 -12   5   7          3.51          4.83         8.31 o
 -11   5   7         12.78         10.93         8.78 o
 -10   5   7         28.30         51.11        12.22 o
  -9   5   7         40.48         46.09        10.99 o
  -8   5   7         45.04         35.90         9.47 o
  -7   5   7         76.15         71.71         8.93 o
  -6   5   7        173.30        140.66        10.30 o
  -5   5   7         66.40         92.55        11.22 o
  -4   5   7        129.39        113.11         9.82 o
  -3   5   7        546.61        545.99        20.36 o
  -2   5   7        917.80        948.40        26.08 o
  -1   5   7        570.68        543.46        16.62 o
   0   5   7         42.65         50.84        12.70 o
   1   5   7        153.93        152.88        10.64 o
   2   5   7         82.59         78.28         9.47 o
   3   5   7        138.85        147.67        10.75 o
   4   5   7         92.05         84.01         8.09 o
   5   5   7         14.65          7.81         5.06 o
   6   5   7          3.09          5.10         5.83 o
   7   5   7         80.85         87.81        11.28 o
   8   5   7         59.15         66.49        17.33 o
   9   5   7          8.86          6.42        10.30 o
  10   5   7          1.31          2.16         7.63 o
 -11   6   7          1.13          8.16         8.94 o
 -10   6   7         27.14          3.94         7.99 o
  -9   6   7         27.31         17.52         8.20 o
  -8   6   7         18.54          5.63         7.63 o
  -7   6   7          2.39          5.25         5.62 o
  -6   6   7         49.20         40.61        10.74 o
  -5   6   7         31.24         40.29         8.09 o
  -4   6   7         16.72         12.13         6.02 o
  -3   6   7          6.94         14.64         6.25 o
  -2   6   7         67.99         88.07        10.38 o
  -1   6   7        456.21        481.07        24.87 o
   0   6   7        115.14        118.93         9.84 o
   1   6   7        258.22        242.27        13.56 o
   2   6   7        350.57        365.95        17.09 o
   3   6   7         55.25         44.42         8.72 o
   4   6   7        143.95        167.43        12.95 o
   5   6   7        169.76        184.70        15.56 o
   6   6   7        253.15        251.92        16.30 o
   7   6   7          9.00          5.54         8.98 o
   8   6   7        153.50        227.72        43.62 o
   9   6   7         45.82         71.92        22.95 o
 -10   7   7         45.50         30.95        11.57 o
  -9   7   7         11.40         18.71         9.92 o
  -8   7   7         63.47        105.76        29.12 o
  -7   7   7         82.10         89.80        11.24 o
  -6   7   7         22.40         31.15        11.73 o
  -5   7   7          1.11          3.36         5.89 o
  -4   7   7         63.32         83.59        11.11 o
  -3   7   7        145.98        160.39        12.87 o
  -2   7   7        132.14        145.97        12.64 o
  -1   7   7         61.18         61.64        14.15 o
   0   7   7          3.51          2.33         6.67 o
   1   7   7         21.18         28.86        11.24 o
   2   7   7          0.25         -4.67         4.67 o
   3   7   7         13.15          2.56         5.82 o
   4   7   7         26.35         24.41         7.65 o
   5   7   7          3.93          7.75         6.60 o
   6   7   7         31.89         18.13        14.86 o
   7   7   7         40.29         45.63        12.96 o
   8   7   7         17.10         29.09        22.13 o
  -9   8   7         29.91         25.03        11.36 o
  -8   8   7         89.71         96.48        20.50 o
  -7   8   7          2.70          0.05         6.41 o
  -6   8   7          0.20         -1.64         6.14 o
  -5   8   7         14.90         24.09         8.14 o
  -4   8   7         83.37         60.09        15.68 o
  -3   8   7        112.45        128.48        13.12 o
  -2   8   7          2.46         -0.47         7.69 o
  -1   8   7         25.13         13.43         9.55 o
   0   8   7         24.95         27.33        10.32 o
   1   8   7         47.03         52.23        12.40 o
   2   8   7         40.37         28.78        10.70 o
   3   8   7         18.16         13.77         8.85 o
   4   8   7         85.21        109.43        26.03 o
   5   8   7         80.55         93.89        23.45 o
   6   8   7         21.72         23.85         8.72 o
   7   8   7         13.37         25.31        12.11 o
  -7   9   7         25.17         23.77        10.74 o
  -6   9   7         22.38         14.97         8.11 o
  -5   9   7         11.66         23.73        11.30 o
  -4   9   7         15.74         13.56        22.42 o
  -3   9   7         52.92         32.98        12.03 o
  -2   9   7         21.72          1.47         8.70 o
  -1   9   7         33.06         40.75        20.79 o
   0   9   7         21.39         17.43         9.80 o
   1   9   7          8.28          3.33         9.01 o
   2   9   7         13.95          7.35         9.90 o
   3   9   7         10.43         12.81        10.37 o
   4   9   7         38.86         32.28        12.31 o
   5   9   7          8.67          4.93        17.41 o
  -4  10   7          8.65          4.45        10.95 o
  -3  10   7          5.67         16.44        11.30 o
  -2  10   7         60.40         88.16        25.86 o
  -1  10   7         10.70         13.49        10.46 o
   0  10   7         27.08         25.47        11.33 o
   1  10   7         11.45         -2.62         9.05 o
  -2 -10   8         10.81          6.11        18.34 o
  -7  -9   8         75.74         62.34        14.36 o
  -6  -9   8          9.39         15.59        31.04 o
  -5  -9   8          8.34          1.05        10.25 o
  -4  -9   8          9.17          8.92        10.49 o
  -3  -9   8         36.89         69.03        15.72 o
  -2  -9   8          6.50          8.50        10.81 o
  -1  -9   8         11.21          8.40        10.70 o
   0  -9   8         15.35         16.77        15.61 o
   1  -9   8         26.61         46.53        15.78 o
   2  -9   8          5.73         20.85        19.10 o
   3  -9   8         46.18         50.87        15.11 o
   4  -9   8         23.18          5.23        11.88 o
  -9  -8   8         44.02         32.78        12.90 o
  -8  -8   8         45.69         62.02        25.04 o
  -7  -8   8          2.62          2.63        10.15 o
  -6  -8   8          8.45         -0.38         9.67 o
  -5  -8   8        100.36         90.75        14.16 o
  -4  -8   8         90.80        106.10        16.19 o
  -3  -8   8         31.06         29.40        14.27 o
  -2  -8   8         72.50         91.84        13.91 o
  -1  -8   8         53.15         60.17        22.71 o
   0  -8   8         71.21         60.12        12.42 o
   1  -8   8        119.17        104.70        19.98 o
   2  -8   8         35.64         39.74        12.87 o
   3  -8   8         10.19         30.91         9.57 o
   4  -8   8         14.73         13.30         8.98 o
   5  -8   8         74.16        100.31        16.35 o
   6  -8   8         52.11         54.50        11.19 o
 -10  -7   8         27.37         33.55        12.31 o
  -9  -7   8         26.38         30.31        11.98 o
  -8  -7   8         63.04         90.63        17.70 o
  -7  -7   8        113.79        119.74        18.87 o
  -6  -7   8         20.02         25.04         9.73 o
  -5  -7   8          5.56         13.22        19.45 o
  -4  -7   8        239.65        281.47        19.11 o
  -3  -7   8         86.14         72.53        12.09 o
  -2  -7   8         63.24         60.67        11.43 o
  -1  -7   8         55.62         61.04        13.45 o
   0  -7   8          1.24          3.80         8.15 o
   1  -7   8          5.45         10.95        13.63 o
   2  -7   8          0.71         -3.11         7.35 o
   3  -7   8          7.58          7.83         7.78 o
   4  -7   8          5.08          1.76         8.23 o
   5  -7   8         23.39         38.05         8.42 o
   6  -7   8          8.90         21.30         8.24 o
   7  -7   8          9.18          4.67         7.86 o
 -11  -6   8         16.61         23.78        14.85 o
 -10  -6   8          3.52         15.95        11.28 o
  -9  -6   8         82.91         79.45        18.40 o
  -8  -6   8         73.19         68.07        12.59 o
  -7  -6   8         13.21         23.69        10.24 o
  -6  -6   8        143.34        130.90        15.44 o
  -5  -6   8        141.49        143.20        14.65 o
  -4  -6   8        252.68        271.09        21.90 o
  -3  -6   8        163.24        155.81        15.08 o
  -2  -6   8       1416.55       1359.45        45.09 o
  -1  -6   8        189.23        201.51        15.14 o
   0  -6   8         60.53         83.63        17.82 o
   1  -6   8         47.54         53.54         8.14 o
   2  -6   8        225.04        237.93        25.35 o
   3  -6   8         64.06         63.60        10.34 o
   4  -6   8         41.68         39.33         9.50 o
   5  -6   8         82.92         76.53         9.21 o
   6  -6   8         14.69         27.55         7.69 o
   7  -6   8          7.03          5.92         7.97 o
   8  -6   8         26.48         19.91        10.13 o
 -12  -5   8         12.30         15.47        12.04 o
 -11  -5   8         23.31         10.56        10.83 o
 -10  -5   8        120.22        119.07        37.39 o
  -9  -5   8         21.84         31.48        11.62 o
  -8  -5   8          6.46         20.95         8.97 o
  -7  -5   8         81.15         84.71        37.21 o
  -6  -5   8         66.39         93.19        13.14 o
  -5  -5   8        177.07        173.64        14.56 o
  -4  -5   8        221.06        219.05        16.89 o
  -3  -5   8        156.13        146.05        22.19 o
  -2  -5   8        168.24        197.39        13.98 o
  -1  -5   8        602.07        631.85        30.23 o
   0  -5   8        274.19        272.53        12.72 o
   1  -5   8          6.85          2.09         5.47 o
   2  -5   8         18.59         17.12         7.52 o
   3  -5   8        264.28        243.36        14.27 o
   4  -5   8         71.29         86.32         9.14 o
   5  -5   8         47.69         50.89         8.06 o
   6  -5   8         31.38         16.34         8.42 o
   7  -5   8         43.60         53.56         8.57 o
   8  -5   8         57.45         38.88        10.63 o
   9  -5   8         48.44         60.08        14.89 o
 -13  -4   8         30.68         51.08        12.73 o
 -12  -4   8         25.47         50.51        12.51 o
 -11  -4   8         18.13         22.88        10.72 o
 -10  -4   8         85.07        104.36        12.11 o
  -9  -4   8         77.38         89.52        12.54 o
  -8  -4   8          7.13         12.41         6.35 o
  -7  -4   8         13.88          5.26         6.18 o
  -6  -4   8        289.02        292.73        22.63 o
  -5  -4   8        300.14        317.00        17.69 o
  -4  -4   8          4.78          6.79         7.61 o
  -3  -4   8         38.61         51.39        10.89 o
  -2  -4   8        299.44        306.79        13.07 o
  -1  -4   8        226.52        251.89        11.63 o
   0  -4   8         99.55        105.33         8.86 o
   1  -4   8        114.48        130.47         8.18 o
   2  -4   8        124.57        127.65        14.34 o
   3  -4   8         78.73         86.11         8.35 o
   4  -4   8          6.48         -0.46         6.00 o
   5  -4   8         87.01         85.98        10.40 o
   6  -4   8         58.61         52.46         7.94 o
   7  -4   8          5.90         -5.53         5.53 o
   8  -4   8         71.07         83.04         9.28 o
   9  -4   8         82.32         76.41        22.60 o
  10  -4   8         12.27         18.76        13.53 o
 -13  -3   8         17.98         24.00        10.87 o
 -12  -3   8         50.02         47.38        12.14 o
 -11  -3   8         61.24         78.58        20.56 o
 -10  -3   8        107.35        117.97        14.09 o
  -9  -3   8         34.05         34.71         6.68 o
  -8  -3   8        187.10        188.50        11.43 o
  -7  -3   8        343.45        318.87        15.25 o
  -6  -3   8         30.24         38.25         6.69 o
  -5  -3   8         49.86         57.86         7.55 o
  -4  -3   8        132.59        131.74         6.89 o
  -3  -3   8        431.21        455.43        15.37 o
  -2  -3   8        122.88        130.45         9.47 o
  -1  -3   8        232.99        270.72        10.72 o
   0  -3   8        374.30        399.15        15.52 o
   1  -3   8        276.28        281.57        16.68 o
   2  -3   8         14.63          9.21         6.40 o
   3  -3   8         80.34         84.49        10.76 o
   4  -3   8        164.42        183.45        10.28 o
   5  -3   8         41.29         42.47         6.94 o
   6  -3   8          1.35          4.25         5.53 o
   7  -3   8          8.92         13.26         6.05 o
   8  -3   8         74.21        101.78        14.47 o
   9  -3   8         21.71         28.20        12.63 o
  10  -3   8          5.36         16.37        17.76 o
 -14  -2   8          3.57         14.04        11.04 o
 -13  -2   8         24.71         19.30        10.94 o
 -12  -2   8         24.47         19.21        15.03 o
 -11  -2   8         23.61         18.20         9.04 o
 -10  -2   8        153.79        106.28        20.50 o
  -9  -2   8        244.69        248.11        13.24 o
  -8  -2   8         57.85         61.57        11.75 o
  -7  -2   8         14.14         12.65         5.21 o
  -6  -2   8         13.60          3.34         4.47 o
  -5  -2   8          8.40          5.00         4.08 o
  -4  -2   8         16.29         20.87         4.17 o
  -3  -2   8         65.39         84.04         5.76 o
  -2  -2   8        372.87        413.79        11.41 o
  -1  -2   8        461.14        491.30        12.61 o
   0  -2   8         87.60         97.87         5.86 o
   1  -2   8        232.76        232.80        11.42 o
   2  -2   8        286.13        278.90        11.00 o
   3  -2   8         95.27         94.85        10.07 o
   4  -2   8        153.73        146.14         9.83 o
   5  -2   8        273.78        240.22        13.90 o
   6  -2   8        113.79        104.84         8.25 o
   7  -2   8         29.57         27.52         9.80 o
   8  -2   8        103.03        137.22        14.63 o
   9  -2   8        125.58        114.59        21.37 o
  10  -2   8          6.30         -7.81        10.07 o
  11  -2   8         21.24         21.36        27.66 o
 -14  -1   8         17.81         25.87        11.53 o
 -13  -1   8          7.68          5.52         9.18 o
 -12  -1   8         23.23         25.91        10.79 o
 -11  -1   8        178.68        205.88        17.46 o
 -10  -1   8        162.05        168.32        44.84 o
  -9  -1   8         32.78         21.79         7.08 o
  -8  -1   8        510.03        476.42        26.00 o
  -7  -1   8        687.34        664.12        18.14 o
  -6  -1   8        161.03        167.98         8.60 o
  -5  -1   8         70.27         74.58         6.52 o
  -4  -1   8        253.68        256.55         9.33 o
  -3  -1   8       1677.95       1739.59        38.67 o
  -2  -1   8         17.76         26.45         3.43 o
  -1  -1   8        461.35        500.37        11.57 o
   0  -1   8        364.82        374.04        15.74 o
   1  -1   8        297.00        271.87         9.64 o
   2  -1   8         18.21         27.79         4.93 o
   3  -1   8        235.18        213.12         9.21 o
   4  -1   8        529.47        506.52        14.43 o
   5  -1   8        127.56        113.70         8.78 o
   6  -1   8        105.92        107.41        13.05 o
   7  -1   8         95.50        131.59        12.14 o
   8  -1   8        221.89        259.19        21.53 o
   9  -1   8         15.54          8.95        13.28 o
  10  -1   8         37.99         53.33        44.55 o
  11  -1   8         19.83         24.17        14.20 o
 -14   0   8          0.01         -8.21         8.21 o
 -13   0   8          5.43         -4.19         8.15 o
 -12   0   8          7.89         16.22         9.03 o
 -11   0   8          0.16         -1.54         8.44 o
 -10   0   8          3.77         -2.02         7.04 o
  -9   0   8          7.33          1.73         5.73 o
  -8   0   8        283.36        302.37        11.33 o
  -7   0   8         16.17         14.25         4.80 o
  -6   0   8         16.89         16.83         3.57 o
  -5   0   8         34.50         37.16         4.00 o
  -4   0   8        581.62        588.29        15.64 o
  -3   0   8         38.66         35.11         3.82 o
  -2   0   8        750.61        738.31        15.51 o
  -1   0   8         18.61         40.56         4.09 o
   0   0   8        183.81        214.23         7.11 o
   1   0   8        218.96        216.24        10.36 o
   2   0   8       1354.74       1301.81        28.72 o
   3   0   8        116.15        111.49        32.44 o
   4   0   8       1453.71       1281.08        43.00 o
   5   0   8        646.46        591.06        25.88 o
   6   0   8         14.59         18.27         6.90 o
   7   0   8          7.17          7.96         6.60 o
   8   0   8        107.81        117.09        12.13 o
   9   0   8        186.78        235.36        17.34 o
  10   0   8          0.88         11.40        12.29 o
  11   0   8         25.73         25.20        14.58 o
 -14   1   8         17.95         23.13        10.83 o
 -13   1   8          7.06         10.06        10.05 o
 -12   1   8         23.25         18.80        14.09 o
 -11   1   8        180.56        200.69        22.51 o
 -10   1   8        165.04        168.38        19.04 o
  -9   1   8         32.19         32.08         7.37 o
  -8   1   8        514.10        527.43        15.34 o
  -7   1   8        693.66        705.36        18.68 o
  -6   1   8        164.97        170.06         8.28 o
  -5   1   8         69.44         79.16         6.74 o
  -4   1   8        258.22        255.47        11.78 o
  -3   1   8       1680.63       1738.44        36.57 o
  -2   1   8         17.68         27.15         4.53 o
  -1   1   8        457.72        476.53        19.23 o
   0   1   8        352.60        345.34        11.01 o
   1   1   8        297.12        287.03        12.50 o
   2   1   8         18.02         29.53         6.21 o
   3   1   8        240.38        201.75        11.42 o
   4   1   8        525.75        505.70        36.28 o
   5   1   8        125.33        131.53        11.52 o
   6   1   8        107.86        103.95        10.42 o
   7   1   8         97.76        103.83        12.62 o
   8   1   8        219.26        246.45        16.20 o
   9   1   8         15.67         18.50         7.59 o
  10   1   8         39.50         35.10        22.54 o
  11   1   8         21.18         46.56        15.94 o
 -14   2   8          3.52          7.17         9.43 o
 -13   2   8         25.52         27.71        11.20 o
 -12   2   8         26.33         29.62         8.78 o
 -11   2   8         24.88         45.10         8.96 o
 -10   2   8        156.26        170.92        15.49 o
  -9   2   8        253.60        261.94        14.41 o
  -8   2   8         55.76         61.51         6.22 o
  -7   2   8         13.95         12.96         4.10 o
  -6   2   8         12.83         17.68         4.42 o
  -5   2   8         10.24          6.76         3.58 o
  -4   2   8         16.31         14.08         8.71 o
  -3   2   8         63.27         72.73         6.09 o
  -2   2   8        358.20        367.17        11.96 o
  -1   2   8        447.29        458.70        13.74 o
   0   2   8         87.95         85.96         6.46 o
   1   2   8        227.98        235.27        11.75 o
   2   2   8        280.24        272.12        17.50 o
   3   2   8         92.02         81.92         7.48 o
   4   2   8        152.08        166.58         9.68 o
   5   2   8        275.68        233.98        14.03 o
   6   2   8        118.36        101.79        10.28 o
   7   2   8         29.27         34.83         7.82 o
   8   2   8        103.77        105.76        20.89 o
   9   2   8        123.48        151.72        20.22 o
  10   2   8          6.96         11.81        10.96 o
  11   2   8         21.28         37.37        14.73 o
 -13   3   8         17.37         15.66        14.44 o
 -12   3   8         50.44         42.60        12.02 o
 -11   3   8         62.40         74.95        13.53 o
 -10   3   8        106.68        107.91        13.71 o
  -9   3   8         33.40         28.44         7.36 o
  -8   3   8        190.67        197.96        13.82 o
  -7   3   8        347.90        352.32        21.20 o
  -6   3   8         31.43         39.67         5.92 o
  -5   3   8         49.72         54.92         5.77 o
  -4   3   8        137.08        126.58         7.33 o
  -3   3   8        427.59        435.40        14.20 o
  -2   3   8        123.39        112.58         7.18 o
  -1   3   8        228.17        233.43         9.75 o
   0   3   8        372.13        352.35         9.90 o
   1   3   8        276.87        260.48         9.80 o
   2   3   8         14.40         12.74         4.58 o
   3   3   8         84.01         92.74         8.18 o
   4   3   8        163.06        177.42         9.87 o
   5   3   8         41.24         70.87         7.88 o
   6   3   8          0.99          0.33         5.49 o
   7   3   8          9.93         14.14         6.99 o
   8   3   8         72.51         97.13        13.37 o
   9   3   8         21.40         25.99        17.38 o
  10   3   8          5.01         -0.22        10.64 o
 -13   4   8         30.74         38.54        12.59 o
 -12   4   8         24.39         34.41        12.14 o
 -11   4   8         17.32         14.55        14.50 o
 -10   4   8         83.85         75.68        19.98 o
  -9   4   8         74.68         67.75        22.01 o
  -8   4   8          6.09          3.88         6.85 o
  -7   4   8         13.79          6.73         5.08 o
  -6   4   8        284.42        280.17        13.35 o
  -5   4   8        289.03        297.11        10.81 o
  -4   4   8          4.45          4.83         3.61 o
  -3   4   8         37.26         45.90         6.67 o
  -2   4   8        296.63        327.47        12.01 o
  -1   4   8        222.26        222.51        10.06 o
   0   4   8         99.03        101.73         7.55 o
   1   4   8        118.44        130.28         9.89 o
   2   4   8        123.51        137.12        16.85 o
   3   4   8         77.02         87.60         7.48 o
   4   4   8          6.59         -4.06         4.06 o
   5   4   8         89.58        102.11         8.73 o
   6   4   8         59.23         74.18        13.78 o
   7   4   8          6.00         -2.53         6.08 o
   8   4   8         69.81         74.67        15.46 o
   9   4   8         81.52         90.53        16.97 o
  10   4   8         11.48         20.21        12.65 o
 -12   5   8         12.43         22.65        11.04 o
 -11   5   8         22.63         19.96        10.10 o
 -10   5   8        116.75        109.41        14.89 o
  -9   5   8         22.09         20.21         8.67 o
  -8   5   8          5.82         -5.19         6.41 o
  -7   5   8         78.91         67.95         9.09 o
  -6   5   8         63.05         64.56         9.24 o
  -5   5   8        177.28        192.20        14.01 o
  -4   5   8        221.33        216.95        12.92 o
  -3   5   8        149.58        157.66        11.24 o
  -2   5   8        167.44        172.64         8.93 o
  -1   5   8        602.11        596.45        18.11 o
   0   5   8        282.09        281.91        14.01 o
   1   5   8          7.55         17.67         6.62 o
   2   5   8         18.95         20.39         6.71 o
   3   5   8        265.45        255.18        20.53 o
   4   5   8         74.06         65.65         9.92 o
   5   5   8         49.15         49.59         7.68 o
   6   5   8         29.65         33.23        10.17 o
   7   5   8         43.08         61.21        10.03 o
   8   5   8         58.32         82.63        11.73 o
   9   5   8         47.99         62.37        12.89 o
 -11   6   8         16.43          6.41        11.12 o
 -10   6   8          3.23         -6.59         6.59 o
  -9   6   8         82.46         92.55        14.87 o
  -8   6   8         74.61         91.17        23.99 o
  -7   6   8         13.28         13.59         6.30 o
  -6   6   8        143.39        132.66        11.37 o
  -5   6   8        144.11        138.54        17.28 o
  -4   6   8        255.18        272.02        15.30 o
  -3   6   8        163.20        159.07        12.54 o
  -2   6   8       1421.46       1400.62        41.03 o
  -1   6   8        195.92        173.33        15.69 o
   0   6   8         60.90         79.86         9.04 o
   1   6   8         48.05         48.56        12.19 o
   2   6   8        226.74        202.97        23.57 o
   3   6   8         65.41         64.21        10.09 o
   4   6   8         41.46         53.68        22.40 o
   5   6   8         82.07         90.12        12.21 o
   6   6   8         13.29         12.31        12.07 o
   7   6   8          6.89         28.78        11.88 o
   8   6   8         25.99         35.86        18.46 o
 -10   7   8         28.11         47.63        18.99 o
  -9   7   8         26.81         17.75        10.01 o
  -8   7   8         62.60         63.81        13.57 o
  -7   7   8        112.53        111.48        11.76 o
  -6   7   8         19.08         14.53         6.79 o
  -5   7   8          5.60          5.31         6.49 o
  -4   7   8        240.58        259.34        16.17 o
  -3   7   8         87.47         90.20        12.64 o
  -2   7   8         62.63         66.77        11.24 o
  -1   7   8         57.98         40.66        12.11 o
   0   7   8          0.94         -1.83         6.52 o
   1   7   8          4.94         14.26         8.74 o
   2   7   8          0.63          7.97         6.36 o
   3   7   8          8.63         11.85         6.47 o
   4   7   8          5.79         -4.30         5.55 o
   5   7   8         22.75         30.38         8.97 o
   6   7   8          9.78         10.30         7.88 o
   7   7   8          9.40         10.48        10.38 o
  -9   8   8         44.60         29.96        11.60 o
  -8   8   8         46.00         46.72        12.65 o
  -7   8   8          2.67         -1.47         6.48 o
  -6   8   8          8.79         10.28         7.08 o
  -5   8   8        103.71        111.33        12.99 o
  -4   8   8         90.86         88.87        12.46 o
  -3   8   8         31.70         51.74        10.54 o
  -2   8   8         71.18        103.27        16.49 o
  -1   8   8         54.99         51.11        13.15 o
   0   8   8         71.61         80.31        14.98 o
   1   8   8        116.71        131.04        16.93 o
   2   8   8         34.57         44.63        12.13 o
   3   8   8         11.07         15.10        10.60 o
   4   8   8         14.15          9.42         9.22 o
   5   8   8         72.80         70.47        34.24 o
   6   8   8         52.28         51.52        16.92 o
  -7   9   8         75.22         53.71        13.71 o
  -6   9   8          9.54          0.86         7.22 o
  -5   9   8          8.23          9.36         7.56 o
  -4   9   8          9.37         -1.05         8.40 o
  -3   9   8         37.84         46.82        13.07 o
  -2   9   8          6.44         16.55        10.39 o
  -1   9   8         11.29         19.82        10.86 o
   0   9   8         14.07         21.50        13.98 o
   1   9   8         25.52         23.85        13.28 o
   2   9   8          5.77         11.84         9.82 o
   3   9   8         43.86         43.07        21.20 o
   4   9   8         21.50         31.44        12.30 o
  -2  10   8         11.15          3.49        11.41 o
  -1  10   8         65.34         76.93        23.24 o
  -6  -9   9         36.26         38.52        13.15 o
  -5  -9   9          3.60         10.67        20.62 o
  -4  -9   9         93.65        129.82        16.85 o
  -3  -9   9        113.97        152.72        18.21 o
  -2  -9   9         30.93         17.70        17.47 o
  -1  -9   9         14.85          7.11        16.31 o
   0  -9   9         25.03         22.48        18.99 o
   1  -9   9          7.04          9.88        13.01 o
   2  -9   9         22.40         27.11        23.30 o
   3  -9   9         11.49         22.66        17.59 o
  -8  -8   9         59.80         44.98        14.09 o
  -7  -8   9          5.92         18.68        11.36 o
  -6  -8   9         26.64         22.83        11.34 o
  -5  -8   9        140.67        157.40        17.48 o
  -4  -8   9        145.73        144.43        16.04 o
  -3  -8   9          5.14          7.64         9.45 o
  -2  -8   9        134.43        172.65        16.11 o
  -1  -8   9         95.37        122.88        25.86 o
   0  -8   9         59.72         77.34        22.01 o
   1  -8   9          6.00          3.18         8.39 o
   2  -8   9         91.43         76.43        14.00 o
   3  -8   9        113.64        138.82        14.75 o
   4  -8   9          4.64         -1.34         8.80 o
   5  -8   9         17.68         13.48        10.16 o
 -10  -7   9         31.39         41.64        22.48 o
  -9  -7   9          3.31          1.73         9.66 o
  -8  -7   9         37.19         30.12        11.41 o
  -7  -7   9         39.78         45.05        12.12 o
  -6  -7   9          5.27         10.08        13.57 o
  -5  -7   9          8.18         -0.09         8.58 o
  -4  -7   9         17.23         32.07        10.55 o
  -3  -7   9        124.91        125.29        14.17 o
  -2  -7   9         88.31        109.52        14.00 o
  -1  -7   9         39.44         53.49        10.65 o
   0  -7   9        139.42        151.77        25.51 o
   1  -7   9         90.24         70.79        13.66 o
   2  -7   9          2.63          3.06         7.53 o
   3  -7   9        103.10        106.41        12.82 o
   4  -7   9        123.51        141.97        14.32 o
   5  -7   9          2.93          2.70         7.33 o
   6  -7   9         83.18         84.54        10.77 o
   7  -7   9         67.75         58.22        11.57 o
 -11  -6   9          5.93          6.45        11.07 o
 -10  -6   9         22.52         26.22         9.47 o
  -9  -6   9         28.25         31.47        11.51 o
  -8  -6   9          4.09          9.50         9.07 o
  -7  -6   9         24.09         17.19         9.39 o
  -6  -6   9          0.18         -1.65         7.99 o
  -5  -6   9         33.40         38.22        12.52 o
  -4  -6   9         44.89         55.86        10.74 o
  -3  -6   9         29.85         26.18         9.40 o
  -2  -6   9         29.58         30.18         8.40 o
  -1  -6   9         72.51         81.66         9.63 o
   0  -6   9         25.78         35.57        20.91 o
   1  -6   9         45.32         31.33        12.23 o
   2  -6   9        157.13        148.30        14.74 o
   3  -6   9         42.61         56.40        14.52 o
   4  -6   9         12.74         10.90         6.90 o
   5  -6   9         46.36         59.57         9.45 o
   6  -6   9         43.90         39.10        10.75 o
   7  -6   9         12.36          5.33         7.48 o
   8  -6   9         37.31         35.17        10.95 o
 -12  -5   9         13.21         25.23        19.22 o
 -11  -5   9         30.71         16.67        10.41 o
 -10  -5   9         83.14         90.79        15.25 o
  -9  -5   9         10.46          8.17         7.40 o
  -8  -5   9         67.33         75.07        21.40 o
  -7  -5   9         85.91         78.66        12.80 o
  -6  -5   9         19.46          2.16         7.83 o
  -5  -5   9        243.48        221.17        15.45 o
  -4  -5   9        117.95        147.59        13.08 o
  -3  -5   9         45.60         54.26        10.48 o
  -2  -5   9         26.04         24.12         6.56 o
  -1  -5   9        365.66        388.12        21.42 o
   0  -5   9        372.80        371.46        14.40 o
   1  -5   9        232.85        249.43        27.43 o
   2  -5   9          8.99          7.43         7.65 o
   3  -5   9        205.34        186.46        13.53 o
   4  -5   9        369.12        339.43        18.67 o
   5  -5   9         78.36         79.93         9.51 o
   6  -5   9         17.85         10.43         7.10 o
   7  -5   9         69.39         76.25         9.69 o
   8  -5   9         36.09         52.62        10.97 o
   9  -5   9         13.91          5.46        12.01 o
 -13  -4   9         47.87         53.11        22.13 o
 -12  -4   9         26.73         45.36        22.36 o
 -11  -4   9         38.55         50.66        18.17 o
 -10  -4   9          1.63         -0.86         8.73 o
  -9  -4   9        122.73        113.36        16.56 o
  -8  -4   9        147.52        147.67        21.55 o
  -7  -4   9         34.73         43.30        12.63 o
  -6  -4   9         11.63         16.14         6.74 o
  -5  -4   9        114.47        126.46        10.30 o
  -4  -4   9         74.03         73.73        10.05 o
  -3  -4   9        176.32        188.00        15.65 o
  -2  -4   9         27.11         26.69         6.47 o
  -1  -4   9        106.38        127.61         8.85 o
   0  -4   9         21.65         27.02         5.41 o
   1  -4   9        115.72        108.91        13.26 o
   2  -4   9        389.51        353.23        27.37 o
   3  -4   9        260.38        253.49        19.28 o
   4  -4   9         41.32         40.83         7.57 o
   5  -4   9        292.86        284.70        13.17 o
   6  -4   9        168.36        143.48        11.07 o
   7  -4   9         10.36          6.43         6.72 o
   8  -4   9         79.41        104.66        12.81 o
   9  -4   9         84.96         98.42        25.74 o
 -13  -3   9         33.31         63.50        12.18 o
 -12  -3   9         17.89         22.71         9.05 o
 -11  -3   9         54.20         67.72        12.97 o
 -10  -3   9        369.31        394.50        18.89 o
  -9  -3   9         52.66         64.74        10.91 o
  -8  -3   9        125.69        107.59        12.37 o
  -7  -3   9        164.72        167.61         9.43 o
  -6  -3   9        342.96        355.48        12.36 o
  -5  -3   9        132.33        130.05         7.82 o
  -4  -3   9        547.61        573.70        15.35 o
  -3  -3   9        376.64        404.98        15.01 o
  -2  -3   9        184.79        217.06        10.45 o
  -1  -3   9        263.37        310.30        18.31 o
   0  -3   9        133.52        145.50         7.87 o
   1  -3   9        211.59        179.15        11.92 o
   2  -3   9         19.86         26.21         7.46 o
   3  -3   9        199.22        176.22        10.32 o
   4  -3   9        103.09         84.94         8.53 o
   5  -3   9         65.58         55.72         7.59 o
   6  -3   9          0.28         -0.43         5.58 o
   7  -3   9         39.24         36.54        10.62 o
   8  -3   9         30.71         28.91        11.30 o
   9  -3   9          3.89          1.58        10.69 o
  10  -3   9          7.43          0.95        11.88 o
 -13  -2   9         22.07         32.12         9.98 o
 -12  -2   9         87.17        115.15        15.01 o
 -11  -2   9         79.00         87.67        12.98 o
 -10  -2   9          1.78          9.03         7.05 o
  -9  -2   9        199.94        184.75        10.44 o
  -8  -2   9         94.54         90.31         8.27 o
  -7  -2   9         10.24          4.28         4.81 o
  -6  -2   9        134.10        120.98         8.20 o
  -5  -2   9        220.94        220.36         9.46 o
  -4  -2   9        413.84        388.59        12.17 o
  -3  -2   9          4.14          6.99         3.72 o
  -2  -2   9        868.28        906.45        20.99 o
  -1  -2   9        111.68         97.00         6.72 o
   0  -2   9         14.23         14.04         3.40 o
   1  -2   9        104.10        113.31        13.45 o
   2  -2   9        356.14        323.33        12.33 o
   3  -2   9         51.94         47.00         7.57 o
   4  -2   9        128.08        102.33         8.35 o
   5  -2   9        143.65        147.65         9.08 o
   6  -2   9         86.20         80.15        10.37 o
   7  -2   9         16.09          5.39        20.15 o
   8  -2   9         56.69         61.22        10.51 o
   9  -2   9        108.57        122.98        19.90 o
  10  -2   9          1.16        -11.07        11.07 o
 -14  -1   9         30.39         46.42        11.01 o
 -13  -1   9         41.77         54.26        11.02 o
 -12  -1   9         43.21         33.85         9.38 o
 -11  -1   9         74.60         73.72        11.41 o
 -10  -1   9          8.56          8.15         6.87 o
  -9  -1   9         24.95         21.91         7.96 o
  -8  -1   9         95.26         87.48         7.87 o
  -7  -1   9        646.09        600.25        17.17 o
  -6  -1   9        326.21        335.09        11.99 o
  -5  -1   9          1.97         12.14         4.42 o
  -4  -1   9        284.76        294.03        10.50 o
  -3  -1   9       1132.39       1146.39        37.97 o
  -2  -1   9        173.01        183.97         7.07 o
  -1  -1   9        247.52        270.61        10.22 o
   0  -1   9        120.90        152.22         8.56 o
   1  -1   9         57.59         55.62         6.88 o
   2  -1   9         42.89         49.51         8.16 o
   3  -1   9        614.60        572.74        15.86 o
   4  -1   9        451.91        420.62        18.17 o
   5  -1   9         62.70         64.68        11.25 o
   6  -1   9         76.16         60.52        12.14 o
   7  -1   9         83.55        100.93        14.38 o
   8  -1   9         25.41         36.90         9.44 o
   9  -1   9          7.77          2.44        14.79 o
  10  -1   9         36.32         22.21        16.89 o
 -14   0   9          1.58         -1.77         7.53 o
 -13   0   9          1.58          8.79         8.19 o
 -12   0   9         13.02          9.05         7.42 o
 -11   0   9          2.46          4.56         6.42 o
 -10   0   9         10.78         13.20         7.18 o
  -9   0   9          1.01          3.79         6.08 o
  -8   0   9          1.96         -1.88         4.06 o
  -7   0   9         43.94         50.03         6.46 o
  -6   0   9        340.91        327.10        17.24 o
  -5   0   9         26.82         28.41         4.32 o
  -4   0   9          2.52          1.34         3.08 o
  -3   0   9          0.08         -2.93         2.93 o
  -2   0   9        557.00        577.87        13.51 o
  -1   0   9          2.48          4.09         3.05 o
   0   0   9         43.56         61.78         8.25 o
   1   0   9        384.75        357.57        12.79 o
   2   0   9        122.71        116.90         9.41 o
   3   0   9        313.54        276.24        23.47 o
   4   0   9         65.37         48.02         9.88 o
   5   0   9         18.62         26.09         8.46 o
   6   0   9         56.18         56.25         9.41 o
   7   0   9          0.17          7.48         6.35 o
   8   0   9         74.35         92.78        20.00 o
   9   0   9         33.87         52.69        11.51 o
  10   0   9          0.06         10.62        11.73 o
 -14   1   9         30.02         32.59        11.74 o
 -13   1   9         40.68         52.58        10.17 o
 -12   1   9         43.44         45.74        16.31 o
 -11   1   9         74.82         93.85        12.07 o
 -10   1   9          8.89         21.99         7.13 o
  -9   1   9         24.75         22.10         6.99 o
  -8   1   9         96.48        103.97         7.30 o
  -7   1   9        653.99        639.99        31.26 o
  -6   1   9        330.63        326.24        11.74 o
  -5   1   9          2.02          0.62         3.86 o
  -4   1   9        287.92        295.76        11.00 o
  -3   1   9       1141.76       1145.59        26.43 o
  -2   1   9        173.51        184.24         8.64 o
  -1   1   9        244.17        251.51         9.91 o
   0   1   9        112.21        124.23         7.34 o
   1   1   9         55.70         45.77         7.01 o
   2   1   9         44.46         43.11         7.12 o
   3   1   9        607.72        599.01        21.17 o
   4   1   9        438.50        427.03        33.66 o
   5   1   9         62.42         51.32         8.39 o
   6   1   9         73.18         77.47        10.30 o
   7   1   9         83.96         76.33        12.47 o
   8   1   9         24.72         40.32         9.00 o
   9   1   9          8.21         19.46         8.43 o
  10   1   9         34.82         37.98        17.18 o
 -13   2   9         21.97         23.25        12.23 o
 -12   2   9         83.40         81.17        17.70 o
 -11   2   9         77.71         88.79        11.78 o
 -10   2   9          1.40          6.04         5.91 o
  -9   2   9        194.93        190.06        12.53 o
  -8   2   9         93.70         95.23         6.87 o
  -7   2   9         10.27         10.32         3.97 o
  -6   2   9        137.49        122.05         7.61 o
  -5   2   9        227.23        231.16        12.40 o
  -4   2   9        416.37        412.92        13.25 o
  -3   2   9          3.73          5.48         3.95 o
  -2   2   9        877.42        881.64        22.09 o
  -1   2   9        114.05        105.65         7.48 o
   0   2   9         14.22         14.56         4.30 o
   1   2   9         97.30        108.63        13.52 o
   2   2   9        358.03        300.58        23.79 o
   3   2   9         50.87         53.93         6.93 o
   4   2   9        131.81        118.73         8.66 o
   5   2   9        138.18        126.46        10.76 o
   6   2   9         85.49        103.26        11.44 o
   7   2   9         16.09         24.60         7.78 o
   8   2   9         58.43         69.33        10.93 o
   9   2   9        108.95        122.95        13.53 o
  10   2   9          1.13          1.71        14.04 o
 -13   3   9         32.78         26.50        11.78 o
 -12   3   9         17.44         19.29        12.40 o
 -11   3   9         51.79         47.97        11.75 o
 -10   3   9        370.88        398.00        59.17 o
  -9   3   9         52.69         56.95        11.33 o
  -8   3   9        124.66        123.26         7.97 o
  -7   3   9        166.10        152.88         9.75 o
  -6   3   9        346.94        344.92        12.20 o
  -5   3   9        129.89        128.66         7.82 o
  -4   3   9        542.87        557.68        16.32 o
  -3   3   9        382.40        395.66        13.26 o
  -2   3   9        186.42        193.78         9.36 o
  -1   3   9        258.59        275.86        11.24 o
   0   3   9        127.22        123.61         7.35 o
   1   3   9        207.52        189.68        10.49 o
   2   3   9         20.80         10.11         4.59 o
   3   3   9        192.65        166.49         9.39 o
   4   3   9         98.27         88.46        10.31 o
   5   3   9         65.04         76.36         8.35 o
   6   3   9          0.42          5.23         6.15 o
   7   3   9         39.10         54.10        13.93 o
   8   3   9         31.94         27.02         8.65 o
   9   3   9          4.06          7.79         6.96 o
  10   3   9          7.79          3.26        10.62 o
 -13   4   9         47.54         79.09        22.25 o
 -12   4   9         25.67         37.84        11.76 o
 -11   4   9         38.47         50.29        12.90 o
 -10   4   9          1.99         11.27         8.44 o
  -9   4   9        122.07        124.18        18.64 o
  -8   4   9        143.78        142.13        14.90 o
  -7   4   9         34.94         43.24         8.64 o
  -6   4   9         10.60         11.91         5.36 o
  -5   4   9        119.89        138.68        12.47 o
  -4   4   9         72.89         83.76         7.06 o
  -3   4   9        181.29        187.16         9.35 o
  -2   4   9         27.31         28.06         6.18 o
  -1   4   9        111.23        106.16        11.06 o
   0   4   9         21.91         23.74         6.09 o
   1   4   9        122.43        101.96        13.93 o
   2   4   9        393.22        333.65        15.90 o
   3   4   9        262.66        224.24        10.60 o
   4   4   9         42.41         32.51         5.98 o
   5   4   9        301.20        290.29        13.35 o
   6   4   9        171.32        176.37        12.78 o
   7   4   9         10.26         17.75         7.03 o
   8   4   9         77.59         90.25        12.38 o
   9   4   9         86.56        111.37        14.14 o
 -12   5   9         12.80         13.33        29.00 o
 -11   5   9         29.19         44.33        12.55 o
 -10   5   9         83.64         89.31        14.85 o
  -9   5   9         10.66         17.22         8.70 o
  -8   5   9         65.99         59.25        18.40 o
  -7   5   9         81.65         99.38        10.55 o
  -6   5   9         18.36         36.12        11.59 o
  -5   5   9        242.08        233.12        17.94 o
  -4   5   9        112.84        120.31        10.65 o
  -3   5   9         44.22         58.13         9.12 o
  -2   5   9         26.33         30.45         5.58 o
  -1   5   9        363.49        357.53        13.74 o
   0   5   9        376.95        373.08        16.66 o
   1   5   9        232.83        219.66        13.42 o
   2   5   9          8.66         11.86         6.25 o
   3   5   9        204.04        196.29        25.70 o
   4   5   9        375.80        336.54        17.98 o
   5   5   9         78.21         63.14        10.41 o
   6   5   9         19.47         17.52         8.96 o
   7   5   9         67.55         83.23        15.60 o
   8   5   9         36.91         34.28        12.11 o
   9   5   9         13.82         27.97        12.40 o
 -11   6   9          5.78         11.72         9.79 o
 -10   6   9         23.05         16.63         9.74 o
  -9   6   9         29.19         25.61        18.99 o
  -8   6   9          4.24         12.22         9.03 o
  -7   6   9         24.22         32.36         7.83 o
  -6   6   9          0.24         -4.70         6.25 o
  -5   6   9         31.69         35.80         8.27 o
  -4   6   9         43.74         42.00         8.55 o
  -3   6   9         31.69         35.05        13.48 o
  -2   6   9         26.36         47.58         9.02 o
  -1   6   9         70.55         84.70        14.10 o
   0   6   9         25.87         29.09        11.12 o
   1   6   9         48.68         42.14         8.45 o
   2   6   9        156.36        161.90        23.72 o
   3   6   9         42.58         40.02        13.11 o
   4   6   9         13.07         17.20         7.77 o
   5   6   9         48.95         28.52         8.97 o
   6   6   9         43.68         46.63         9.99 o
   7   6   9         12.48         16.52        10.90 o
   8   6   9         37.35         50.89        13.51 o
 -10   7   9         31.62         13.01        10.33 o
  -9   7   9          3.35          8.96         9.51 o
  -8   7   9         37.59         47.62        13.20 o
  -7   7   9         41.18         35.17         8.99 o
  -6   7   9          4.79         -2.82         6.50 o
  -5   7   9          8.76          5.96         6.63 o
  -4   7   9         19.59         16.83         7.51 o
  -3   7   9        122.88        142.44        13.01 o
  -2   7   9         87.63        106.50        15.95 o
  -1   7   9         38.97         34.55        10.66 o
   0   7   9        140.80        148.71        16.68 o
   1   7   9         90.40         95.54        19.04 o
   2   7   9          2.77         -1.73         7.60 o
   3   7   9        100.65        127.22        14.03 o
   4   7   9        120.55        124.36        14.75 o
   5   7   9          3.06          9.94         7.80 o
   6   7   9         81.43         75.83        15.98 o
   7   7   9         65.51        111.19        18.65 o
  -8   8   9         61.07         52.95        13.54 o
  -7   8   9          6.02          3.93         7.30 o
  -6   8   9         27.84         23.17        12.38 o
  -5   8   9        138.99        146.65        14.42 o
  -4   8   9        145.76        163.29        19.16 o
  -3   8   9          5.19         11.14        12.40 o
  -2   8   9        136.48        180.19        18.86 o
  -1   8   9         95.24        103.56        17.19 o
   0   8   9         59.38         87.05        15.73 o
   1   8   9          6.22         -3.35         7.41 o
   2   8   9         92.30         87.10        15.87 o
   3   8   9        113.57        147.50        45.77 o
   4   8   9          4.31         -7.21         7.21 o
   5   8   9         16.95         25.44        10.17 o
  -6   9   9         36.38         51.99        11.73 o
  -5   9   9          3.51         -5.80         7.12 o
  -4   9   9         94.33        114.96        18.09 o
  -3   9   9        113.01        107.71        21.78 o
  -2   9   9         30.57         23.06        10.97 o
  -1   9   9         15.16         22.92        10.99 o
   0   9   9         22.94          5.93         9.26 o
   1   9   9          6.34          1.70         9.68 o
   2   9   9         22.21          8.33         9.67 o
   3   9   9         11.42          2.82         9.43 o
  -5  -9  10         10.29         18.69        12.75 o
  -4  -9  10         59.54         63.69        14.08 o
  -3  -9  10         41.80         55.91        22.25 o
  -2  -9  10         33.10         -5.12        14.44 o
  -1  -9  10         14.76          0.82        16.54 o
   0  -9  10         46.77         65.81        15.51 o
   1  -9  10         21.62         28.80        11.07 o
  -8  -8  10          2.12         14.28        14.33 o
  -7  -8  10         25.51         26.23        12.20 o
  -6  -8  10         84.68        104.16        38.55 o
  -5  -8  10         36.97         41.81        12.44 o
  -4  -8  10         44.04         37.63        11.72 o
  -3  -8  10         24.96         10.19         9.89 o
  -2  -8  10          6.55         -8.04        12.93 o
  -1  -8  10         57.58         48.10        13.91 o
   0  -8  10          2.45         31.51        12.44 o
   1  -8  10         20.44         35.29        10.72 o
   2  -8  10          9.06         12.03         9.44 o
   3  -8  10          1.84         10.36         9.68 o
   4  -8  10         11.97         12.53         9.43 o
  -9  -7  10          4.94         17.27         9.13 o
  -8  -7  10         55.68         38.98        12.09 o
  -7  -7  10         31.65         18.87        10.29 o
  -6  -7  10         77.35         95.37        14.80 o
  -5  -7  10         81.14         95.82        15.03 o
  -4  -7  10        315.32        332.52        20.18 o
  -3  -7  10        130.51        136.36        15.67 o
  -2  -7  10         47.45         35.28         8.61 o
  -1  -7  10        194.69        223.00        19.42 o
   0  -7  10        162.58        168.10        18.15 o
   1  -7  10         12.44         10.13         9.64 o
   2  -7  10         60.79         70.66        11.68 o
   3  -7  10        165.87        185.14        15.72 o
   4  -7  10         37.30         50.85        12.54 o
   5  -7  10         11.67          8.81         8.17 o
   6  -7  10         41.65         38.93         9.78 o
 -11  -6  10          2.24          6.23        10.17 o
 -10  -6  10          1.71          6.01        10.12 o
  -9  -6  10         36.38         40.59        11.60 o
  -8  -6  10          0.81          1.60         7.35 o
  -7  -6  10         11.91         12.99         7.71 o
  -6  -6  10         12.65          3.72         6.67 o
  -5  -6  10         36.92         29.19         8.04 o
  -4  -6  10         14.00         14.76         7.15 o
  -3  -6  10          8.27         11.53         6.94 o
  -2  -6  10         52.77         52.64         9.03 o
  -1  -6  10         57.55         58.66        12.26 o
   0  -6  10         86.71         95.17        14.28 o
   1  -6  10         79.55        116.73        20.03 o
   2  -6  10         69.23         70.24        11.64 o
   3  -6  10          8.75         13.42         8.36 o
   4  -6  10         49.61         59.96        10.19 o
   5  -6  10         69.08         54.98        10.56 o
   6  -6  10         63.03         70.41        10.92 o
   7  -6  10         50.68         72.14        12.33 o
 -11  -5  10         11.03         25.06        12.62 o
 -10  -5  10         75.05        102.92        29.06 o
  -9  -5  10         13.01         19.05         8.35 o
  -8  -5  10         23.36         24.87         7.79 o
  -7  -5  10         18.00         13.55         7.16 o
  -6  -5  10        136.45        131.24        11.53 o
  -5  -5  10         32.14         33.27         7.73 o
  -4  -5  10        249.55        235.89        12.91 o
  -3  -5  10        123.83        123.07        16.19 o
  -2  -5  10        135.83        144.11        15.69 o
  -1  -5  10        222.70        264.24        40.36 o
   0  -5  10         47.03         47.73        12.09 o
   1  -5  10         17.83         34.63        35.93 o
   2  -5  10        112.54        104.98        17.19 o
   3  -5  10        302.30        306.81        14.31 o
   4  -5  10         21.37         13.49         7.06 o
   5  -5  10          3.04         -2.40         8.98 o
   6  -5  10          8.34          7.38         7.16 o
   7  -5  10         36.51         15.31        13.77 o
   8  -5  10          9.75         27.19         9.97 o
 -12  -4  10         10.93         21.08        12.10 o
 -11  -4  10         33.49         21.75        11.74 o
 -10  -4  10          3.83          3.61         9.96 o
  -9  -4  10         90.01         74.64        12.16 o
  -8  -4  10         54.09         54.13         9.13 o
  -7  -4  10         28.16         37.78         8.23 o
  -6  -4  10         82.04         64.29         8.82 o
  -5  -4  10         60.42         71.12         8.96 o
  -4  -4  10        133.14        142.82        10.32 o
  -3  -4  10         69.27         72.95         8.27 o
  -2  -4  10         87.46         95.49        15.35 o
  -1  -4  10          0.77          6.37         4.62 o
   0  -4  10        116.49        116.29        15.14 o
   1  -4  10        340.08        308.15        20.73 o
   2  -4  10        240.07        245.63        13.05 o
   3  -4  10         36.09         41.06        11.20 o
   4  -4  10        219.29        210.53        12.41 o
   5  -4  10         31.63         20.51         6.87 o
   6  -4  10         38.38         22.62         8.32 o
   7  -4  10         30.15         25.44        18.22 o
   8  -4  10         81.46         75.67        23.89 o
   9  -4  10         51.58         70.70        23.53 o
 -13  -3  10          6.42         23.37        16.48 o
 -12  -3  10         81.34         94.42        13.19 o
 -11  -3  10         22.92         23.99        10.79 o
 -10  -3  10          8.70         12.78         7.43 o
  -9  -3  10          5.84         14.19         6.03 o
  -8  -3  10        104.95        125.58         9.42 o
  -7  -3  10        138.98        142.76         8.96 o
  -6  -3  10          0.68          0.30         4.12 o
  -5  -3  10        121.80        128.39         9.99 o
  -4  -3  10        193.01        187.59        11.04 o
  -3  -3  10        110.30        122.42         9.34 o
  -2  -3  10         12.32          6.81         5.53 o
  -1  -3  10        425.64        432.78        17.83 o
   0  -3  10        217.12        226.00        12.78 o
   1  -3  10         67.04         73.14         9.32 o
   2  -3  10        115.55        108.88         9.19 o
   3  -3  10        451.44        433.55        15.10 o
   4  -3  10         24.44         21.99         6.54 o
   5  -3  10        103.91        112.02        15.12 o
   6  -3  10         42.57         35.23         8.87 o
   7  -3  10         91.78         98.65        12.33 o
   8  -3  10         21.70         35.48        11.60 o
   9  -3  10         62.71         79.33        22.42 o
 -13  -2  10         76.90         78.79        12.76 o
 -12  -2  10         74.70         98.30        13.62 o
 -11  -2  10          4.14          8.07         9.08 o
 -10  -2  10         63.53        103.63        23.30 o
  -9  -2  10        139.23        150.40        10.40 o
  -8  -2  10         54.91         58.41         7.28 o
  -7  -2  10         41.42         42.80         6.61 o
  -6  -2  10        345.75        302.07        14.28 o
  -5  -2  10        356.60        353.44        12.47 o
  -4  -2  10         77.44         72.30         6.99 o
  -3  -2  10        182.50        202.07         8.92 o
  -2  -2  10        371.56        357.39        11.58 o
  -1  -2  10        560.44        595.28        13.86 o
   0  -2  10        162.88        164.68        10.98 o
   1  -2  10         63.66         77.03         9.38 o
   2  -2  10        100.73         98.62         8.32 o
   3  -2  10         53.62         42.16         6.67 o
   4  -2  10         39.72         39.42         7.89 o
   5  -2  10         20.32         15.11        12.33 o
   6  -2  10        131.26        129.02        12.38 o
   7  -2  10         15.49         16.41         9.69 o
   8  -2  10         84.87        103.13        14.78 o
   9  -2  10         17.63          9.18        13.69 o
 -13  -1  10         13.61         14.60         8.75 o
 -12  -1  10         15.43         16.45         8.27 o
 -11  -1  10          3.93          3.48         6.50 o
 -10  -1  10         33.06         43.86         8.92 o
  -9  -1  10         24.97         19.23         7.24 o
  -8  -1  10         77.51         84.06         7.69 o
  -7  -1  10          6.17          7.83         4.63 o
  -6  -1  10         76.80         81.82         7.47 o
  -5  -1  10         38.65         33.98         4.81 o
  -4  -1  10        294.35        263.48         8.87 o
  -3  -1  10         35.51         36.66         4.68 o
  -2  -1  10        516.42        494.34        12.45 o
  -1  -1  10         23.53         28.37         4.18 o
   0  -1  10        247.40        265.62         8.38 o
   1  -1  10         19.10         15.15         5.05 o
   2  -1  10        633.47        566.31        16.11 o
   3  -1  10        126.43        122.26        13.09 o
   4  -1  10          3.68          2.60         6.12 o
   5  -1  10         50.47         49.39        10.77 o
   6  -1  10        134.24        138.69        17.94 o
   7  -1  10        231.42        246.85        19.08 o
   8  -1  10         16.22         34.31         9.29 o
   9  -1  10         48.56         40.65        14.25 o
  10  -1  10         56.75         77.14        18.16 o
 -13   0  10          6.30         16.97         8.56 o
 -12   0  10         26.05         24.07         8.71 o
 -11   0  10         15.54         16.69         7.89 o
 -10   0  10         27.10         19.62         7.37 o
  -9   0  10         74.64         85.66        14.59 o
  -8   0  10          8.64          3.88         4.49 o
  -7   0  10        630.94        640.02        18.22 o
  -6   0  10         52.42         57.61         5.35 o
  -5   0  10         28.11         23.91         4.48 o
  -4   0  10         45.43         38.74         4.90 o
  -3   0  10        204.87        219.50         8.21 o
  -2   0  10         84.74         77.17         5.80 o
  -1   0  10         75.72         79.04         5.82 o
   0   0  10        248.46        228.32         8.52 o
   1   0  10        406.32        375.51        13.01 o
   2   0  10         85.08         73.13         8.94 o
   3   0  10        547.93        527.31        24.38 o
   4   0  10         50.64         52.47        14.09 o
   5   0  10         30.93         25.63         8.87 o
   6   0  10        199.39        217.29        14.70 o
   7   0  10          0.63          3.94        10.46 o
   8   0  10         33.55         27.91         9.20 o
   9   0  10         78.89        130.56        19.65 o
  10   0  10         77.02        107.58        20.96 o
 -13   1  10         13.74         20.39         8.67 o
 -12   1  10         15.24         15.80        13.85 o
 -11   1  10          4.75         13.77         9.45 o
 -10   1  10         32.45         27.28         7.83 o
  -9   1  10         25.08         12.83         6.45 o
  -8   1  10         75.86         87.65         9.46 o
  -7   1  10          6.18          6.82         4.29 o
  -6   1  10         76.57        100.42         7.88 o
  -5   1  10         38.06         48.25         6.32 o
  -4   1  10        283.94        263.00        10.86 o
  -3   1  10         38.74         37.56         5.81 o
  -2   1  10        515.32        482.94        14.90 o
  -1   1  10         23.23         21.61         5.04 o
   0   1  10        237.39        242.89        10.07 o
   1   1  10         18.12         10.03         5.79 o
   2   1  10        625.79        589.63        21.12 o
   3   1  10        123.13        116.93        10.16 o
   4   1  10          4.18         12.60         7.72 o
   5   1  10         50.73         59.23         9.20 o
   6   1  10        134.66        135.68        15.05 o
   7   1  10        228.54        255.61        16.00 o
   8   1  10         15.66         27.93        11.45 o
   9   1  10         48.25         80.62        12.66 o
  10   1  10         57.78         81.41        17.79 o
 -13   2  10         75.24         83.45        39.72 o
 -12   2  10         73.05         61.01        13.35 o
 -11   2  10          4.26          2.54         6.23 o
 -10   2  10         65.37         72.64        17.09 o
  -9   2  10        139.88        139.11        11.42 o
  -8   2  10         53.32         55.11         6.24 o
  -7   2  10         41.90         32.81         5.43 o
  -6   2  10        356.94        328.40        12.22 o
  -5   2  10        361.20        347.70        12.64 o
  -4   2  10         77.60         76.68         7.31 o
  -3   2  10        177.74        171.61         9.21 o
  -2   2  10        385.65        368.16        13.19 o
  -1   2  10        569.97        587.42        17.30 o
   0   2  10        160.43        162.65         9.28 o
   1   2  10         58.13         63.74         8.59 o
   2   2  10         99.76        102.50        10.43 o
   3   2  10         54.22         54.65         6.89 o
   4   2  10         38.42         45.84        10.61 o
   5   2  10         17.62         23.02         7.50 o
   6   2  10        127.66        148.89        12.67 o
   7   2  10         16.00         14.34         7.46 o
   8   2  10         85.50        126.42        13.14 o
   9   2  10         16.64         14.84         8.01 o
 -13   3  10          6.76         11.23        14.09 o
 -12   3  10         80.47         80.14        14.86 o
 -11   3  10         22.97         18.82         9.93 o
 -10   3  10          9.79          8.78         8.31 o
  -9   3  10          5.94          4.95         7.27 o
  -8   3  10        103.99        127.00         9.75 o
  -7   3  10        136.34        133.77        11.52 o
  -6   3  10          0.88         -1.77         3.68 o
  -5   3  10        124.46        139.13        11.55 o
  -4   3  10        195.24        195.33         9.62 o
  -3   3  10        107.08        108.32         7.98 o
  -2   3  10         12.24         20.48         5.12 o
  -1   3  10        429.56        414.92        15.59 o
   0   3  10        213.81        207.18         9.13 o
   1   3  10         64.83         78.51         7.25 o
   2   3  10        113.36         96.32        11.08 o
   3   3  10        452.81        450.41        21.01 o
   4   3  10         24.44         23.29         6.12 o
   5   3  10        104.09        106.58        13.07 o
   6   3  10         44.95         39.31         9.29 o
   7   3  10         93.06        100.18        12.89 o
   8   3  10         21.45         23.60         8.67 o
   9   3  10         62.97         73.42        13.58 o
 -12   4  10         11.22         14.25        12.40 o
 -11   4  10         33.82         20.01        10.46 o
 -10   4  10          3.41          8.79         8.81 o
  -9   4  10         92.96        108.52        14.54 o
  -8   4  10         54.28         48.35        10.79 o
  -7   4  10         28.32         16.60         7.12 o
  -6   4  10         87.46         85.79         9.38 o
  -5   4  10         61.48         74.44         9.00 o
  -4   4  10        131.85        125.83         8.37 o
  -3   4  10         71.28         76.36         7.57 o
  -2   4  10         86.96         90.47         7.82 o
  -1   4  10          0.72         -2.46         3.86 o
   0   4  10        116.71        116.82        10.85 o
   1   4  10        341.82        287.84        14.93 o
   2   4  10        238.24        256.06        14.38 o
   3   4  10         36.06         23.11         8.36 o
   4   4  10        219.68        206.52        30.09 o
   5   4  10         32.60         42.16         8.82 o
   6   4  10         38.11         29.72         8.06 o
   7   4  10         29.36         19.60         7.85 o
   8   4  10         84.35        131.86        13.89 o
   9   4  10         54.55         66.64        12.62 o
 -11   5  10         10.31          9.66         9.17 o
 -10   5  10         76.97         71.50        13.37 o
  -9   5  10         12.89         19.59         9.14 o
  -8   5  10         22.93         24.21         9.80 o
  -7   5  10         16.85         10.60         6.21 o
  -6   5  10        138.10        160.32        12.00 o
  -5   5  10         32.83         28.07         6.95 o
  -4   5  10        256.79        264.18        14.84 o
  -3   5  10        120.50        108.48        11.60 o
  -2   5  10        136.29        159.75         9.72 o
  -1   5  10        223.08        244.15        11.77 o
   0   5  10         47.34         51.51         8.52 o
   1   5  10         16.79         10.65         6.69 o
   2   5  10        115.25        139.66        20.23 o
   3   5  10        302.69        282.59        16.54 o
   4   5  10         19.56         15.86         7.27 o
   5   5  10          3.04         -4.42         5.61 o
   6   5  10          8.30         25.22        10.69 o
   7   5  10         38.04         33.96        11.98 o
   8   5  10          9.86         16.49        11.09 o
 -11   6  10          2.18          0.00        13.28 o
 -10   6  10          1.62         -0.08         8.67 o
  -9   6  10         36.57         16.50         9.47 o
  -8   6  10          0.61          2.07         7.60 o
  -7   6  10         12.08         18.75         8.54 o
  -6   6  10         10.99         11.47         6.66 o
  -5   6  10         34.71         23.97        10.55 o
  -4   6  10         13.81          0.51         6.37 o
  -3   6  10          9.35          5.50         6.21 o
  -2   6  10         50.12         57.91        10.80 o
  -1   6  10         55.32         59.65        12.39 o
   0   6  10         87.22         74.07        13.25 o
   1   6  10         81.61         82.28        11.01 o
   2   6  10         70.77         79.15        18.82 o
   3   6  10          8.79          8.68         6.68 o
   4   6  10         48.78         44.57         9.72 o
   5   6  10         71.29         82.69        12.34 o
   6   6  10         65.14         85.17        16.42 o
   7   6  10         49.75         67.68        14.88 o
  -9   7  10          4.89          7.49         9.75 o
  -8   7  10         55.27         40.83        12.82 o
  -7   7  10         32.38         10.19         7.47 o
  -6   7  10         77.44         67.87        10.64 o
  -5   7  10         78.78         60.90        18.10 o
  -4   7  10        310.40        348.45        22.94 o
  -3   7  10        133.65        146.18        20.73 o
  -2   7  10         47.34         34.69        11.27 o
  -1   7  10        192.75        207.61        31.74 o
   0   7  10        160.19        170.95        19.51 o
   1   7  10         13.26         -3.69        13.16 o
   2   7  10         59.11         47.10        12.11 o
   3   7  10        162.79        182.48        18.39 o
   4   7  10         37.73         31.88        10.08 o
   5   7  10         11.73          6.84         7.58 o
   6   7  10         39.95         42.11        19.04 o
  -8   8  10          1.85          9.01        10.25 o
  -7   8  10         25.22         12.51         9.49 o
  -6   8  10         82.01         69.23        11.59 o
  -5   8  10         36.24         38.95        10.13 o
  -4   8  10         44.64         48.91        11.04 o
  -3   8  10         23.39         39.44        18.52 o
  -2   8  10          6.86          5.97         8.81 o
  -1   8  10         57.49         73.59        21.37 o
   0   8  10          2.53          4.18         9.78 o
   1   8  10         21.01         20.51        10.39 o
   2   8  10         10.29         14.68        10.28 o
   3   8  10          1.94          6.47         9.67 o
   4   8  10         12.49          8.87         9.58 o
  -5   9  10          9.89         12.95         8.96 o
  -4   9  10         57.39         45.16        13.24 o
  -3   9  10         42.77         55.77        14.26 o
  -2   9  10         32.98         26.31        11.88 o
  -1   9  10         14.49         22.41        11.45 o
   0   9  10         48.72         63.03        15.62 o
   1   9  10         22.31         23.76        12.01 o
  -7  -8  11         90.41        106.66        18.50 o
  -6  -8  11        115.45        129.13        17.96 o
  -5  -8  11         64.15         56.57        16.18 o
  -4  -8  11         29.63         37.84        13.09 o
  -3  -8  11        107.18        101.40        16.91 o
  -2  -8  11         90.14        117.03        18.16 o
  -1  -8  11         21.24         16.01        11.68 o
   0  -8  11         19.44         22.51        11.56 o
   1  -8  11         13.77         14.42        10.24 o
   2  -8  11         14.12         39.00        11.16 o
   3  -8  11          6.40         21.78        10.30 o
  -9  -7  11          0.39          5.10         8.76 o
  -8  -7  11         61.88         55.50        10.89 o
  -7  -7  11        146.88        170.69        14.32 o
  -6  -7  11         63.15         50.16        10.47 o
  -5  -7  11         82.15         76.41        11.00 o
  -4  -7  11        209.49        177.99        18.90 o
  -3  -7  11         33.30         19.69        11.81 o
  -2  -7  11         42.86         43.82        12.63 o
  -1  -7  11         26.85         36.64        11.89 o
   0  -7  11         34.07         38.81        25.68 o
   1  -7  11         24.98         24.23        19.04 o
   2  -7  11         35.27         37.62        10.32 o
   3  -7  11         34.21         23.17        10.12 o
   4  -7  11          1.00         -5.33         9.10 o
   5  -7  11         21.49         20.49         9.08 o
 -10  -6  11         57.08         64.14        14.18 o
  -9  -6  11         40.46         35.41         9.82 o
  -8  -6  11          8.43         23.25         8.82 o
  -7  -6  11         46.57         54.59         9.67 o
  -6  -6  11        113.54        116.20        12.16 o
  -5  -6  11        130.05        143.63        11.96 o
  -4  -6  11         31.17         43.40         8.27 o
  -3  -6  11        201.32        216.25        27.20 o
  -2  -6  11         89.87         95.40        15.08 o
  -1  -6  11          1.53         19.15        10.52 o
   0  -6  11         29.59         23.93        11.71 o
   1  -6  11         77.26         78.30        14.44 o
   2  -6  11        157.53        156.24        15.72 o
   3  -6  11          2.61          3.46         7.96 o
   4  -6  11         51.76         44.11         9.08 o
   5  -6  11         22.26         19.79         8.66 o
   6  -6  11        184.52        200.93        16.35 o
 -11  -5  11         19.56          7.52        10.50 o
 -10  -5  11          8.03         10.12         9.98 o
  -9  -5  11          8.60         -4.28         7.40 o
  -8  -5  11         21.40         21.51         8.43 o
  -7  -5  11        175.14        166.14        12.98 o
  -6  -5  11         19.38         27.65         9.98 o
  -5  -5  11         30.73         31.02         7.91 o
  -4  -5  11         44.07         52.73         8.53 o
  -3  -5  11         45.41         32.97         7.56 o
  -2  -5  11         36.72         33.50        11.13 o
  -1  -5  11        139.22        149.46        16.00 o
   0  -5  11          5.91         17.41         9.77 o
   1  -5  11         24.49         14.70        18.81 o
   2  -5  11        161.97        177.54        14.56 o
   3  -5  11        273.21        288.95        14.44 o
   4  -5  11         18.09         30.04         8.18 o
   5  -5  11         61.72         52.26         9.31 o
   6  -5  11         32.41         35.29         9.73 o
   7  -5  11        178.01        168.80        15.47 o
 -12  -4  11         34.86         30.64        13.11 o
 -11  -4  11          2.10          7.86        11.82 o
 -10  -4  11        141.43        125.42        29.12 o
  -9  -4  11        159.42        158.12        22.58 o
  -8  -4  11         70.80         49.65         9.34 o
  -7  -4  11        138.59        130.16        11.38 o
  -6  -4  11        454.17        429.96        22.28 o
  -5  -4  11        125.46        129.81        10.52 o
  -4  -4  11         17.45         11.36         6.18 o
  -3  -4  11        139.19        150.76        28.10 o
  -2  -4  11        100.38         98.47        17.47 o
  -1  -4  11         52.40         44.17        22.48 o
   0  -4  11        254.27        241.25        18.44 o
   1  -4  11         71.67         73.23         9.99 o
   2  -4  11         39.15         47.60         9.92 o
   3  -4  11         21.59         21.18         7.23 o
   4  -4  11         77.93         72.29         9.12 o
   5  -4  11         75.73         53.59        10.08 o
   6  -4  11         93.38        110.32        12.83 o
   7  -4  11         41.10         38.51        16.96 o
   8  -4  11         22.85         16.36        16.48 o
 -12  -3  11         16.35         23.32        12.20 o
 -11  -3  11         48.30         40.50        24.23 o
 -10  -3  11         59.76         72.37        20.33 o
  -9  -3  11         72.80         82.46        11.64 o
  -8  -3  11        153.32        144.43        18.48 o
  -7  -3  11         40.56         44.87         9.67 o
  -6  -3  11         48.27         52.70         8.30 o
  -5  -3  11        132.35        131.01        17.98 o
  -4  -3  11        127.82        125.18        10.10 o
  -3  -3  11        121.81        113.29         9.44 o
  -2  -3  11          7.62          5.31         4.80 o
  -1  -3  11         32.93         19.98         7.02 o
   0  -3  11        166.65        157.34        14.12 o
   1  -3  11        146.40        157.13        11.90 o
   2  -3  11         80.52         89.66        11.53 o
   3  -3  11        106.48        113.20         9.73 o
   4  -3  11         44.80         36.20         8.65 o
   5  -3  11         33.42         17.80        12.94 o
   6  -3  11        156.92        166.00        14.52 o
   7  -3  11         77.91         78.83        14.51 o
   8  -3  11         10.73          8.03        10.87 o
 -13  -2  11         63.70         77.02        12.68 o
 -12  -2  11         49.47         57.40        11.34 o
 -11  -2  11          2.46         16.19         8.03 o
 -10  -2  11        139.14        145.65        12.99 o
  -9  -2  11        146.15        157.79        10.29 o
  -8  -2  11          4.73          5.66         5.24 o
  -7  -2  11        147.33        140.44         9.19 o
  -6  -2  11        139.92        136.49        11.23 o
  -5  -2  11         37.86         45.13         6.20 o
  -4  -2  11         36.04         35.89         5.69 o
  -3  -2  11        417.43        399.59        11.34 o
  -2  -2  11        107.40        112.51         6.36 o
  -1  -2  11         74.12         70.99         6.91 o
   0  -2  11         69.53         66.10         8.83 o
   1  -2  11        529.73        499.39        23.27 o
   2  -2  11         51.02         48.52         6.82 o
   3  -2  11         29.46         37.63         8.68 o
   4  -2  11        129.16        134.16        12.20 o
   5  -2  11        207.82        205.82        14.04 o
   6  -2  11          9.73         -7.77         7.77 o
   7  -2  11         21.66         17.20        10.40 o
   8  -2  11         26.90         33.03        10.21 o
   9  -2  11         29.16         20.62        13.16 o
 -13  -1  11          7.78         13.48         8.35 o
 -12  -1  11          9.11          4.00         9.15 o
 -11  -1  11         11.10         12.43         7.75 o
 -10  -1  11         12.59         10.04         8.41 o
  -9  -1  11         47.54         55.14         9.42 o
  -8  -1  11        100.98         94.35        10.95 o
  -7  -1  11          6.93          4.05         3.78 o
  -6  -1  11         39.29         35.75         4.79 o
  -5  -1  11        175.47        164.34        11.34 o
  -4  -1  11        815.62        747.54        17.13 o
  -3  -1  11        157.08        149.98         7.36 o
  -2  -1  11        271.50        266.90         9.25 o
  -1  -1  11        494.58        479.86        12.55 o
   0  -1  11       1109.68       1047.25        25.33 o
   1  -1  11        389.65        362.36        15.85 o
   2  -1  11        238.09        219.46        12.57 o
   3  -1  11        313.71        313.13        14.95 o
   4  -1  11         96.03         98.45        32.50 o
   5  -1  11         59.98         69.97        12.50 o
   6  -1  11        142.48        163.20        41.87 o
   7  -1  11         61.48         59.40        21.84 o
   8  -1  11          4.38          7.19         8.08 o
   9  -1  11         53.52         40.25        27.20 o
 -13   0  11         82.85         75.40        12.47 o
 -12   0  11         32.99         35.30         9.60 o
 -11   0  11          0.04          9.18         7.21 o
 -10   0  11          3.25          2.03         6.15 o
  -9   0  11         88.46         75.66        12.45 o
  -8   0  11         93.01         90.66         8.93 o
  -7   0  11          4.39         13.86         4.93 o
  -6   0  11         49.05         51.76         5.43 o
  -5   0  11        320.50        328.06        10.35 o
  -4   0  11        145.34        139.32         8.07 o
  -3   0  11        625.33        641.85        15.56 o
  -2   0  11         69.23         76.35         6.20 o
  -1   0  11        189.98        188.83         8.09 o
   0   0  11        446.90        408.76        11.83 o
   1   0  11        862.16        840.23        22.12 o
   2   0  11        295.77        278.04        21.66 o
   3   0  11         53.65         56.86        11.42 o
   4   0  11         32.08         36.56        10.26 o
   5   0  11         36.13         36.69        10.15 o
   6   0  11          1.53         -5.93         5.93 o
   7   0  11         15.94         12.17         7.72 o
   8   0  11        156.81        198.83        19.19 o
   9   0  11         31.35         36.93        10.21 o
 -13   1  11          7.77          0.30        10.83 o
 -12   1  11          8.71         26.16         8.95 o
 -11   1  11         11.68          8.38         9.22 o
 -10   1  11         11.85         10.25         6.58 o
  -9   1  11         48.67         64.86         9.69 o
  -8   1  11         99.54        114.58         8.49 o
  -7   1  11          5.79          8.03         4.50 o
  -6   1  11         39.22         35.42         5.80 o
  -5   1  11        181.47        164.67         9.33 o
  -4   1  11        819.93        803.24        21.45 o
  -3   1  11        155.54        160.81         9.34 o
  -2   1  11        271.33        269.67        11.82 o
  -1   1  11        491.26        494.36        16.53 o
   0   1  11       1118.58       1057.46        27.92 o
   1   1  11        392.37        361.42        16.16 o
   2   1  11        238.07        213.08        15.33 o
   3   1  11        315.21        284.66        14.90 o
   4   1  11         96.86        111.44        14.03 o
   5   1  11         59.00         51.65         9.15 o
   6   1  11        141.51        142.40        13.61 o
   7   1  11         63.59         65.74        10.94 o
   8   1  11          4.17          4.26         7.37 o
   9   1  11         54.56         71.71        29.61 o
 -13   2  11         64.41         61.42        22.42 o
 -12   2  11         51.54         42.04        11.85 o
 -11   2  11          2.45         -0.24         7.53 o
 -10   2  11        142.51        130.28        12.54 o
  -9   2  11        147.47        152.59        25.07 o
  -8   2  11          4.37         11.79         4.51 o
  -7   2  11        147.37        152.41         9.05 o
  -6   2  11        143.75        153.77         9.08 o
  -5   2  11         39.44         41.00         6.61 o
  -4   2  11         36.06         24.55         5.55 o
  -3   2  11        412.50        408.19        14.26 o
  -2   2  11        105.22        118.14         8.64 o
  -1   2  11         76.51         68.60         7.43 o
   0   2  11         66.88         75.61         7.51 o
   1   2  11        517.47        470.08        18.99 o
   2   2  11         48.61         55.14        11.22 o
   3   2  11         29.40         31.71         6.46 o
   4   2  11        124.27        123.17         9.83 o
   5   2  11        201.29        218.73        14.22 o
   6   2  11          9.10         12.93         7.34 o
   7   2  11         22.84         24.08         8.84 o
   8   2  11         26.98         25.50        11.37 o
   9   2  11         28.59         56.31        11.97 o
 -12   3  11         16.84         13.97         9.86 o
 -11   3  11         48.54         42.97        11.68 o
 -10   3  11         59.12         50.41        22.54 o
  -9   3  11         73.52         70.00        12.78 o
  -8   3  11        151.41        170.97        11.30 o
  -7   3  11         38.68         45.51         6.15 o
  -6   3  11         47.57         53.49         6.62 o
  -5   3  11        137.41        128.03         8.39 o
  -4   3  11        126.52        129.83         8.59 o
  -3   3  11        121.28        123.53         8.67 o
  -2   3  11          7.17          4.25         4.88 o
  -1   3  11         35.67         37.76         6.16 o
   0   3  11        171.80        151.20        12.52 o
   1   3  11        148.28        146.49        11.28 o
   2   3  11         78.18         84.36         7.63 o
   3   3  11        108.43        102.82         9.12 o
   4   3  11         45.81         50.45         7.62 o
   5   3  11         33.48         31.26         8.19 o
   6   3  11        153.85        164.16        13.01 o
   7   3  11         76.77         62.57        13.57 o
   8   3  11         10.91          7.03         7.37 o
 -12   4  11         34.21         15.66        10.38 o
 -11   4  11          2.08          5.53         8.27 o
 -10   4  11        140.40        152.22        29.53 o
  -9   4  11        157.19        157.16        28.65 o
  -8   4  11         68.84         55.15        11.56 o
  -7   4  11        138.16        146.08        17.26 o
  -6   4  11        444.17        422.01        29.60 o
  -5   4  11        120.30        133.48        10.71 o
  -4   4  11         17.52         22.92         5.35 o
  -3   4  11        135.86        150.79         9.23 o
  -2   4  11         99.58        113.85         8.90 o
  -1   4  11         50.60         56.60         7.19 o
   0   4  11        257.69        249.83        15.95 o
   1   4  11         66.75         64.42        10.65 o
   2   4  11         38.16         33.71         7.59 o
   3   4  11         21.60         37.73        12.33 o
   4   4  11         81.17        100.23        12.45 o
   5   4  11         73.99         80.81        11.60 o
   6   4  11         92.76         96.88        16.25 o
   7   4  11         42.23         43.87        13.05 o
   8   4  11         24.33          7.83         9.71 o
 -11   5  11         19.16         21.64         9.85 o
 -10   5  11          7.95         10.32         9.09 o
  -9   5  11          8.29         -0.09         8.13 o
  -8   5  11         21.74          8.33         8.67 o
  -7   5  11        175.64        188.62        13.08 o
  -6   5  11         19.05         19.72         9.87 o
  -5   5  11         30.29         38.46         8.31 o
  -4   5  11         41.37         58.84         9.26 o
  -3   5  11         46.81         60.45         9.64 o
  -2   5  11         36.79         58.06         9.39 o
  -1   5  11        145.14        134.25         9.81 o
   0   5  11          4.83          5.39         6.13 o
   1   5  11         23.96         24.77         7.52 o
   2   5  11        162.01        137.09        12.66 o
   3   5  11        276.22        251.76        21.48 o
   4   5  11         18.49         24.49         8.63 o
   5   5  11         62.61         60.48        11.20 o
   6   5  11         31.67         37.95        13.92 o
   7   5  11        176.76        172.59        19.52 o
 -10   6  11         55.71         46.90        12.54 o
  -9   6  11         39.92         33.10        11.97 o
  -8   6  11          8.93          3.69         8.85 o
  -7   6  11         45.62         41.34        10.87 o
  -6   6  11        110.58        123.67        18.63 o
  -5   6  11        129.76        117.58        12.11 o
  -4   6  11         30.99         18.73        12.36 o
  -3   6  11        199.47        195.09        14.31 o
  -2   6  11         90.24        105.63        12.91 o
  -1   6  11          1.24         -2.91         7.75 o
   0   6  11         30.27         26.00        11.18 o
   1   6  11         77.33         87.79        11.98 o
   2   6  11        158.37        153.51        17.52 o
   3   6  11          2.64         -5.79         6.21 o
   4   6  11         53.16         41.19        15.58 o
   5   6  11         22.70         27.35         9.89 o
   6   6  11        184.68        229.80        25.33 o
  -9   7  11          0.43         -7.20         7.20 o
  -8   7  11         63.48         52.81        14.44 o
  -7   7  11        149.38        161.07        14.38 o
  -6   7  11         63.86         81.25        11.77 o
  -5   7  11         82.13         75.70        11.67 o
  -4   7  11        213.55        211.69        15.70 o
  -3   7  11         34.68         56.25        10.85 o
  -2   7  11         42.54         29.16        11.22 o
  -1   7  11         25.36         23.92        10.58 o
   0   7  11         35.48         22.00        11.65 o
   1   7  11         25.43         12.24        19.04 o
   2   7  11         36.48         17.15        13.39 o
   3   7  11         35.99         43.37        12.92 o
   4   7  11          1.04         -0.13         7.53 o
   5   7  11         21.05         14.20         8.69 o
  -7   8  11         90.84         79.68        26.15 o
  -6   8  11        119.02        150.25        15.04 o
  -5   8  11         64.80         64.44        11.90 o
  -4   8  11         29.74         36.78        10.02 o
  -3   8  11        107.99        134.73        19.45 o
  -2   8  11         87.53         84.61        16.29 o
  -1   8  11         20.33          2.44         8.64 o
   0   8  11         19.36         22.97        10.45 o
   1   8  11         13.69          9.56        10.37 o
   2   8  11         12.83         18.55        12.75 o
   3   8  11          6.30         13.42         9.84 o
  -5  -8  12         85.72         55.53        14.70 o
  -4  -8  12         22.58         26.56        13.48 o
  -3  -8  12         60.40         41.85        13.80 o
  -2  -8  12         31.17         20.34        13.23 o
  -1  -8  12         13.90          8.20        13.74 o
   0  -8  12         55.63         53.86        15.27 o
   1  -8  12         49.79         65.43        13.25 o
  -8  -7  12         57.19         51.15        10.69 o
  -7  -7  12         28.72         16.01         9.16 o
  -6  -7  12         42.82         25.22         9.37 o
  -5  -7  12          4.40          6.26        12.83 o
  -4  -7  12         30.96         31.37        12.95 o
  -3  -7  12         66.55         64.56        14.44 o
  -2  -7  12          0.21          4.95        10.54 o
  -1  -7  12         44.10         18.08        12.66 o
   0  -7  12         59.67         37.06        12.41 o
   1  -7  12         48.50         53.11        23.36 o
   2  -7  12         18.32         15.28        13.46 o
   3  -7  12         92.14         78.14        11.36 o
   4  -7  12         15.49         -1.24         9.62 o
  -9  -6  12         12.31         21.09         9.16 o
  -8  -6  12          1.09          5.59         7.83 o
  -7  -6  12         44.52         52.02        11.02 o
  -6  -6  12        126.68        135.92        13.18 o
  -5  -6  12         10.41         17.83         8.07 o
  -4  -6  12          2.18         21.10        19.63 o
  -3  -6  12         48.08         53.26        21.84 o
  -2  -6  12        161.52        196.96        18.97 o
  -1  -6  12          8.74          9.74         9.85 o
   0  -6  12          8.01         17.93        11.12 o
   1  -6  12         87.59         95.36        15.83 o
   2  -6  12         55.34         52.63         9.18 o
   3  -6  12          9.11          3.84         7.91 o
   4  -6  12        134.50        117.24        15.40 o
   5  -6  12        105.32         92.15        13.28 o
 -11  -5  12         57.46         47.99        22.83 o
 -10  -5  12         37.96         41.80        12.55 o
  -9  -5  12         15.46          9.36        10.25 o
  -8  -5  12         46.83         57.13        11.79 o
  -7  -5  12         17.45         27.33         8.18 o
  -6  -5  12          6.90          4.02         6.62 o
  -5  -5  12         26.80         20.74         7.25 o
  -4  -5  12         73.10         96.09        16.99 o
  -3  -5  12         93.12         93.76        31.51 o
  -2  -5  12         44.83         53.14        15.78 o
  -1  -5  12         66.90         47.85        12.47 o
   0  -5  12         26.35         41.36        15.72 o
   1  -5  12          4.99         14.50        11.33 o
   2  -5  12        119.91        135.77        17.40 o
   3  -5  12        221.83        228.89        13.76 o
   4  -5  12         10.91         24.78         9.66 o
   5  -5  12         22.57         11.66        18.09 o
   6  -5  12        239.47        219.70        28.11 o
 -11  -4  12          2.06          7.58        10.34 o
 -10  -4  12         96.21        107.43        16.86 o
  -9  -4  12         92.90         80.99        11.38 o
  -8  -4  12         48.50         62.74        11.82 o
  -7  -4  12        122.47        126.31        11.77 o
  -6  -4  12        160.49        175.90        12.50 o
  -5  -4  12        111.59        117.29        10.79 o
  -4  -4  12          4.60          7.96         8.28 o
  -3  -4  12         82.67        110.08        20.29 o
  -2  -4  12         57.97         59.16        13.02 o
  -1  -4  12         15.52          3.16         9.33 o
   0  -4  12         36.22         18.32         7.66 o
   1  -4  12         55.78         59.28        10.04 o
   2  -4  12         87.38         93.36         9.94 o
   3  -4  12         21.52         23.83         9.35 o
   4  -4  12         72.16         71.74        10.82 o
   5  -4  12         31.30         13.31         8.27 o
   6  -4  12         24.56         23.48         9.31 o
   7  -4  12         22.04         37.20        10.38 o
 -12  -3  12         11.52         12.53        10.94 o
 -11  -3  12         26.84         10.96        15.84 o
 -10  -3  12         63.41         68.72        14.38 o
  -9  -3  12         22.91         11.15         7.83 o
  -8  -3  12          5.47          6.38         8.45 o
  -7  -3  12        137.45        143.22        11.92 o
  -6  -3  12        209.40        204.83        13.17 o
  -5  -3  12          8.62         10.83         6.78 o
  -4  -3  12         86.20         73.70         8.62 o
  -3  -3  12        105.54        131.15         9.80 o
  -2  -3  12          7.55          3.84         6.42 o
  -1  -3  12        141.81        137.56        15.95 o
   0  -3  12         45.85         37.83         8.24 o
   1  -3  12         31.97         37.33         8.82 o
   2  -3  12         77.96         84.16         8.96 o
   3  -3  12         73.47         55.76         9.67 o
   4  -3  12         12.02          9.05         9.07 o
   5  -3  12         88.69         84.29        11.55 o
   6  -3  12         67.70         70.21        12.02 o
   7  -3  12         31.22         40.43        25.68 o
   8  -3  12         27.20         37.12        13.71 o
 -12  -2  12         22.36         49.30        14.45 o
 -11  -2  12          3.39          7.84         7.50 o
 -10  -2  12         94.08        119.14        13.26 o
  -9  -2  12        154.02        133.53        10.12 o
  -8  -2  12          6.55          9.97         5.48 o
  -7  -2  12         47.41         41.36         7.43 o
  -6  -2  12        108.66        106.40         8.42 o
  -5  -2  12        136.64        123.11         7.19 o
  -4  -2  12         27.05         25.72         4.64 o
  -3  -2  12        460.80        440.09        12.27 o
  -2  -2  12        115.15        112.20         6.51 o
  -1  -2  12        166.14        165.08         9.09 o
   0  -2  12         18.65         29.14         7.38 o
   1  -2  12        205.48        186.60        17.60 o
   2  -2  12        100.36         96.19        12.19 o
   3  -2  12         35.85         36.38         8.33 o
   4  -2  12          2.88          6.25         7.19 o
   5  -2  12         43.96         47.77         9.96 o
   6  -2  12         66.44         51.98        13.15 o
   7  -2  12          0.24         11.31        10.09 o
   8  -2  12         40.02         30.77        12.29 o
 -13  -1  12          8.77         24.95        11.99 o
 -12  -1  12         20.26         25.28        11.75 o
 -11  -1  12         34.99         39.03         9.42 o
 -10  -1  12         41.17         40.47        12.78 o
  -9  -1  12         11.39         20.25         7.04 o
  -8  -1  12         88.37         87.28         8.41 o
  -7  -1  12        116.09        101.08         8.65 o
  -6  -1  12         36.11         38.28         5.31 o
  -5  -1  12         15.64         11.50         4.27 o
  -4  -1  12        427.63        425.72        12.21 o
  -3  -1  12        403.32        395.97        11.69 o
  -2  -1  12         91.41         98.05         6.49 o
  -1  -1  12        281.99        249.74        10.87 o
   0  -1  12        231.47        214.19        10.37 o
   1  -1  12        160.79        157.32        15.02 o
   2  -1  12         57.48         63.38         9.25 o
   3  -1  12          7.98         10.46         6.67 o
   4  -1  12         86.27         61.50        35.70 o
   5  -1  12         42.37         38.21        11.77 o
   6  -1  12         36.42         27.55        17.70 o
   7  -1  12         30.29         35.51        10.03 o
   8  -1  12         50.82         79.28        13.09 o
 -13   0  12         20.68         37.33        10.10 o
 -12   0  12         26.32         28.93        11.38 o
 -11   0  12          3.86          3.32         7.08 o
 -10   0  12         14.82         12.20         7.03 o
  -9   0  12        126.87        125.42        12.47 o
  -8   0  12          2.86         -2.66         4.71 o
  -7   0  12        113.02        102.88         8.63 o
  -6   0  12         17.84         14.77         4.43 o
  -5   0  12          4.00         -1.74         4.03 o
  -4   0  12        167.09        162.85         7.88 o
  -3   0  12        534.88        575.44        14.84 o
  -2   0  12        176.55        194.45         8.48 o
  -1   0  12        142.84        147.05         7.62 o
   0   0  12       1103.18       1103.89        26.99 o
   1   0  12        613.55        601.44        21.77 o
   2   0  12          3.96         15.24         6.91 o
   3   0  12        104.33        115.10        29.93 o
   4   0  12         56.84         72.42        17.59 o
   5   0  12        222.81        220.25        36.46 o
   6   0  12          0.08         -1.55         6.72 o
   7   0  12         76.43        116.90        18.40 o
   8   0  12          2.31         12.10         8.68 o
 -13   1  12          8.75          1.40        12.46 o
 -12   1  12         20.02         24.10         8.95 o
 -11   1  12         34.12         61.83        10.77 o
 -10   1  12         41.52         44.43        10.01 o
  -9   1  12         10.74          9.34         6.36 o
  -8   1  12         92.29        120.81        15.87 o
  -7   1  12        120.39        118.86         8.95 o
  -6   1  12         36.05         37.81         6.43 o
  -5   1  12         17.66         15.82         5.22 o
  -4   1  12        437.34        439.86        15.20 o
  -3   1  12        409.19        420.50        14.72 o
  -2   1  12         92.77        113.14         8.54 o
  -1   1  12        294.28        280.65        11.76 o
   0   1  12        234.61        218.07        10.18 o
   1   1  12        160.51        147.45        11.50 o
   2   1  12         56.11         56.93         9.27 o
   3   1  12          6.90          3.45         6.30 o
   4   1  12         85.21         94.28        21.02 o
   5   1  12         40.81         40.68        11.10 o
   6   1  12         33.52         40.30         9.99 o
   7   1  12         27.88         37.74        10.28 o
   8   1  12         50.67         77.03        12.82 o
 -12   2  12         21.26         15.64         9.93 o
 -11   2  12          3.22         -1.57         7.72 o
 -10   2  12         92.41         86.25        33.72 o
  -9   2  12        153.64        160.62        19.60 o
  -8   2  12          6.85          5.41         4.59 o
  -7   2  12         46.50         41.29         6.40 o
  -6   2  12        107.12        136.79        10.52 o
  -5   2  12        136.25        155.39         9.99 o
  -4   2  12         26.59         39.57         6.12 o
  -3   2  12        469.15        474.35        16.02 o
  -2   2  12        118.42        135.76         8.99 o
  -1   2  12        163.83        157.89         9.47 o
   0   2  12         19.24         19.40         6.36 o
   1   2  12        208.66        212.34        13.34 o
   2   2  12        102.80         86.52        10.60 o
   3   2  12         36.46         41.99         9.67 o
   4   2  12          2.05          7.51         5.55 o
   5   2  12         40.92         35.97         8.52 o
   6   2  12         66.92         73.75        21.14 o
   7   2  12          0.15          7.75         8.25 o
   8   2  12         41.47         35.84        10.62 o
 -12   3  12         10.42          1.54         8.76 o
 -11   3  12         26.04         18.40        15.55 o
 -10   3  12         63.72         75.78        13.74 o
  -9   3  12         21.82         21.67         9.26 o
  -8   3  12          4.65          5.30         5.78 o
  -7   3  12        138.36        150.08         9.60 o
  -6   3  12        209.14        212.28        10.79 o
  -5   3  12          7.68         10.22         5.08 o
  -4   3  12         88.79         95.14         8.81 o
  -3   3  12        107.69        112.24         8.68 o
  -2   3  12          7.45          0.48         5.33 o
  -1   3  12        149.94        128.82         9.16 o
   0   3  12         48.28         42.77         8.02 o
   1   3  12         31.95         12.30         9.13 o
   2   3  12         76.84         86.18        10.95 o
   3   3  12         74.82        103.18        12.28 o
   4   3  12         11.02         13.66         7.04 o
   5   3  12         86.84        121.90        17.36 o
   6   3  12         64.77         73.96        13.88 o
   7   3  12         31.81         13.10        10.28 o
   8   3  12         27.10         40.67        13.46 o
 -11   4  12          1.98         -0.73         7.94 o
 -10   4  12         95.64         79.40        31.04 o
  -9   4  12         90.60         75.43        14.62 o
  -8   4  12         49.41         38.76        10.43 o
  -7   4  12        118.93        130.69        11.24 o
  -6   4  12        161.01        185.16        12.53 o
  -5   4  12        110.64        108.43        10.90 o
  -4   4  12          4.85          5.89         4.66 o
  -3   4  12         80.01         93.00         9.33 o
  -2   4  12         55.49         71.30        12.51 o
  -1   4  12         15.19         15.88         5.51 o
   0   4  12         37.25         32.43         7.70 o
   1   4  12         56.61         76.16        11.31 o
   2   4  12         87.89         98.92        14.61 o
   3   4  12         21.20         22.76         8.33 o
   4   4  12         74.18         61.16        10.61 o
   5   4  12         31.06         37.90         9.49 o
   6   4  12         24.18         34.26        12.62 o
   7   4  12         20.79         30.86        11.83 o
 -11   5  12         58.96         23.53        15.03 o
 -10   5  12         37.79         22.20        10.61 o
  -9   5  12         15.65         19.15        10.27 o
  -8   5  12         46.01         40.58        11.43 o
  -7   5  12         16.46         13.50         6.96 o
  -6   5  12          6.83         12.07         6.76 o
  -5   5  12         24.57         13.91         6.96 o
  -4   5  12         68.87         68.05        10.46 o
  -3   5  12         91.61         97.96        11.48 o
  -2   5  12         43.05         36.54        13.68 o
  -1   5  12         63.69         68.66        19.53 o
   0   5  12         26.43         34.29         8.41 o
   1   5  12          4.95         -2.83         5.62 o
   2   5  12        119.80        109.36        17.24 o
   3   5  12        224.89        226.40        15.89 o
   4   5  12         11.58         13.36         7.87 o
   5   5  12         22.22         19.79         8.46 o
   6   5  12        240.15        260.99        23.01 o
  -9   6  12         12.13         17.76        13.98 o
  -8   6  12          1.15         -3.31         8.53 o
  -7   6  12         45.56         51.71         9.88 o
  -6   6  12        127.21        129.96        13.28 o
  -5   6  12          9.88          0.97         6.36 o
  -4   6  12          2.28         -5.67         5.67 o
  -3   6  12         48.22         22.27         9.61 o
  -2   6  12        159.97        164.89        14.15 o
  -1   6  12          8.55          9.80        10.89 o
   0   6  12          8.39          5.60        11.24 o
   1   6  12         86.82        110.33        16.06 o
   2   6  12         53.95         52.53        10.43 o
   3   6  12          9.39         -0.78         6.37 o
   4   6  12        135.81        160.62        15.31 o
   5   6  12        105.16        135.08        26.65 o
  -8   7  12         59.74         56.09        14.46 o
  -7   7  12         30.23         31.11         9.22 o
  -6   7  12         43.02         22.92        14.45 o
  -5   7  12          4.94          7.86         7.56 o
  -4   7  12         32.81         36.87         9.67 o
  -3   7  12         67.36         82.09        12.50 o
  -2   7  12          0.17          0.91         7.85 o
  -1   7  12         44.67         61.58        18.46 o
   0   7  12         59.82        103.34        21.72 o
   1   7  12         48.19         41.64        18.40 o
   2   7  12         18.75          9.98         9.42 o
   3   7  12         92.34         89.74        18.17 o
   4   7  12         15.77         27.64        13.05 o
  -5   8  12         86.00         90.73        13.55 o
  -4   8  12         22.27         23.01         9.47 o
  -3   8  12         61.32         79.37        16.10 o
  -2   8  12         31.31         30.22        11.70 o
  -1   8  12         14.05          5.44         9.84 o
   0   8  12         54.21         52.04        14.73 o
   1   8  12         47.26         46.06        13.68 o
  -7  -7  13         39.58         29.93        10.81 o
  -6  -7  13          9.16         -3.65        11.60 o
  -5  -7  13         77.79         85.30        16.85 o
  -4  -7  13        125.11        123.48        30.05 o
  -3  -7  13         16.38         13.56        12.40 o
  -2  -7  13         52.72         34.86        21.90 o
  -1  -7  13         87.26         86.30        16.59 o
   0  -7  13         88.12         97.08        39.19 o
   1  -7  13         22.06         19.06        10.22 o
   2  -7  13         30.34         14.56         8.74 o
  -9  -6  13         40.68         50.90        11.32 o
  -8  -6  13         17.36         27.64        15.59 o
  -7  -6  13         38.12         43.39         9.86 o
  -6  -6  13         37.98         35.35         9.31 o
  -5  -6  13         38.71         13.31        15.08 o
  -4  -6  13        129.36        149.18        21.43 o
  -3  -6  13        195.78        168.30        23.12 o
  -2  -6  13          2.75         20.03        11.30 o
  -1  -6  13         55.08         40.41        18.11 o
   0  -6  13         85.64        106.56        17.12 o
   1  -6  13         52.86         34.77         9.76 o
   2  -6  13         19.74         20.96         8.68 o
   3  -6  13        214.28        227.00        17.26 o
   4  -6  13         44.97         58.51        12.14 o
 -10  -5  13         11.94         15.65        18.75 o
  -9  -5  13         17.84         10.22        18.29 o
  -8  -5  13          2.94          0.92         9.80 o
  -7  -5  13          5.17          4.20         8.05 o
  -6  -5  13          6.90         16.86         7.70 o
  -5  -5  13         48.99         69.94        13.79 o
  -4  -5  13         73.01         52.21        12.98 o
  -3  -5  13         33.65         48.55        12.90 o
  -2  -5  13        120.62        142.70        17.96 o
  -1  -5  13         36.40         71.59        31.62 o
   0  -5  13         10.68         17.59         8.82 o
   1  -5  13         50.95         55.42        10.64 o
   2  -5  13        113.48        152.53        27.54 o
   3  -5  13         14.06         -2.83         8.14 o
   4  -5  13         31.75         36.38        10.38 o
   5  -5  13         24.49         41.28        11.38 o
 -11  -4  13         32.93         21.56        12.48 o
 -10  -4  13         34.68         26.35        26.09 o
  -9  -4  13        178.80        175.24        14.83 o
  -8  -4  13         18.59         32.55         9.36 o
  -7  -4  13         26.86         27.59         8.19 o
  -6  -4  13        114.63        133.95        23.03 o
  -5  -4  13        110.43        104.88        10.92 o
  -4  -4  13         12.75          1.58         8.83 o
  -3  -4  13         64.20         67.36        23.47 o
  -2  -4  13        155.84        183.14        18.67 o
  -1  -4  13         27.87         28.56        10.10 o
   0  -4  13        101.87         92.56        17.01 o
   1  -4  13         58.59         54.53        10.08 o
   2  -4  13          1.42          9.69        10.22 o
   3  -4  13        185.15        155.74        16.06 o
   4  -4  13         73.75         63.35        10.93 o
   5  -4  13          4.71         11.17         8.30 o
   6  -4  13         74.60         77.49        12.88 o
 -11  -3  13         34.90         41.90        13.35 o
 -10  -3  13         19.95         22.56        10.87 o
  -9  -3  13         88.12        106.85        12.52 o
  -8  -3  13        120.71        123.70        12.41 o
  -7  -3  13         21.45         18.24         7.32 o
  -6  -3  13          8.95         12.57         6.69 o
  -5  -3  13         85.74         85.41        17.74 o
  -4  -3  13        140.85        151.21        19.17 o
  -3  -3  13         37.77         27.14         7.67 o
  -2  -3  13         47.64         42.25         8.76 o
  -1  -3  13        149.97        144.25        12.22 o
   0  -3  13        100.31         88.80        10.85 o
   1  -3  13          6.28          4.34         6.84 o
   2  -3  13         32.64         30.54         8.53 o
   3  -3  13         85.91         98.55        11.67 o
   4  -3  13          2.25          1.06         7.54 o
   5  -3  13          4.56          8.26         8.29 o
   6  -3  13         32.00         26.24        13.03 o
   7  -3  13         78.98         54.79        14.23 o
 -12  -2  13          4.26         -5.02         8.30 o
 -11  -2  13         25.62          6.69         9.38 o
 -10  -2  13         84.01        141.40        16.54 o
  -9  -2  13         47.45         38.88         8.61 o
  -8  -2  13          3.69          6.75         6.42 o
  -7  -2  13         35.49         19.00         5.68 o
  -6  -2  13        136.53        111.17        10.66 o
  -5  -2  13         85.08         67.92         9.95 o
  -4  -2  13         47.23         28.84         6.42 o
  -3  -2  13         95.32        102.45         8.03 o
  -2  -2  13        194.73        180.36        12.15 o
  -1  -2  13         11.37         15.11         6.92 o
   0  -2  13        169.79        146.02        15.06 o
   1  -2  13        150.30        130.01        13.17 o
   2  -2  13        229.96        201.39        19.99 o
   3  -2  13         21.95         37.24         9.02 o
   4  -2  13        155.07        171.46        18.94 o
   5  -2  13         96.26        105.21        15.69 o
   6  -2  13         18.61         10.19        10.81 o
   7  -2  13         79.31         58.99        17.65 o
 -12  -1  13          6.61          4.69         7.66 o
 -11  -1  13         11.61         18.12         7.89 o
 -10  -1  13         24.48         20.53         7.87 o
  -9  -1  13         41.77         47.08         9.34 o
  -8  -1  13         21.79         18.99         5.82 o
  -7  -1  13         10.04          6.60         5.36 o
  -6  -1  13         27.49         28.49         5.14 o
  -5  -1  13         19.22         19.23         4.53 o
  -4  -1  13         22.39         15.79         6.28 o
  -3  -1  13         44.09         50.27         5.84 o
  -2  -1  13         50.00         55.16         7.11 o
  -1  -1  13         53.75         58.36        11.06 o
   0  -1  13         79.52         84.24         8.41 o
   1  -1  13         24.77         28.66         6.68 o
   2  -1  13         57.37         67.85        10.01 o
   3  -1  13        116.73        117.77        15.64 o
   4  -1  13         31.92         47.77        15.78 o
   5  -1  13          1.04          0.29         9.19 o
   6  -1  13        136.80        159.83        18.41 o
   7  -1  13         54.87         49.45        11.45 o
 -12   0  13         19.42         16.77        14.55 o
 -11   0  13          1.53         -1.93         6.77 o
 -10   0  13        107.85        116.60        15.04 o
  -9   0  13         28.30         26.77         8.81 o
  -8   0  13         75.73         91.45        10.89 o
  -7   0  13         68.37         59.90        10.99 o
  -6   0  13         24.60         25.41         6.61 o
  -5   0  13          2.51          3.62         4.19 o
  -4   0  13        323.06        299.72        10.75 o
  -3   0  13        489.17        513.39        14.24 o
  -2   0  13         25.95         25.21         5.09 o
  -1   0  13        171.08        158.54         9.92 o
   0   0  13         63.77         64.00         9.23 o
   1   0  13        280.01        281.31        15.31 o
   2   0  13        125.64        145.61        23.45 o
   3   0  13          8.13          2.43         7.92 o
   4   0  13         94.93        129.94        22.13 o
   5   0  13         91.35         91.83        15.26 o
   6   0  13         53.43         43.83        10.01 o
   7   0  13          7.61         16.24         9.37 o
 -12   1  13          7.34         -5.23         9.49 o
 -11   1  13         11.79          5.96         7.14 o
 -10   1  13         23.82         24.50         7.74 o
  -9   1  13         43.07         42.81        14.51 o
  -8   1  13         21.36         18.05         5.52 o
  -7   1  13          8.89          6.60         5.25 o
  -6   1  13         28.06         24.28         6.08 o
  -5   1  13         17.76         16.66         5.45 o
  -4   1  13         19.68         21.95         8.02 o
  -3   1  13         44.04         53.60         7.17 o
  -2   1  13         52.13         58.42         7.13 o
  -1   1  13         49.00         45.39         6.84 o
   0   1  13         75.88         80.51        14.75 o
   1   1  13         24.12         23.67         7.33 o
   2   1  13         56.38         65.97        12.17 o
   3   1  13        117.37        124.88        14.75 o
   4   1  13         30.98         43.09        16.13 o
   5   1  13          1.44         13.16         7.49 o
   6   1  13        132.56        164.77        15.92 o
   7   1  13         53.71         66.14        11.60 o
 -12   2  13          4.16          7.61         9.28 o
 -11   2  13         26.54         26.89        10.62 o
 -10   2  13         84.62         84.96        20.44 o
  -9   2  13         46.20         38.91         8.88 o
  -8   2  13          3.66         -0.47         4.40 o
  -7   2  13         37.27         51.29         7.24 o
  -6   2  13        137.75        126.31         9.45 o
  -5   2  13         82.95         78.35         8.24 o
  -4   2  13         47.15         51.96         7.23 o
  -3   2  13         92.78        100.96        12.52 o
  -2   2  13        199.73        185.07        10.56 o
  -1   2  13         11.59          7.47         4.89 o
   0   2  13        171.13        150.71        11.85 o
   1   2  13        153.53        149.86        12.76 o
   2   2  13        234.67        247.40        15.07 o
   3   2  13         21.27         24.36         6.28 o
   4   2  13        155.87        183.92        13.72 o
   5   2  13         96.07        117.74        12.78 o
   6   2  13         18.83         25.79         8.76 o
   7   2  13         77.68         97.11        14.03 o
 -11   3  13         35.69         34.07        13.86 o
 -10   3  13         19.81         15.18         8.89 o
  -9   3  13         89.39         72.35        12.63 o
  -8   3  13        121.44        117.68        10.80 o
  -7   3  13         22.09         18.52         7.47 o
  -6   3  13          9.21         16.04         5.45 o
  -5   3  13         85.20         87.54         9.94 o
  -4   3  13        138.31        108.64         9.12 o
  -3   3  13         37.47         42.86         7.20 o
  -2   3  13         50.24         48.73         7.35 o
  -1   3  13        146.95        146.67         9.74 o
   0   3  13         97.02        106.17        11.17 o
   1   3  13          6.30         -5.21         5.21 o
   2   3  13         33.17         35.36         8.12 o
   3   3  13         87.09        103.23        11.66 o
   4   3  13          2.51          4.84         9.32 o
   5   3  13          5.30          9.78         9.35 o
   6   3  13         31.86         53.60        13.07 o
   7   3  13         78.81         93.64        16.97 o
 -11   4  13         31.99         43.77        12.10 o
 -10   4  13         35.70         46.96        12.31 o
  -9   4  13        183.47        172.74        19.92 o
  -8   4  13         18.73         12.44         8.87 o
  -7   4  13         28.33         30.99         7.85 o
  -6   4  13        116.25        135.39        11.65 o
  -5   4  13        110.85        112.50        14.85 o
  -4   4  13         12.86          6.66         6.34 o
  -3   4  13         64.21         61.85        11.28 o
  -2   4  13        153.96        157.09        10.58 o
  -1   4  13         27.61         32.59         8.54 o
   0   4  13        102.75        111.00        11.61 o
   1   4  13         59.14         90.28        19.17 o
   2   4  13          1.34          7.64         6.56 o
   3   4  13        186.21        187.05        14.74 o
   4   4  13         71.75         83.45        12.75 o
   5   4  13          5.26         11.81         9.43 o
   6   4  13         74.97        102.26        17.66 o
 -10   5  13         12.27          7.16        10.07 o
  -9   5  13         17.08          4.53        10.89 o
  -8   5  13          2.23         14.79         9.92 o
  -7   5  13          5.80         12.66         6.90 o
  -6   5  13          6.65          4.54         6.73 o
  -5   5  13         47.97         53.20        10.04 o
  -4   5  13         72.01         94.94        14.20 o
  -3   5  13         32.87         34.14         8.66 o
  -2   5  13        121.96        125.12        12.58 o
  -1   5  13         34.07         33.58        10.21 o
   0   5  13          9.84         12.96         7.13 o
   1   5  13         51.62         72.31        11.17 o
   2   5  13        115.74        138.27        14.28 o
   3   5  13         12.73          8.13        10.36 o
   4   5  13         32.49         25.99         9.25 o
   5   5  13         25.12         26.53        10.05 o
  -9   6  13         42.12         42.86        13.32 o
  -8   6  13         17.46         -1.93        11.18 o
  -7   6  13         39.51         42.30         9.46 o
  -6   6  13         40.53         48.39         9.87 o
  -5   6  13         39.92         58.28        10.41 o
  -4   6  13        129.17        146.66        14.40 o
  -3   6  13        197.30        207.82        22.89 o
  -2   6  13          2.27         -1.46         7.45 o
  -1   6  13         55.36         64.94        14.41 o
   0   6  13         82.85        104.79        16.48 o
   1   6  13         51.74         74.28        14.85 o
   2   6  13         18.63         44.45        13.22 o
   3   6  13        214.42        258.67        18.50 o
   4   6  13         41.66         60.67        13.87 o
  -7   7  13         37.70         29.89         9.69 o
  -6   7  13          9.44          4.53         7.35 o
  -5   7  13         76.36         64.51        18.99 o
  -4   7  13        124.39        133.31        14.74 o
  -3   7  13         15.95         19.04         9.34 o
  -2   7  13         53.58         50.75        17.82 o
  -1   7  13         85.39         90.44        16.24 o
   0   7  13         87.98        103.70        18.22 o
   1   7  13         21.73         30.16        11.81 o
   2   7  13         31.14         63.98        15.33 o
  -5  -7  14         44.68         57.55        15.24 o
  -4  -7  14         20.45         17.61        13.16 o
  -3  -7  14         29.22         22.91        32.26 o
  -2  -7  14         21.20         20.23        13.41 o
  -1  -7  14         36.15         39.61        14.00 o
   0  -7  14         43.63         50.34        14.16 o
  -8  -6  14         10.20        -10.90        10.90 o
  -7  -6  14          7.82         11.66         8.34 o
  -6  -6  14          3.58        -10.66        10.66 o
  -5  -6  14         43.04         19.34        12.59 o
  -4  -6  14         88.57         83.26        20.79 o
  -3  -6  14         48.08         34.04        13.47 o
  -2  -6  14          5.56         -2.95        11.27 o
  -1  -6  14          3.99         -5.35        11.07 o
   0  -6  14        106.48         91.35        20.34 o
   1  -6  14         82.98         93.30        20.29 o
   2  -6  14          0.79         -3.74         8.84 o
  -9  -5  14         13.39         18.81        13.90 o
  -8  -5  14         53.87         64.58        11.44 o
  -7  -5  14         13.96         14.01         8.60 o
  -6  -5  14         25.48         25.31        11.98 o
  -5  -5  14         67.28         52.27        13.98 o
  -4  -5  14         54.59         60.39        14.50 o
  -3  -5  14         10.78          5.07        10.44 o
  -2  -5  14         38.13         45.77        13.69 o
  -1  -5  14         45.30         40.93        10.00 o
   0  -5  14         58.95         64.32        11.91 o
   1  -5  14         18.62          9.64         8.96 o
   2  -5  14         70.47         70.50        12.33 o
   3  -5  14         33.38         24.15         9.70 o
   4  -5  14        110.91         96.11        13.55 o
 -10  -4  14        119.86        101.71        22.19 o
  -9  -4  14         79.87         57.19        10.95 o
  -8  -4  14         13.91         11.94         8.65 o
  -7  -4  14         34.20         36.05         9.57 o
  -6  -4  14         91.54         94.93        11.79 o
  -5  -4  14         90.11         94.01        42.34 o
  -4  -4  14         56.30         64.40        13.98 o
  -3  -4  14        132.94         96.39        11.72 o
  -2  -4  14          9.99          3.69         7.79 o
  -1  -4  14          8.05          5.98         7.51 o
   0  -4  14         30.16         32.00         9.21 o
   1  -4  14         29.04         30.40        10.57 o
   2  -4  14          0.88         -5.67         7.27 o
   3  -4  14         49.69         36.53        10.09 o
   4  -4  14         82.79         66.89        11.66 o
   5  -4  14          4.47          2.20         8.29 o
 -11  -3  14         98.50        115.02        26.73 o
 -10  -3  14         39.52         80.69        16.07 o
  -9  -3  14        259.60        263.90        43.61 o
  -8  -3  14         65.12         52.78        21.66 o
  -7  -3  14         21.47         20.49         7.51 o
  -6  -3  14         20.31         21.85         7.55 o
  -5  -3  14        277.30        255.51        11.77 o
  -4  -3  14        164.05        150.54        12.18 o
  -3  -3  14         24.45         23.05         7.83 o
  -2  -3  14         69.68         67.14        18.16 o
  -1  -3  14         56.43         41.43         8.96 o
   0  -3  14         72.57         66.86        23.47 o
   1  -3  14          4.51          4.20         7.15 o
   2  -3  14         24.24         29.72        13.76 o
   3  -3  14         47.04         34.49         9.21 o
   4  -3  14         13.26         22.80         9.30 o
   5  -3  14          8.34          4.79        14.99 o
   6  -3  14         56.13         40.24        33.89 o
 -11  -2  14         25.49         30.17        11.83 o
 -10  -2  14         83.65         91.46        15.69 o
  -9  -2  14         27.67         29.11         8.38 o
  -8  -2  14         14.79          7.81         7.18 o
  -7  -2  14         58.51         52.50         8.78 o
  -6  -2  14        181.54        167.55         9.78 o
  -5  -2  14        102.35         89.21         8.46 o
  -4  -2  14         82.64         65.68        14.91 o
  -3  -2  14        192.33        189.11        12.73 o
  -2  -2  14         58.94         50.61         8.87 o
  -1  -2  14         41.84         25.79         7.65 o
   0  -2  14        120.01        105.81        11.24 o
   1  -2  14        144.75        143.44        12.62 o
   2  -2  14         10.10         14.90         8.07 o
   3  -2  14        202.57        218.54        15.93 o
   4  -2  14        155.76        146.97        14.46 o
   5  -2  14         12.50          7.79        10.45 o
   6  -2  14         12.54         19.65        22.31 o
 -11  -1  14         39.02         43.27        15.37 o
 -10  -1  14         16.50         17.36        10.50 o
  -9  -1  14         83.15        101.51        16.76 o
  -8  -1  14         91.83         90.62        14.78 o
  -7  -1  14         19.17          6.05         5.26 o
  -6  -1  14         30.56         27.20         5.53 o
  -5  -1  14        110.91        110.70         7.73 o
  -4  -1  14        302.66        287.30        10.78 o
  -3  -1  14         17.85         21.80         6.11 o
  -2  -1  14        267.28        274.41        12.28 o
  -1  -1  14        208.93        214.47        11.28 o
   0  -1  14        114.54        112.08         9.30 o
   1  -1  14        125.88        124.79        12.00 o
   2  -1  14        244.02        244.53        20.62 o
   3  -1  14        145.00        135.38        20.33 o
   4  -1  14        120.54        117.85        16.98 o
   5  -1  14        109.19         78.41        17.88 o
   6  -1  14         99.10        100.35        16.94 o
 -12   0  14         13.69         19.33        15.03 o
 -11   0  14          0.01          5.33         8.71 o
 -10   0  14          4.19          9.63         7.28 o
  -9   0  14          3.98          6.02         6.42 o
  -8   0  14         36.85         45.54        13.13 o
  -7   0  14          1.88          2.49         4.89 o
  -6   0  14         32.76         36.69         6.94 o
  -5   0  14         28.91         26.30         6.25 o
  -4   0  14          1.84          2.51         4.31 o
  -3   0  14          0.13          0.61         4.26 o
  -2   0  14         48.53         44.87        10.29 o
  -1   0  14         71.94         79.65        10.31 o
   0   0  14        193.68        172.26        12.73 o
   1   0  14        172.62        147.38        12.47 o
   2   0  14          0.78          3.83         8.36 o
   3   0  14         75.31         89.71        14.88 o
   4   0  14         81.95         78.99        17.53 o
   5   0  14         32.32         20.64        22.01 o
   6   0  14          0.00          2.15         7.62 o
 -11   1  14         38.38         27.38         9.13 o
 -10   1  14         16.36          8.83         7.32 o
  -9   1  14         84.22         86.46        13.88 o
  -8   1  14         91.33        107.91        14.98 o
  -7   1  14         18.63         14.30         5.87 o
  -6   1  14         31.35         50.64         7.47 o
  -5   1  14        113.94        124.22         9.76 o
  -4   1  14        298.24        314.25        13.73 o
  -3   1  14         17.66         25.74         6.12 o
  -2   1  14        261.59        257.22        18.16 o
  -1   1  14        209.00        203.61        13.81 o
   0   1  14        116.17         94.88        11.07 o
   1   1  14        126.09        110.41        12.06 o
   2   1  14        242.19        224.89        14.67 o
   3   1  14        144.57        153.21        16.58 o
   4   1  14        121.27        120.67        27.84 o
   5   1  14        106.71        140.43        20.05 o
   6   1  14        102.49        123.68        15.22 o
 -11   2  14         24.53         24.50        13.05 o
 -10   2  14         83.52         84.32        31.62 o
  -9   2  14         27.44         28.07        10.72 o
  -8   2  14         15.04          9.78         5.09 o
  -7   2  14         58.52         79.81         8.97 o
  -6   2  14        182.04        179.09        10.91 o
  -5   2  14        102.35        100.74         9.34 o
  -4   2  14         82.30         78.89        12.34 o
  -3   2  14        190.94        199.47        11.41 o
  -2   2  14         59.69         73.71         8.49 o
  -1   2  14         41.35         31.79         7.85 o
   0   2  14        118.87        132.38        12.34 o
   1   2  14        144.71        134.44        16.03 o
   2   2  14          9.89         17.18         7.63 o
   3   2  14        200.19        204.42        14.82 o
   4   2  14        153.14        148.16        17.27 o
   5   2  14         13.96         16.87        23.06 o
   6   2  14         12.39         17.70        13.10 o
 -11   3  14         97.41         76.32        33.37 o
 -10   3  14         39.45         29.82        10.95 o
  -9   3  14        260.64        252.56        20.59 o
  -8   3  14         64.39         85.04        15.82 o
  -7   3  14         20.38         10.91         6.58 o
  -6   3  14         20.03         29.03         6.63 o
  -5   3  14        277.27        298.39        14.47 o
  -4   3  14        160.04        172.06        12.99 o
  -3   3  14         24.16         18.82         6.05 o
  -2   3  14         66.01         74.76         8.85 o
  -1   3  14         54.47         58.84         8.55 o
   0   3  14         71.56         72.21        20.26 o
   1   3  14          4.83          7.11        10.05 o
   2   3  14         26.83         28.14        13.85 o
   3   3  14         48.18         42.81         9.55 o
   4   3  14         13.05         21.04         8.45 o
   5   3  14          8.45         10.79         8.88 o
   6   3  14         58.36         57.31        14.36 o
 -10   4  14        120.68        110.25        33.20 o
  -9   4  14         78.72         58.53        24.29 o
  -8   4  14         14.19         14.19         9.50 o
  -7   4  14         32.82         37.06        12.73 o
  -6   4  14         90.58         95.53        11.39 o
  -5   4  14         90.92         92.86        13.02 o
  -4   4  14         54.64         50.69         9.51 o
  -3   4  14        133.31        139.09        10.72 o
  -2   4  14         10.64         14.15         5.85 o
  -1   4  14          8.06          7.04         7.18 o
   0   4  14         29.73         19.89         9.97 o
   1   4  14         29.66         37.94         8.92 o
   2   4  14          0.71         -0.64         7.04 o
   3   4  14         50.33         48.33        10.05 o
   4   4  14         85.27         79.53        17.30 o
   5   4  14          5.29          4.42         9.12 o
  -9   5  14         13.28         20.28        11.07 o
  -8   5  14         54.06         58.60        14.15 o
  -7   5  14         12.98         20.14         7.93 o
  -6   5  14         25.04         15.06        12.14 o
  -5   5  14         65.68         85.95        15.04 o
  -4   5  14         56.87         73.38        11.65 o
  -3   5  14         10.88          8.89         6.85 o
  -2   5  14         40.14         29.70        10.13 o
  -1   5  14         44.71         55.87        31.91 o
   0   5  14         57.97         59.37        10.45 o
   1   5  14         18.56         10.16         7.94 o
   2   5  14         74.72        112.67        14.39 o
   3   5  14         34.32         44.36        11.11 o
   4   5  14        110.36        124.59        15.17 o
  -7   6  14          6.99          8.33         9.07 o
  -6   6  14          2.80         -0.46         6.83 o
  -5   6  14         44.02         31.58        13.54 o
  -4   6  14         86.36         86.98        12.83 o
  -3   6  14         47.95         59.76        11.81 o
  -2   6  14          5.73          4.35         8.58 o
  -1   6  14          3.83         19.30        10.32 o
   0   6  14        104.24        119.51        18.44 o
   1   6  14         82.68         96.59        17.22 o
   2   6  14          0.64         -5.44         8.68 o
  -5   7  14         45.76         67.51        12.01 o
  -4   7  14         20.26         20.51         9.42 o
  -3   7  14         29.39         43.23        13.63 o
  -2   7  14         21.59         26.19        12.18 o
  -1   7  14         36.81         21.94        11.20 o
   0   7  14         44.52         31.22        12.68 o
  -6  -6  15         19.60         24.52        12.82 o
  -5  -6  15         44.89         65.44        15.72 o
  -4  -6  15          6.61         27.04        13.22 o
  -3  -6  15         21.24         13.51        12.47 o
  -2  -6  15         12.32         14.12        11.10 o
  -1  -6  15          0.64          8.93         9.39 o
   0  -6  15         71.91         74.18        12.85 o
  -8  -5  15         39.92         23.17        11.42 o
  -7  -5  15         33.43         31.19        13.04 o
  -6  -5  15         10.90          5.38        11.24 o
  -5  -5  15         33.79         43.81        14.16 o
  -4  -5  15         32.20         13.56        11.41 o
  -3  -5  15          6.58         12.15         8.88 o
  -2  -5  15        102.40        109.24        19.02 o
  -1  -5  15         52.18         51.93        11.48 o
   0  -5  15         47.13         69.78        12.43 o
   1  -5  15         40.04         31.46        11.01 o
   2  -5  15        154.19        139.31        20.37 o
  -9  -4  15          9.79         12.96         8.82 o
  -8  -4  15          3.55         -2.87        12.45 o
  -7  -4  15          2.59         10.36         7.44 o
  -6  -4  15         80.16         49.87        13.47 o
  -5  -4  15          6.81          3.30         7.68 o
  -4  -4  15         19.56         21.21        14.27 o
  -3  -4  15         33.22         22.92         8.96 o
  -2  -4  15         27.25         13.19         7.93 o
  -1  -4  15          5.49          4.07         8.19 o
   0  -4  15         63.09         50.26        10.33 o
   1  -4  15        115.32        116.82        20.18 o
   2  -4  15          5.01         -7.33         7.33 o
   3  -4  15         32.07         20.75         9.41 o
   4  -4  15         18.13          7.86        12.52 o
 -10  -3  15         51.48         47.19        23.00 o
  -9  -3  15         62.04         43.69         9.78 o
  -8  -3  15         53.94         58.82        10.32 o
  -7  -3  15         17.44         14.79         7.60 o
  -6  -3  15         69.33         70.88        10.99 o
  -5  -3  15        115.07        117.13        14.15 o
  -4  -3  15        109.74        127.55        13.39 o
  -3  -3  15         20.46          8.83         8.04 o
  -2  -3  15         50.69         42.45        11.60 o
  -1  -3  15         98.51         71.55        17.78 o
   0  -3  15         42.26         33.31         8.82 o
   1  -3  15         26.88         16.35        10.07 o
   2  -3  15         57.06         36.99         9.35 o
   3  -3  15          9.11         -2.22         7.95 o
   4  -3  15         10.10         15.40         9.54 o
 -10  -2  15         19.37         12.33         9.92 o
  -9  -2  15          0.80         -3.74         6.67 o
  -8  -2  15          7.77         17.40         7.17 o
  -7  -2  15         32.08         33.37         8.53 o
  -6  -2  15        117.19        120.39        11.75 o
  -5  -2  15         66.70         65.01        10.85 o
  -4  -2  15        191.02        155.96        12.41 o
  -3  -2  15        177.09        137.38        12.23 o
  -2  -2  15         20.36         26.20         7.94 o
  -1  -2  15          3.63         13.97         7.47 o
   0  -2  15         28.81         22.43         8.40 o
   1  -2  15         43.13         45.76         9.72 o
   2  -2  15         35.53         48.77        10.04 o
   3  -2  15         24.11         33.71         9.55 o
   4  -2  15          1.09          9.10        10.52 o
   5  -2  15          9.32         18.64        12.20 o
 -11  -1  15         75.87         91.52        16.60 o
 -10  -1  15         51.64         43.24        12.99 o
  -9  -1  15         26.99         19.68        10.11 o
  -8  -1  15         42.37         55.07        10.09 o
  -7  -1  15         26.90         26.79         7.95 o
  -6  -1  15        107.72        115.17        11.09 o
  -5  -1  15        180.32        192.81        10.46 o
  -4  -1  15        242.65        227.58        13.51 o
  -3  -1  15         74.61         84.59        12.74 o
  -2  -1  15        158.05        185.55        12.92 o
  -1  -1  15         11.23         17.84        11.34 o
   0  -1  15         19.91         18.11         6.38 o
   1  -1  15         11.84         10.56         9.73 o
   2  -1  15        101.96         52.02        12.81 o
   3  -1  15         17.13         14.58        11.01 o
   4  -1  15          4.25         15.66        10.95 o
   5  -1  15          2.68          2.13         9.74 o
 -11   0  15          0.35          2.63         7.22 o
 -10   0  15          4.32         -3.04         6.50 o
  -9   0  15          0.54          1.27         7.55 o
  -8   0  15          0.01          2.18         5.51 o
  -7   0  15         23.82         32.20         6.98 o
  -6   0  15          4.54         -4.84         4.84 o
  -5   0  15         10.59         13.30         5.96 o
  -4   0  15          0.27         -1.24         4.95 o
  -3   0  15        293.69        305.21        19.09 o
  -2   0  15          2.65          1.75         7.03 o
  -1   0  15         18.74         22.97         7.95 o
   0   0  15         17.95         20.76         7.33 o
   1   0  15        124.65        120.35        24.33 o
   2   0  15          8.53         20.24         9.57 o
   3   0  15         54.28         62.57        13.62 o
   4   0  15        130.23        147.94        37.45 o
   5   0  15         50.69         44.20        13.74 o
 -11   1  15         76.11         77.61        20.50 o
 -10   1  15         51.39         46.03        16.33 o
  -9   1  15         25.92         15.28        12.91 o
  -8   1  15         42.56         36.24         7.52 o
  -7   1  15         27.37         38.74         7.39 o
  -6   1  15        105.30        124.11        10.27 o
  -5   1  15        180.50        188.71        11.43 o
  -4   1  15        248.97        246.31        14.41 o
  -3   1  15         74.55        106.66        15.71 o
  -2   1  15        161.62        143.17        12.60 o
  -1   1  15         13.10         22.93         7.81 o
   0   1  15         20.84         20.34         7.61 o
   1   1  15         11.42          9.42         7.01 o
   2   1  15        104.48         93.87        12.25 o
   3   1  15         18.77          5.67         8.72 o
   4   1  15          4.22          2.79        10.54 o
   5   1  15          2.81         12.59         8.65 o
 -10   2  15         18.66          1.20         8.81 o
  -9   2  15          0.69         -7.55         7.60 o
  -8   2  15          8.25          8.70         5.82 o
  -7   2  15         31.55         31.25         7.05 o
  -6   2  15        121.05        157.90        15.27 o
  -5   2  15         67.28         54.25         8.07 o
  -4   2  15        197.25        212.77        12.13 o
  -3   2  15        184.25        179.15        11.45 o
  -2   2  15         20.58         20.81         8.57 o
  -1   2  15          3.97         -0.73         5.72 o
   0   2  15         31.24         50.74        19.65 o
   1   2  15         44.36         55.52         9.89 o
   2   2  15         35.52         30.59         9.32 o
   3   2  15         25.98         29.85         8.94 o
   4   2  15          0.69         18.99        10.19 o
   5   2  15          9.40          7.61        19.10 o
 -10   3  15         51.21         70.02        14.82 o
  -9   3  15         61.29         69.99        14.30 o
  -8   3  15         53.28         64.18        13.34 o
  -7   3  15         17.57         19.02         9.29 o
  -6   3  15         68.21        102.34        22.52 o
  -5   3  15        116.29        139.73        10.72 o
  -4   3  15        112.24        117.08        10.50 o
  -3   3  15         20.30         14.05         6.00 o
  -2   3  15         51.13         51.35         8.14 o
  -1   3  15        100.43         99.77        11.62 o
   0   3  15         42.43         38.93         8.82 o
   1   3  15         28.42         39.04         9.60 o
   2   3  15         55.84         82.43        11.81 o
   3   3  15          8.22         -0.84         7.32 o
   4   3  15         10.09          4.61         9.96 o
  -9   4  15          9.63          6.23         9.88 o
  -8   4  15          3.50          3.69         9.23 o
  -7   4  15          2.17         12.47         7.46 o
  -6   4  15         80.32         68.86        10.72 o
  -5   4  15          6.74          6.39         6.85 o
  -4   4  15         20.47         21.62         8.12 o
  -3   4  15         30.12         34.72         9.01 o
  -2   4  15         27.30         31.57         7.40 o
  -1   4  15          5.28          2.03         6.61 o
   0   4  15         63.53         62.03        10.59 o
   1   4  15        112.46        114.14        17.13 o
   2   4  15          4.81          5.02         7.04 o
   3   4  15         33.11         35.18         9.88 o
   4   4  15         19.18         13.45         8.28 o
  -8   5  15         41.71         40.44        22.13 o
  -7   5  15         33.42         30.91        10.97 o
  -6   5  15         11.66         19.21         7.78 o
  -5   5  15         34.57         21.98         8.53 o
  -4   5  15         30.87         29.98         9.07 o
  -3   5  15          6.41          6.70         7.05 o
  -2   5  15         97.74        102.40        18.64 o
  -1   5  15         51.18         83.58        15.53 o
   0   5  15         46.92         20.01        20.73 o
   1   5  15         40.55         50.76        14.05 o
   2   5  15        148.64        167.16        35.85 o
  -6   6  15         18.66         18.53         8.78 o
  -5   6  15         44.65         49.07        10.54 o
  -4   6  15          7.15         13.39         7.86 o
  -3   6  15         21.35         29.51        12.12 o
  -2   6  15         12.39         17.32         9.82 o
  -1   6  15          0.56         -3.21         7.58 o
   0   6  15         73.91         89.96        16.74 o
  -6  -5  16         29.31         26.02        12.49 o
  -5  -5  16        149.25        152.79        15.60 o
  -4  -5  16          3.52          0.46         8.44 o
  -3  -5  16         50.06         41.88        11.95 o
  -2  -5  16         79.98         83.64        15.79 o
  -1  -5  16         46.43         56.24        16.33 o
   0  -5  16         75.30         56.21        11.74 o
  -8  -4  16         40.48         19.43        11.80 o
  -7  -4  16         26.53          8.66        11.74 o
  -6  -4  16         49.99         39.51        17.08 o
  -5  -4  16          6.86          0.00         7.83 o
  -4  -4  16         53.37         34.02         9.70 o
  -3  -4  16         35.59         27.49         9.73 o
  -2  -4  16         54.18         61.80        14.78 o
  -1  -4  16          3.98          5.01         8.91 o
   0  -4  16         40.44         42.62        10.53 o
   1  -4  16         27.49         24.64         9.68 o
   2  -4  16         17.87          7.43         9.61 o
  -9  -3  16         72.86         56.55        12.97 o
  -8  -3  16         31.84         28.38         8.74 o
  -7  -3  16         24.30         24.68        18.81 o
  -6  -3  16         18.29         25.38         8.78 o
  -5  -3  16        183.50        174.07        14.95 o
  -4  -3  16         44.09         38.85        11.10 o
  -3  -3  16          2.71          4.85         7.56 o
  -2  -3  16         41.98         40.78         9.60 o
  -1  -3  16         60.39         47.42        13.04 o
   0  -3  16          2.48         14.69         8.57 o
   1  -3  16         54.80         25.43        18.81 o
   2  -3  16         45.36         44.48        10.65 o
   3  -3  16          3.98         17.74         9.28 o
  -9  -2  16          9.42          9.87         8.11 o
  -8  -2  16         36.57         23.71         8.52 o
  -7  -2  16         36.12         39.48         8.97 o
  -6  -2  16         52.56         33.90        18.29 o
  -5  -2  16         77.19         61.44        10.18 o
  -4  -2  16         50.71         32.55         8.93 o
  -3  -2  16         95.11        108.77        14.53 o
  -2  -2  16         72.06         58.37        10.28 o
  -1  -2  16          6.21          5.61         7.70 o
   0  -2  16         11.14          7.13         7.67 o
   1  -2  16        104.17        103.47        12.66 o
   2  -2  16         83.05         71.54        11.79 o
   3  -2  16         22.89         26.33        11.96 o
 -10  -1  16          3.04          5.27        10.72 o
  -9  -1  16          1.77         -2.26         8.42 o
  -8  -1  16         18.62         16.14         7.26 o
  -7  -1  16         45.24         51.14        10.04 o
  -6  -1  16        144.46        167.92        13.59 o
  -5  -1  16          8.63          7.58         7.56 o
  -4  -1  16         53.10         51.56         9.60 o
  -3  -1  16         88.47         98.73        11.87 o
  -2  -1  16        124.42        137.24        14.75 o
  -1  -1  16         40.88         35.78         9.02 o
   0  -1  16          7.73         19.02         9.73 o
   1  -1  16         91.31         80.46        15.61 o
   2  -1  16        155.82        165.38        31.74 o
   3  -1  16          0.78          1.10         8.92 o
   4  -1  16          6.85          2.92         9.26 o
 -10   0  16         45.52         32.06        12.02 o
  -9   0  16         24.40         34.28        11.17 o
  -8   0  16          0.15          6.78         6.28 o
  -7   0  16         31.97         26.53         7.18 o
  -6   0  16         63.24         61.64         8.49 o
  -5   0  16          1.82          2.55         6.57 o
  -4   0  16        108.18        104.44        12.41 o
  -3   0  16         65.93         68.16        10.87 o
  -2   0  16          2.62          8.30         7.12 o
  -1   0  16          0.64         -0.82         6.71 o
   0   0  16         49.20         54.49         9.78 o
   1   0  16        175.09        181.05        14.49 o
   2   0  16         15.07          8.49         9.46 o
   3   0  16        109.75        110.84        17.94 o
   4   0  16          2.54          2.51         9.14 o
 -10   1  16          3.24         -5.81         9.63 o
  -9   1  16          1.61         15.51         8.07 o
  -8   1  16         17.01         21.22         6.77 o
  -7   1  16         44.85         39.90         7.71 o
  -6   1  16        146.34        156.37        11.51 o
  -5   1  16          9.64         12.05         9.15 o
  -4   1  16         50.95         58.31        10.30 o
  -3   1  16         89.20         97.32        12.35 o
  -2   1  16        125.88        134.80        13.44 o
  -1   1  16         43.48         47.39         9.60 o
   0   1  16          7.64         10.09        11.07 o
   1   1  16         92.50        111.03        13.65 o
   2   1  16        157.33        142.44        21.72 o
   3   1  16          0.95          3.03         9.11 o
   4   1  16          7.16          7.15        15.72 o
  -9   2  16          9.19          4.80        10.42 o
  -8   2  16         37.56         25.53         8.00 o
  -7   2  16         38.15         51.22         8.81 o
  -6   2  16         50.05         42.59         7.83 o
  -5   2  16         77.48         83.95         9.97 o
  -4   2  16         48.52         50.36         8.37 o
  -3   2  16         92.85        117.62        17.78 o
  -2   2  16         72.78         62.14        15.22 o
  -1   2  16          5.69          5.07         5.97 o
   0   2  16         11.27         -0.30         5.83 o
   1   2  16        103.84         99.82        12.88 o
   2   2  16         82.76         97.58        21.75 o
   3   2  16         22.66         31.38         9.48 o
   4   2  16         64.99        100.64        22.71 o
  -9   3  16         72.80         63.75        16.89 o
  -8   3  16         30.16         35.87        11.94 o
  -7   3  16         24.07         11.85         7.28 o
  -6   3  16         18.31         19.77         8.35 o
  -5   3  16        184.27        197.13        14.85 o
  -4   3  16         42.77         51.48         8.61 o
  -3   3  16          2.96         -0.13         6.31 o
  -2   3  16         41.74         42.76         9.24 o
  -1   3  16         60.54         57.65        10.30 o
   0   3  16          2.34          6.56         7.07 o
   1   3  16         52.47         60.31        10.99 o
   2   3  16         43.30         39.58        10.05 o
   3   3  16          4.67          2.28         7.65 o
  -8   4  16         40.87         36.15        12.65 o
  -7   4  16         25.90         34.16         9.04 o
  -6   4  16         50.07         54.39        13.56 o
  -5   4  16          6.94         18.94         8.18 o
  -4   4  16         55.76         60.72        12.17 o
  -3   4  16         35.64         42.51        21.09 o
  -2   4  16         53.44         44.30         9.89 o
  -1   4  16          3.54          6.25         7.97 o
   0   4  16         41.54         46.60        10.73 o
   1   4  16         27.35         36.71        10.85 o
   2   4  16         17.84          2.86         7.85 o
  -6   5  16         27.98         34.13         9.76 o
  -5   5  16        149.71        173.22        15.69 o
  -4   5  16          4.06          7.76        13.90 o
  -3   5  16         50.22         45.97        13.63 o
  -2   5  16         77.89         96.11        25.68 o
  -1   5  16         43.93         81.69        23.99 o
   0   5  16         75.30         72.93        15.50 o
  -6  -4  17         99.03         62.38        32.38 o
  -5  -4  17          8.39         20.97         9.39 o
  -4  -4  17        140.30        110.40        17.80 o
  -3  -4  17         40.43         24.25        10.33 o
  -2  -4  17        102.67         77.12        13.01 o
  -1  -4  17         11.03         -0.68         8.13 o
  -7  -3  17          2.53         14.18        10.93 o
  -6  -3  17        115.31        109.02        16.61 o
  -5  -3  17        175.85        193.64        14.84 o
  -4  -3  17         26.45         19.25        12.18 o
  -3  -3  17         49.35         47.91        11.58 o
  -2  -3  17         64.40         68.70        14.30 o
  -1  -3  17        113.35        102.45        13.11 o
   0  -3  17          2.86          2.74         8.71 o
   1  -3  17         67.15         60.81        11.70 o
  -8  -2  17         38.67         51.46        35.00 o
  -7  -2  17        197.99        210.34        20.26 o
  -6  -2  17         93.53        105.32        18.58 o
  -5  -2  17          0.96          2.42         7.95 o
  -4  -2  17        152.90        124.45        13.24 o
  -3  -2  17        131.39         99.11        12.37 o
  -2  -2  17         36.43         44.85        12.00 o
  -1  -2  17         17.70         14.90        13.09 o
   0  -2  17        185.05        171.82        16.31 o
   1  -2  17        138.43        153.98        15.46 o
   2  -2  17         11.77         12.69        11.03 o
  -8  -1  17         10.89         17.26         8.49 o
  -7  -1  17          3.71         -0.17         9.80 o
  -6  -1  17         22.66         18.48        10.66 o
  -5  -1  17         61.71         63.86        17.53 o
  -4  -1  17         51.75         32.27        10.05 o
  -3  -1  17         49.74         74.12        11.07 o
  -2  -1  17        133.89        104.46        28.54 o
  -1  -1  17        117.70         81.92        15.64 o
   0  -1  17          8.40         12.51        11.05 o
   1  -1  17        148.88        151.45        47.17 o
   2  -1  17        120.04        129.49        19.60 o
  -9   0  17         39.93         37.06        12.11 o
  -8   0  17          1.29         13.75         9.14 o
  -7   0  17          4.83          3.66         7.19 o
  -6   0  17         15.86          8.72         9.18 o
  -5   0  17          0.27         13.48         9.65 o
  -4   0  17          1.41         -5.81        10.72 o
  -3   0  17          3.63          7.61        10.00 o
  -2   0  17         26.65         20.17        17.59 o
  -1   0  17         54.29         27.53        11.86 o
   0   0  17         99.87         84.83        14.89 o
   1   0  17          3.07         -2.22         8.76 o
   2   0  17         22.58         12.93        10.42 o
  -8   1  17         10.71         17.34         7.04 o
  -7   1  17          3.75         14.35         6.92 o
  -6   1  17         24.79         12.10         7.01 o
  -5   1  17         61.71         62.52        10.89 o
  -4   1  17         50.66         48.59         9.90 o
  -3   1  17         49.73         65.80        13.81 o
  -2   1  17        134.39        121.10        14.39 o
  -1   1  17        118.21        117.32        13.19 o
   0   1  17          8.45          8.78         7.46 o
   1   1  17        147.00        172.01        16.72 o
   2   1  17        116.76        126.28        17.07 o
  -8   2  17         37.10         60.39        10.45 o
  -7   2  17        192.35        283.19        28.42 o
  -6   2  17         92.74        103.36        11.87 o
  -5   2  17          1.07          1.86         8.26 o
  -4   2  17        150.91        143.67        13.91 o
  -3   2  17        127.07        141.78        13.79 o
  -2   2  17         36.36         38.59         9.29 o
  -1   2  17         19.05         31.26         8.70 o
   0   2  17        185.54        216.28        16.22 o
   1   2  17        137.28        149.94        14.80 o
   2   2  17         11.39         15.17         8.11 o
  -7   3  17          2.49          6.47         7.26 o
  -6   3  17        116.28        129.78        13.78 o
  -5   3  17        175.25        170.84        14.34 o
  -4   3  17         25.20         27.79         8.71 o
  -3   3  17         49.06         65.20        10.77 o
  -2   3  17         65.30         78.25        12.14 o
  -1   3  17        115.67        119.51        13.99 o
   0   3  17          2.88          8.07         9.37 o
   1   3  17         67.53         74.70        12.11 o
  -6   4  17         99.11        121.30        13.59 o
  -5   4  17          8.08         17.19         8.22 o
  -4   4  17        137.87        146.54        14.48 o
  -3   4  17         40.70         46.70        19.10 o
  -2   4  17        103.30        123.51        18.49 o
  -1   4  17         11.41         14.11        10.15 o
  -3  -3  18         24.39         37.62        21.66 o
  -6  -2  18         46.88         31.68        19.86 o
  -5  -2  18         27.28         27.70        11.91 o
  -4  -2  18         65.14         62.60        16.18 o
  -3  -2  18         10.93          9.92         9.11 o
  -2  -2  18         28.52         25.27         9.58 o
  -1  -2  18        106.43        133.90        14.52 o
  -6  -1  18         45.48         24.19        12.35 o
  -5  -1  18         55.83         58.58        14.22 o
  -4  -1  18          9.59          6.13        10.15 o
  -3  -1  18         13.85         18.96        11.20 o
  -2  -1  18         14.29         14.38        10.77 o
  -1  -1  18          3.48          1.93        12.93 o
   0  -1  18          3.52         15.30        10.55 o
  -7   0  18          0.84         21.93        10.63 o
  -6   0  18          0.24         -1.94         8.21 o
  -5   0  18         23.46         27.24        11.44 o
  -4   0  18         35.33         23.16        12.87 o
  -3   0  18         54.84         40.24        12.57 o
  -2   0  18         50.80         44.01        12.51 o
  -1   0  18          2.58          4.45         8.98 o
   0   0  18         82.76         76.41        21.37 o
  -6   1  18         42.61         53.80        12.64 o
  -5   1  18         57.53         57.80        11.40 o
  -4   1  18          9.92         11.25         7.84 o
  -3   1  18         13.62         35.27         9.56 o
  -2   1  18         12.44         16.01         7.78 o
  -1   1  18          3.35          3.75         6.72 o
   0   1  18          3.33          8.57         7.31 o
  -6   2  18         48.41         62.18        12.41 o
  -5   2  18         27.16         21.13         8.76 o
  -4   2  18         67.67         59.43        11.20 o
  -3   2  18         11.04          9.72         7.87 o
  -2   2  18         28.48         27.17        12.17 o
  -1   2  18        108.53        104.73        13.98 o
  -4   3  18         31.70         25.97        16.77 o
  -3   3  18         24.39         35.08        13.83 o
                                                
